# Supplementary material for: The parasite specific substitution matrices improve the annotation of apicomplexan proteins
Source: BMC Genomics. 2012 Dec 7;13(Suppl 7):S19. doi: 10.1186/1471-2164-13-S7-S19 (PMC3521392; doi:10.1186/1471-2164-13-S7-S19)
Supplement: Additional file 1 — SMAT80 gives poor E-values for coccidian specific proteins in non-coccidian parasites. BLAST searches for coccidian-specific oocyst wall proteins of Cryptosporidium parvum were carried out against the hematozoans (non-coccidian) and coccidian apicomplexan parasites using BLOSUM62 and SMAT80 matrices. SMAT80 correctly gave poor E-values and/or bit scores for BLAST hits of these coccidian-specific proteins in hematozoans. [file 1471-2164-13-S7-S19-S1.xls]

## Sheet: Sheet1
Supplementary Table 1: SMAT80 gives poor E-values for coccidian specific proteins in non-coccidian parasites.
Sanderson et al [14] identified 52 proteins from purified oocysts of C. parvum using 2-D gel electrephoreis and MudPIT analysis.
This dataset of 52 proteins had six oocysts wall proteins (COWP1, COWP2, COWP3, COWP4, COWP6 and COWP8).
Following are the E-values of BLAST hits for COWP2 (cgd7_1800) against Babesia bovis, Cryptosporidium hominis, C. muris, C. parvum, Eimeria tenella, Neospora caninum, Plasmodium berghei, P. chabaudi, P. falciparum, P. knowlesi, P. vivax, P. yoelii yoelii, Theileria annulata, T. parva and Toxoplasma gondii.
Matrix used	subject apicomplexan	Subject protein	subject protein annotation	E-value
BLOSUM62	B. bovis	BBOV_III011730	GCC2 and GCC3 domain containing protein	1e-05
SMAT80	B. bovis	BBOV_IV008150	12D3 antigen	0.26
BLOSUM62	C. hominis	Chro.70210	hypothetical protein	0
SMAT80	C. hominis	Chro.70210	hypothetical protein	0
BLOSUM62	C. muris	CMU_033840	hypothetical protein, conserved	0
SMAT80	C. muris	CMU_033840	hypothetical protein, conserved	0
BLOSUM62	E. tenella	ETH_00012470	oocyst wall protein, putative	5e-29
SMAT80	E. tenella	ETH_00012470	oocyst wall protein, putative	8e-10
BLOSUM62	N. caninum	NCLIV_011890	oocyst wall protein, putative	1e-36
SMAT80	N. caninum	NCLIV_011890	oocyst wall protein, putative	1e-23
BLOSUM62	P. berghei	PBANKA_061590	cysteine repeat modular protein 2	0.001
SMAT80	P. berghei	PBANKA_121510	conserved Plasmodium protein, unknown function	0.02
BLOSUM62	P. chabaudi	PCHAS_061760	cysteine repeat modular protein 2, putative	2e-05
SMAT80	P. chabaudi	PCHAS_121580	conserved Plasmodium protein, unknown function	0.004
BLOSUM62	P. falciparum	PFC1045c	conserved Plasmodium protein, unknown function	3e-06
SMAT80	P. falciparum	PFC1045c	conserved Plasmodium protein, unknown function	0.033
BLOSUM62	P. knowlesi	PKH_081690	conserved Plasmodium protein, unknown function	0.0003
SMAT80	P. knowlesi	PKH_011120	RNA-helicase, putative	0.72
BLOSUM62	P. vivax	PVX_096410	cysteine repeat modular protein 2 PbCRM2, putative	2e-05
SMAT80	P. vivax	PVX_095055	hypothetical protein, conserved	0.095
BLOSUM62	P. yoeli yoeli	PY00357	hypothetical protein	9e-05
SMAT80	P. yoeli yoeli	PY00357	hypothetical protein	0.19
BLOSUM62	T. annulata	TA16980	cysteine repeat modular protein 2 homologue, putative	1e-09
SMAT80	T. annulata	TA09855	microtubule-associated protein (YTM1 homologue), putative	0.68
BLOSUM62	T. gondii	TGME49_010950	oocyst wall protein, putative	1e-33
SMAT80	T. gondii	TGME49_010950	oocyst wall protein, putative	9e-22
BLOSUM62	T. parva	TP01_1042	hypothetical protein, conserved	2e-08
SMAT80	T. parva	TP01_1043	hypothetical protein, conserved	0.083
