# Supplementary material for: The parasite specific substitution matrices improve the annotation of apicomplexan proteins
Source: BMC Genomics. 2012 Dec 7;13(Suppl 7):S19. doi: 10.1186/1471-2164-13-S7-S19 (PMC3521392; doi:10.1186/1471-2164-13-S7-S19)
Supplement: Additional file 2 — Genome-wise BLAST searches for apicomplexan proteins against 1215 bacterial species. The genome-wise BLAST searches were carried out for all the proteins of 15 apicomplexan species studied here against 1215 bacterial species using SMAT80, BLOSUM90 and BLOSUM62 matrices. [file 1471-2164-13-S7-S19-S2.xls]

## Sheet: bacteriaHits10
Supplementary Table 2: Genome-wise BLAST searches for apicomplexan proteins against 1215 bacterial species
Two letter abbreviations used are: Bb for Babesia bovis, Ta for Theileria annulata, Tp for Theileria parva, Pb for Plasmodium berghei,
Pc for Plasmodium chabaudi, Plasmodium falciparum, Pk for Plasmodium knowlesi, Pv for Plasmodium vivax,
Py for Plasmodium yoelii yoelii, Ch for Cryptosporidium hominis, Cm for Cryptosproridium muris, Cp for Cryptosporidium parvum,
Et for Eimeria tenella, Nc for Neospora caninum and Tg for Toxoplasma gondii.
Two letter abbreviations were followed by the name of the matrix used.
Bacteria	BbSMAT80	BbBLOSUM90	BbBLOSUM62	TaSMAT80	TaBLOSUM90	TaBLOSUM62	TpSMAT80	TpBLOSUM90	TpBLOSUM62	PbSMAT80	PbBLOSUM90	PbBLOSUM62	PcSMAT80	PcBLOSUM90	PcBLOSUM62	PfSMAT80	PfBLOSUM90	PfBLOSUM62	PkSMAT80	PkBLOSUM90	PkBLOSUM62	PvSMAT80	PvBLOSUM90	PvBLOSUM62	PySMAT80	PyBLOSUM90	PyBLOSUM62	ChSMAT80	ChBLOSUM90	ChBLOSUM62	CmSMAT80	CmBLOSUM90	CmBLOSUM62	CpSMAT80	CpBLOSUM90	CpBLOSUM62	EtSMAT80	EtBLOSUM90	EtBLOSUM62	NcSMAT80	NcBLOSUM90	NcBLOSUM62	TgSMAT80	TgBLOSUM90	TgBLOSUM62
Acaryochloris_marina_MBIC11017_uid58167	3635	3402	3478	3705	3375	3427	3944	1996	3663	4613	3963	4010	4875	4283	4256	5089	4331	4304	5018	4519	4613	5217	4596	5198	6813	5738	6297	3789	3406	3461	3863	3551	3632	3715	3747	3701	7094	5158	5101	6931	5956	6020	7785	6572	7565
Acetobacter_pasteurianus_IFO_3283_01_uid59279	3580	3233	3316	3490	3040	3089	3767	1807	3305	4093	3304	3260	4359	3564	3547	4449	3598	3563	4773	4050	4095	4984	4169	4884	6022	4887	5414	3537	3045	3069	3670	3155	3278	3494	3566	3427	7190	4897	5029	6950	5704	5920	7852	6431	7615
Acetohalobium_arabaticum_DSM_5501_uid51423	3619	3370	3474	3750	3419	3566	3987	2019	3788	4876	4324	4517	5090	4557	4738	5435	4740	4862	5155	4667	4850	5322	4736	5319	7320	6315	6900	3846	3505	3635	3902	3607	3752	3761	3779	3750	6259	4857	4797	6533	5653	5670	7442	6335	7240
Acholeplasma_laidlawii_PG_8A_uid58901	3618	3375	3491	3769	3497	3613	3996	2076	3844	4890	4467	4599	5101	4662	4841	5449	4861	4992	5151	4726	4879	5346	4852	5321	7466	6613	7026	3850	3565	3680	3907	3676	3765	3784	3778	3757	5833	4706	4425	6169	5320	5165	6928	5897	6454
Achromobacter_xylosoxidans_A8_uid59899	3567	3229	3335	3351	2882	2950	3637	1740	3209	3473	2953	2841	3773	3247	3188	3828	3234	3153	4577	3854	3847	4858	3964	4667	5135	4232	4323	3367	2880	2939	3489	2990	3040	3333	3457	3207	7273	4906	4972	6970	5695	5855	7850	6384	7655
Acidaminococcus_fermentans_DSM_20731_uid43471	3614	3314	3448	3680	3306	3415	3917	1940	3615	4686	4018	4050	4926	4293	4364	5198	4436	4424	5087	4539	4660	5258	4626	5228	7027	6001	6532	3761	3323	3457	3802	3434	3547	3673	3712	3666	6915	5043	4999	6882	5847	5903	7732	6525	7540
Acidilobus_saccharovorans_345_15_uid51395	3612	3283	3406	3679	3233	3337	3876	1895	3559	4396	3743	3785	4656	3951	3968	4829	4036	4054	4915	4226	4364	5100	4379	4992	6616	5503	6047	3705	3210	3312	3791	3357	3499	3643	3666	3605	7118	4974	5051	6915	5712	5825	7769	6361	7422
Acidimicrobium_ferrooxidans_DSM_10331_uid59215	3515	3072	3201	3166	2640	2654	3429	1593	2911	2869	2379	2359	3207	2650	2607	3205	2629	2521	4227	3362	3353	4568	3678	4253	4282	3448	3570	3152	2587	2631	3244	2649	2723	3097	3123	2900	7373	4876	4990	6973	5661	5948	7858	6339	7646
Acidiphilium_cryptum_JF_5_uid58447	3483	3070	3178	3177	2681	2739	3471	1612	2923	3253	2596	2568	3591	2913	2846	3578	2843	2757	4322	3501	3505	4625	3680	4375	4863	3875	4262	3254	2687	2705	3332	2829	2877	3174	3242	3048	7245	4834	4917	6972	5629	5845	7846	6302	7628
Acidithiobacillus_ferrooxidans_ATCC_23270_uid57649	3581	3223	3351	3489	3028	3129	3742	1804	3350	3956	3249	3229	4218	3497	3492	4364	3587	3516	4718	4030	4084	4986	4188	4852	5863	4763	5311	3564	3087	3076	3623	3212	3255	3490	3566	3372	7319	5103	5193	6946	5808	6002	7853	6545	7625
Acidithiobacillus_ferrooxidans_ATCC_53993_uid58613	3568	3203	3325	3475	3015	3090	3705	1777	3321	3940	3205	3180	4197	3470	3464	4354	3529	3461	4684	3997	4039	4926	4143	4779	5834	4717	5268	3530	3031	3053	3602	3201	3229	3463	3549	3353	7255	5010	5126	6925	5731	5925	7826	6470	7581
Acidobacterium_capsulatum_ATCC_51196_uid59127	3616	3305	3387	3557	3134	3213	3810	1896	3445	4092	3404	3377	4378	3702	3664	4438	3742	3656	4870	4198	4197	5068	4304	4968	6162	5089	5502	3613	3154	3180	3697	3277	3374	3523	3622	3485	7373	5081	5101	7005	5858	6030	7856	6537	7655
Acidothermus_cellulolyticus_11B_uid58501	3538	3107	3216	3276	2740	2763	3490	1666	3032	3107	2587	2568	3434	2928	2862	3558	2921	2838	4370	3584	3526	4723	3906	4481	4607	3852	3933	3229	2700	2730	3362	2863	2920	3165	3245	2996	7461	4926	5064	6975	5749	5961	7868	6361	7679
Acidovorax_citrulli_AAC00_1_uid58429	3548	3171	3258	3331	2829	2841	3564	1727	3087	3424	2925	2846	3744	3191	3121	3780	3144	3058	4537	3805	3756	4832	4005	4631	4965	4170	4426	3331	2794	2892	3404	2914	2924	3257	3372	3212	7550	5042	5105	7015	5873	6059	7891	6456	7733
Acidovorax_ebreus_TPSY_uid59233	3570	3270	3315	3297	2903	2934	3599	1757	3190	3500	2996	2924	3852	3292	3186	3868	3289	3204	4544	3891	3844	4842	4108	4663	5212	4454	4631	3364	2932	2908	3463	3036	3075	3305	3442	3200	7469	5028	5093	7002	5839	6043	7861	6488	7685
Acidovorax_JS42_uid58427	3548	3230	3335	3316	2906	2958	3601	1748	3181	3554	3014	2986	3835	3323	3242	3912	3311	3245	4564	3869	3831	4880	4067	4687	5241	4405	4701	3358	2919	2939	3452	3067	3071	3317	3468	3230	7420	4970	5094	6982	5823	5997	7871	6389	7704
Aciduliprofundum_boonei_T469_uid43333	3600	3374	3490	3772	3492	3587	4005	2049	3811	4888	4430	4581	5103	4676	4789	5439	4834	4988	5166	4781	4885	5353	4894	5334	7419	6546	7017	3848	3530	3651	3895	3649	3762	3763	3776	3759	6259	4866	4820	6469	5549	5573	7268	6185	7026
Acinetobacter_baumannii_AB0057_uid59083	3620	3362	3487	3733	3429	3525	3964	1994	3762	4812	4235	4274	5037	4500	4525	5346	4575	4616	5096	4616	4726	5289	4678	5278	7220	6159	6748	3819	3439	3538	3891	3575	3699	3733	3769	3724	6730	5123	4969	6751	5820	5758	7601	6471	7331
Acinetobacter_baumannii_AB307_0294_uid59271	3613	3351	3497	3726	3431	3513	3957	1991	3764	4825	4207	4257	5037	4501	4525	5357	4578	4605	5103	4604	4719	5279	4713	5273	7219	6189	6735	3818	3450	3556	3893	3574	3694	3737	3771	3729	6721	5118	4951	6778	5807	5797	7587	6448	7331
Acinetobacter_baumannii_ACICU_uid58765	3637	3387	3484	3730	3432	3533	3969	2024	3773	4844	4304	4302	5065	4521	4551	5368	4596	4643	5101	4608	4693	5305	4731	5284	7253	6242	6798	3828	3441	3539	3895	3574	3717	3757	3772	3719	6744	5090	4941	6775	5856	5801	7638	6520	7376
Acinetobacter_baumannii_ATCC_17978_uid58731	3617	3383	3489	3738	3431	3522	3962	2001	3753	4821	4266	4297	5026	4476	4549	5342	4622	4625	5101	4604	4750	5292	4751	5274	7238	6218	6704	3815	3449	3572	3888	3582	3701	3733	3768	3742	6792	5139	5078	6764	5829	5796	7589	6455	7366
Acinetobacter_baumannii_AYE	3621	3361	3491	3733	3426	3517	3977	1984	3764	4814	4209	4260	5043	4502	4547	5358	4593	4610	5100	4592	4716	5276	4716	5279	7226	6183	6752	3813	3447	3547	3890	3550	3678	3742	3769	3725	6711	5087	4949	6770	5819	5759	7609	6468	7345
Acinetobacter_baumannii_SDF	3612	3333	3443	3698	3365	3444	3940	1969	3676	4762	4149	4234	5022	4379	4450	5303	4482	4528	5076	4509	4647	5253	4596	5233	7141	6017	6682	3792	3393	3485	3882	3529	3649	3715	3754	3710	6670	4951	4843	6717	5702	5676	7529	6351	7238
Acinetobacter_DR1_uid50119	3620	3372	3478	3723	3386	3530	3976	1991	3744	4826	4254	4271	5063	4458	4527	5365	4621	4678	5114	4621	4715	5297	4723	5271	7265	6228	6792	3818	3450	3571	3891	3568	3701	3744	3763	3736	6724	5087	4960	6738	5742	5720	7574	6473	7361
Acinetobacter_sp_ADP1	3614	3352	3473	3719	3409	3493	3969	1999	3737	4810	4185	4275	5044	4446	4515	5343	4626	4590	5098	4576	4706	5273	4680	5260	7221	6090	6674	3825	3457	3550	3886	3590	3729	3741	3766	3711	6792	5118	4973	6749	5795	5703	7586	6446	7287
Actinobacillus_pleuropneumoniae_serovar_3_JL03_uid58891	3614	3361	3471	3729	3386	3483	3966	2003	3709	4802	4196	4310	5045	4441	4572	5345	4586	4628	5111	4579	4746	5291	4691	5278	7227	6211	6748	3806	3462	3534	3900	3572	3675	3730	3754	3721	6686	5052	4917	6675	5806	5748	7557	6437	7278
Actinobacillus_pleuropneumoniae_serovar_5b_L20_uid58789	3614	3369	3456	3728	3405	3499	3975	2021	3719	4815	4192	4284	5030	4449	4561	5339	4582	4617	5121	4592	4754	5294	4681	5283	7226	6209	6749	3809	3467	3549	3888	3584	3669	3735	3761	3727	6687	5043	4903	6697	5800	5759	7559	6449	7268
Actinobacillus_pleuropneumoniae_serovar_7_AP76_uid59231	3623	3361	3455	3728	3371	3490	3969	2022	3729	4821	4190	4290	5040	4424	4570	5343	4556	4621	5109	4610	4762	5297	4671	5290	7256	6216	6781	3817	3442	3535	3898	3604	3688	3732	3762	3721	6672	5000	4888	6665	5794	5738	7549	6442	7272
Actinobacillus_succinogenes_130Z_uid58247	3603	3330	3469	3715	3361	3499	3955	1998	3719	4758	4155	4243	4990	4415	4498	5298	4558	4582	5068	4538	4669	5264	4610	5234	7156	6124	6708	3812	3408	3512	3871	3521	3672	3729	3757	3710	6703	5039	4916	6751	5777	5728	7613	6438	7303
Actinosynnema_mirum_DSM_43827_uid58951	3534	3158	3207	3164	2671	2654	3425	1662	2889	2829	2378	2288	3221	2711	2574	3148	2665	2627	4350	3545	3514	4688	3831	4496	4110	3412	3514	3046	2561	2527	3155	2678	2652	2991	3078	2881	7471	4910	4981	6986	5710	6032	7896	6372	7740
Aeromonas_hydrophila_ATCC_7966_uid58617	3593	3271	3400	3561	3123	3244	3846	1872	3468	4230	3517	3530	4571	3789	3847	4640	3866	3846	4878	4180	4338	5079	4356	5018	6262	5151	5824	3650	3214	3292	3758	3339	3460	3584	3661	3560	7236	4998	5053	6962	5812	5956	7812	6438	7596
Aeromonas_salmonicida_A449_uid58631	3593	3309	3426	3582	3139	3295	3832	1900	3531	4306	3591	3622	4590	3850	3922	4651	3887	3876	4911	4244	4368	5087	4401	5031	6261	5164	5830	3686	3239	3327	3757	3325	3446	3587	3665	3556	7169	4942	4983	6932	5717	5888	7787	6375	7547
Aeropyrum_pernix_K1_uid57757	3576	3240	3398	3545	3104	3264	3838	1854	3429	4100	3418	3450	4438	3700	3703	4556	3731	3735	4814	4150	4241	5035	4252	4925	6154	5044	5623	3605	3097	3224	3690	3216	3404	3549	3593	3509	7186	4996	5151	6942	5730	5935	7807	6422	7571
Aggregatibacter_actinomycetemcomitans_D11S_1	3631	3371	3489	3735	3433	3531	3975	2013	3759	4833	4281	4367	5041	4434	4559	5359	4613	4670	5103	4644	4742	5307	4739	5279	7259	6195	6779	3808	3454	3545	3889	3584	3704	3743	3768	3736	6732	5110	4996	6742	5873	5755	7573	6464	7319
Aggregatibacter_aphrophilus_NJ8700_uid59407	3621	3375	3476	3736	3409	3540	3965	2008	3738	4834	4270	4331	5051	4450	4575	5353	4592	4731	5119	4619	4746	5299	4692	5270	7299	6237	6792	3815	3470	3547	3880	3564	3693	3737	3768	3721	6715	5114	4989	6713	5776	5722	7565	6461	7256
Agrobacterium_radiobacter_K84_uid58269	3606	3305	3402	3489	3038	3147	3751	1822	3422	3891	3310	3241	4253	3616	3556	4250	3571	3457	4730	4070	4140	4993	4183	4860	5794	4810	5155	3535	3033	3126	3630	3197	3317	3481	3567	3397	6948	4844	4909	6944	5746	5941	7814	6413	7599
Agrobacterium_tumefaciens_C58_uid57865	3589	3323	3422	3515	3113	3162	3791	1893	3402	3986	3404	3384	4285	3680	3622	4313	3621	3533	4799	4140	4222	5033	4323	4931	5895	4883	5257	3568	3151	3187	3659	3242	3327	3498	3587	3452	7064	4953	4977	6967	5807	5986	7834	6504	7627
Agrobacterium_vitis_S4_uid58249	3603	3282	3368	3550	3102	3176	3795	1866	3406	3985	3356	3269	4307	3643	3582	4306	3691	3589	4764	4062	4136	5013	4255	4927	5855	4903	5240	3576	3136	3157	3673	3187	3303	3514	3594	3441	7055	4898	4924	6972	5822	6032	7835	6482	7628
Akkermansia_muciniphila_ATCC_BAA_835_uid58985	3622	3290	3443	3655	3227	3350	3902	1908	3534	4571	3822	3873	4832	4084	4157	5035	4120	4137	5023	4406	4582	5221	4545	5168	6812	5642	6301	3725	3289	3372	3793	3393	3509	3660	3695	3630	7170	5106	5175	6963	5909	6034	7839	6584	7650
Alcanivorax_borkumensis_SK2_uid58169	3602	3321	3430	3589	3182	3290	3826	1898	3501	4292	3695	3702	4608	3998	4004	4711	4042	4026	4904	4322	4422	5160	4416	5072	6364	5341	5951	3684	3240	3353	3734	3348	3458	3611	3674	3577	7213	5122	5135	6962	5907	6008	7847	6531	7608
Alicyclobacillus_acidocaldarius_DSM_446_uid59199	3586	3273	3406	3511	3045	3167	3744	1797	3407	3959	3388	3380	4303	3657	3689	4383	3657	3638	4780	4095	4216	5009	4257	4896	5854	4876	5357	3538	3062	3128	3652	3232	3333	3511	3575	3463	7217	5025	5111	6974	5854	6051	7844	6525	7631
Aliivibrio_salmonicida_LFI1238_uid59251	3606	3351	3480	3734	3336	3513	3972	1970	3725	4816	4119	4306	5056	4420	4585	5349	4514	4665	5098	4537	4729	5281	4642	5283	7239	6091	6760	3829	3444	3538	3900	3546	3708	3765	3772	3740	6440	4822	4707	6654	5670	5661	7543	6336	7189
Alkalilimnicola_ehrlichii_MLHE_1_uid58467	3553	3231	3357	3352	2942	3005	3662	1764	3266	3495	3053	2954	3848	3301	3313	3874	3337	3218	4623	3866	3943	4897	4113	4748	5224	4459	4616	3385	2908	2966	3482	3009	3087	3338	3411	3223	7415	5074	5168	6990	5825	6040	7872	6497	7724
Alkaliphilus_metalliredigens_QYMF_uid58171	3619	3392	3499	3758	3453	3570	3995	2017	3786	4876	4393	4549	5098	4587	4797	5433	4754	4975	5166	4744	4895	5335	4787	5328	7354	6398	6875	3838	3503	3656	3910	3614	3761	3766	3771	3749	6096	4787	4650	6463	5584	5581	7222	6115	7044
Alkaliphilus_oremlandii_OhILAs_uid58495	3620	3390	3512	3765	3463	3604	4002	2051	3834	4882	4461	4619	5097	4660	4837	5455	4869	5024	5160	4771	4951	5352	4843	5341	7397	6502	6972	3849	3536	3640	3905	3661	3763	3769	3776	3762	6053	4715	4678	6372	5606	5585	7208	6167	6993
Allochromatium_vinosum_DSM_180_uid46083	3616	3317	3427	3458	3076	3131	3726	1812	3359	3834	3209	3178	4119	3531	3524	4173	3515	3451	4713	4033	4107	4934	4192	4862	5623	4703	5044	3482	3060	3082	3600	3175	3301	3427	3522	3383	7299	5104	5162	6984	5863	6068	7876	6510	7727
Alteromonas_macleodii__Deep_ecotype__uid58251	3629	3407	3486	3722	3419	3521	3968	2028	3756	4744	4186	4288	5012	4465	4565	5264	4524	4552	5109	4630	4719	5290	4702	5250	7134	6137	6552	3821	3473	3558	3874	3599	3677	3732	3760	3729	6775	5041	4998	6869	5920	5914	7730	6541	7507
Aminobacterium_colombiense_DSM_12261_uid47083	3601	3292	3451	3685	3264	3415	3935	1958	3653	4679	4023	4110	4912	4270	4366	5135	4385	4440	5040	4463	4661	5206	4518	5170	7008	5889	6470	3766	3324	3499	3835	3450	3611	3685	3718	3670	6813	5027	5056	6781	5714	5846	7622	6392	7324
Ammonifex_degensii_KC4	3556	3238	3371	3448	3019	3173	3740	1830	3391	3953	3371	3390	4194	3644	3680	4346	3703	3674	4735	4121	4248	4974	4288	4918	5874	4934	5308	3499	3041	3120	3615	3186	3324	3475	3543	3443	7192	5120	5201	6957	5748	6034	7812	6428	7623
Amycolatopsis_mediterranei_U32_uid50565	3524	3181	3282	3204	2749	2731	3545	1662	2978	3079	2573	2500	3460	2868	2787	3417	2824	2734	4376	3556	3532	4683	3814	4511	4394	3695	3870	3120	2647	2621	3242	2750	2827	3085	3191	3013	7374	4881	4981	6998	5799	6047	7894	6422	7695
Anabaena_variabilis_ATCC_29413_uid58043	3634	3420	3485	3729	3467	3509	3975	2041	3730	4773	4232	4209	5021	4413	4472	5291	4571	4553	5090	4642	4723	5259	4733	5241	7092	6068	6571	3821	3501	3559	3900	3637	3727	3753	3768	3728	6935	5211	5062	6883	5964	5896	7737	6658	7472
Anaerococcus_prevotii_DSM_20548_uid59219	3620	3414	3526	3764	3497	3605	4003	2043	3839	4888	4521	4663	5108	4721	4904	5452	4946	5103	5170	4810	4965	5370	4925	5357	7407	6695	7012	3850	3570	3678	3921	3676	3788	3779	3778	3765	5921	4718	4549	6481	5584	5527	7288	6133	7092
Anaeromyxobacter_dehalogenans_2CP_1_uid58989	3492	3087	3189	3100	2638	2648	3434	1602	2881	3001	2555	2527	3357	2814	2749	3376	2824	2805	4316	3487	3467	4712	3803	4532	4394	3613	3879	3052	2573	2569	3164	2656	2693	3029	3151	2936	7570	4872	4990	6990	5702	5993	7882	6374	7741
Anaeromyxobacter_dehalogenans_2CP_C_uid58135	3477	3076	3169	3126	2611	2590	3401	1574	2875	2960	2537	2515	3312	2773	2728	3391	2838	2803	4317	3505	3486	4702	3792	4523	4352	3565	3818	3061	2560	2574	3204	2660	2687	3034	3137	2919	7544	4840	4972	7001	5656	5935	7891	6305	7780
Anaeromyxobacter_Fw109_5_uid58755	3507	3132	3189	3150	2651	2692	3446	1614	2960	3072	2621	2569	3355	2870	2774	3382	2855	2780	4388	3573	3551	4727	3851	4563	4351	3612	3916	3103	2624	2643	3191	2726	2749	3056	3216	2974	7547	4995	5064	7018	5796	6021	7896	6399	7771
Anaeromyxobacter_K_uid58953	3489	3091	3170	3122	2623	2626	3407	1594	2896	3001	2554	2509	3344	2777	2720	3396	2797	2783	4333	3483	3481	4687	3807	4498	4390	3586	3842	3035	2575	2568	3165	2661	2674	3005	3134	2929	7566	4908	5009	7001	5712	5953	7883	6356	7754
Anaplasma_centrale_Israel	3601	3247	3397	3662	3267	3396	3908	1913	3606	4543	3920	3956	4848	4187	4259	5018	4282	4251	5014	4362	4537	5229	4517	5159	6884	5907	6282	3755	3339	3431	3823	3405	3504	3661	3671	3625	7007	4911	4951	6943	5669	5841	7813	6294	7567
Anaplasma_marginale_Florida_uid58577	3605	3290	3426	3672	3281	3355	3923	1924	3616	4576	3904	3957	4840	4203	4293	5051	4259	4286	5016	4379	4524	5226	4493	5150	6947	5956	6370	3767	3347	3398	3805	3433	3541	3666	3675	3628	7045	4897	4924	6938	5705	5860	7798	6290	7514
Anaplasma_marginale_Maries_uid57629	3612	3282	3417	3672	3288	3358	3921	1935	3619	4569	3894	3965	4849	4218	4296	5064	4285	4276	5023	4388	4528	5237	4493	5145	6956	5971	6362	3764	3333	3395	3816	3443	3542	3674	3672	3627	7057	4914	4951	6935	5688	5859	7811	6275	7530
Anaplasma_phagocytophilum_HZ_uid57951	3628	3326	3466	3719	3296	3488	3961	1966	3748	4780	4193	4332	5026	4402	4540	5312	4511	4653	5121	4515	4735	5294	4617	5261	7232	6251	6734	3809	3397	3556	3882	3501	3678	3749	3737	3726	6733	4906	4915	6860	5602	5721	7690	6297	7362
Anoxybacillus_flavithermus_WK1_uid59135	3613	3396	3496	3727	3421	3514	3961	2028	3754	4837	4308	4425	5057	4534	4633	5374	4767	4840	5113	4698	4827	5324	4820	5296	7279	6316	6798	3802	3444	3539	3875	3580	3695	3728	3759	3711	6576	5118	4931	6658	5910	5828	7495	6539	7217
Aquifex_aeolicus_VF5_uid57765	3597	3405	3481	3741	3478	3607	3979	2024	3815	4860	4436	4573	5075	4645	4780	5413	4874	5019	5147	4793	4911	5350	4914	5338	7371	6522	6933	3829	3532	3631	3885	3618	3747	3757	3773	3744	6321	5051	4909	6555	5748	5671	7383	6378	7158
Arcanobacterium_haemolyticum_DSM_20595_uid49489	3611	3303	3427	3561	3111	3243	3817	1859	3450	4283	3544	3475	4586	3808	3834	4572	3802	3796	4894	4188	4192	5113	4358	4988	6304	5274	5780	3651	3190	3268	3693	3288	3356	3574	3637	3517	7037	4977	4965	6966	5817	5987	7838	6547	7638
Archaeoglobus_fulgidus_DSM_4304_uid57717	3613	3389	3494	3710	3404	3557	3956	2012	3753	4753	4204	4331	4998	4435	4621	5266	4581	4741	5082	4602	4798	5287	4735	5248	7153	6174	6704	3785	3427	3589	3863	3521	3697	3717	3745	3714	6444	4999	4997	6644	5759	5860	7543	6433	7251
Archaeoglobus_profundus_DSM_5631_uid43493	3619	3391	3513	3736	3465	3587	3978	2038	3808	4846	4383	4505	5067	4614	4780	5383	4777	4894	5143	4728	4865	5325	4833	5308	7310	6439	6891	3810	3514	3633	3889	3635	3771	3740	3755	3735	6308	4875	4922	6541	5604	5632	7393	6295	7153
Arcobacter_butzleri_RM4018_uid58557	3622	3428	3533	3785	3553	3661	4005	2084	3884	4895	4605	4720	5114	4806	4913	5462	5036	5142	5177	4876	4988	5375	4988	5338	7469	6728	7114	3865	3603	3686	3918	3743	3817	3774	3786	3770	5748	4565	4410	6151	5294	5213	6866	5889	6622
Arcobacter_nitrofigilis_DSM_7299_uid49001	3617	3444	3515	3783	3533	3646	4018	2096	3877	4892	4587	4700	5115	4794	4936	5466	4974	5123	5177	4870	4994	5380	4990	5359	7451	6713	7068	3858	3639	3714	3927	3754	3817	3780	3782	3772	5847	4708	4484	6239	5368	5275	6960	6008	6730
Aromatoleum_aromaticum_EbN1_uid58231	3561	3255	3355	3402	2973	3032	3687	1766	3298	3730	3119	3075	4040	3373	3413	4082	3419	3338	4673	3980	4018	4914	4151	4760	5508	4564	5029	3460	2953	2996	3528	3101	3177	3375	3462	3336	7329	4930	5058	6975	5749	5983	7882	6442	7700
Arthrobacter_arilaitensis_Re117_uid53509	3600	3249	3381	3502	3020	3129	3771	1809	3390	3948	3297	3247	4280	3596	3618	4251	3557	3505	4800	4043	4083	5035	4215	4914	5793	4835	5280	3575	3083	3136	3635	3148	3247	3522	3588	3441	7199	4934	5005	6974	5792	5973	7864	6455	7684
Arthrobacter_aurescens_TC1_uid58109	3564	3248	3354	3404	2900	2977	3691	1744	3229	3523	2989	2910	3855	3265	3210	3791	3199	3137	4600	3788	3853	4872	4038	4666	5286	4360	4596	3404	2920	2971	3478	3027	3105	3358	3435	3264	7290	4940	4960	6992	5733	5995	7857	6406	7661
Arthrobacter_chlorophenolicus_A6_uid58969	3564	3216	3336	3365	2871	2963	3648	1726	3198	3549	2864	2827	3918	3227	3147	3878	3165	3120	4581	3762	3849	4895	4080	4692	5279	4218	4820	3378	2889	2883	3490	2982	3019	3361	3444	3251	7354	4901	4970	7001	5762	5999	7883	6465	7712
Arthrobacter_FB24_uid58141	3572	3207	3306	3340	2907	2943	3628	1715	3175	3387	2870	2815	3727	3186	3107	3656	3093	3016	4526	3743	3819	4855	4010	4690	5144	4223	4399	3344	2853	2866	3435	2924	2993	3332	3382	3181	7279	4899	4968	6970	5692	5961	7868	6398	7679
Aster_yellows_witches_broom_phytoplasma_AYWB_uid58297	3570	3320	3432	3761	3457	3576	3996	2043	3792	4889	4491	4629	5109	4732	4865	5466	4854	5037	5167	4749	4910	5367	4901	5353	7504	6682	7234	3858	3534	3615	3906	3635	3765	3777	3784	3767	6084	4883	4529	5962	5272	4992	6786	5899	6389
Atopobium_parvulum_DSM_20469_uid59195	3624	3344	3450	3722	3342	3433	3948	2012	3645	4724	4073	4073	4989	4328	4354	5224	4367	4364	5054	4470	4641	5261	4596	5208	7123	5992	6589	3798	3373	3471	3869	3489	3587	3722	3737	3698	6874	5069	4988	6900	5840	5913	7756	6465	7529
Azoarcus_BH72	3562	3233	3327	3333	2888	2948	3641	1744	3201	3515	3039	2957	3891	3332	3275	3879	3293	3222	4589	3804	3834	4822	4040	4671	5278	4416	4626	3330	2862	2927	3445	3044	3113	3267	3400	3228	7439	4935	5016	6966	5741	5975	7859	6358	7700
Azorhizobium_caulinodans_ORS_571_uid58905	3539	3182	3248	3340	2859	2894	3612	1710	3115	3477	2898	2760	3768	3151	3035	3817	3156	3042	4562	3758	3732	4842	3990	4667	5066	4187	4515	3367	2816	2874	3451	2943	2966	3316	3396	3168	7285	4976	4958	6974	5788	5957	7873	6424	7695
Azospirillum_B510_uid46085	3546	3157	3291	3273	2820	2845	3547	1711	3046	3274	2810	2703	3645	3109	3006	3694	3105	2970	4449	3698	3666	4795	3906	4588	4799	4032	4288	3316	2803	2783	3385	2903	2939	3243	3371	3149	7284	4819	4931	6989	5773	5990	7864	6388	7667
Azotobacter_vinelandii_DJ_uid57597	3565	3198	3350	3437	2951	3068	3688	1770	3296	3732	3098	3140	4023	3390	3435	4100	3427	3423	4651	3889	4037	4906	4080	4807	5434	4497	5045	3470	2970	3029	3561	3037	3133	3415	3488	3364	7411	4994	5079	6954	5791	6026	7881	6443	7715
Bacillus_amyloliquefaciens_DSM7_uid53535	3632	3393	3508	3741	3403	3519	3980	2017	3773	4832	4318	4398	5063	4566	4704	5383	4714	4804	5140	4713	4833	5339	4801	5326	7263	6254	6769	3832	3499	3575	3875	3590	3699	3757	3770	3730	6656	5123	4976	6789	5937	5909	7651	6530	7452
Bacillus_amyloliquefaciens_FZB42_uid58271	3630	3373	3484	3731	3402	3510	3963	2027	3747	4835	4337	4403	5052	4570	4661	5380	4745	4816	5123	4730	4863	5333	4786	5325	7257	6328	6791	3819	3478	3560	3882	3594	3694	3737	3768	3732	6630	5112	4930	6804	5902	5931	7656	6503	7431
Bacillus_anthracis_A0248_uid59385	3627	3418	3533	3762	3486	3604	3994	2041	3821	4892	4450	4573	5107	4664	4813	5448	4841	5016	5168	4782	4957	5369	4906	5355	7354	6470	6902	3840	3541	3647	3910	3666	3780	3757	3781	3756	6237	4954	4852	6628	5793	5800	7421	6450	7358
Bacillus_anthracis__Ames_Ancestor__uid58083	3620	3430	3541	3764	3493	3615	3992	2040	3828	4890	4457	4575	5109	4666	4816	5445	4849	5020	5169	4796	4971	5373	4913	5359	7359	6477	6910	3840	3556	3649	3911	3664	3779	3761	3787	3757	6235	4948	4846	6641	5800	5816	7428	6443	7364
Bacillus_anthracis_Ames_uid57909	3629	3436	3542	3762	3496	3608	3995	2039	3825	4888	4439	4568	5109	4676	4802	5445	4859	5007	5170	4787	4968	5371	4899	5356	7354	6470	6893	3848	3542	3648	3910	3665	3782	3770	3784	3757	6254	4959	4837	6636	5797	5819	7420	6451	7373
Bacillus_anthracis_CDC_684_uid59303	3626	3442	3538	3763	3482	3616	3994	2045	3835	4887	4463	4579	5107	4685	4810	5443	4848	5035	5173	4787	4964	5375	4929	5359	7374	6470	6932	3840	3554	3651	3915	3671	3791	3764	3781	3758	6228	4953	4860	6644	5811	5823	7407	6438	7368
Bacillus_anthracis_CI_uid50615	3630	3421	3519	3754	3485	3611	3997	2044	3833	4891	4454	4577	5107	4699	4812	5446	4838	5004	5171	4785	4946	5368	4921	5363	7359	6467	6933	3837	3560	3629	3920	3657	3790	3764	3778	3762	6219	4900	4807	6614	5776	5756	7410	6402	7323
Bacillus_anthracis_Sterne_uid58091	3624	3429	3534	3766	3493	3607	3992	2040	3827	4888	4438	4564	5107	4677	4786	5442	4848	5002	5172	4779	4959	5375	4904	5355	7365	6473	6913	3847	3542	3650	3913	3663	3781	3770	3784	3753	6232	4961	4837	6624	5791	5773	7414	6440	7372
Bacillus_atrophaeus_1942_uid59887	3631	3374	3525	3748	3411	3554	3972	2017	3820	4857	4349	4468	5091	4610	4718	5416	4827	4888	5151	4709	4890	5348	4833	5339	7318	6378	6878	3840	3510	3596	3905	3633	3756	3760	3768	3744	6618	5109	4983	6755	5875	5878	7605	6531	7448
Bacillus_cereus_03BB102_uid59299	3633	3450	3541	3754	3480	3603	4004	2043	3813	4890	4465	4576	5106	4673	4819	5448	4863	4998	5173	4772	4941	5373	4931	5356	7379	6492	6931	3840	3571	3651	3917	3667	3793	3772	3774	3754	6249	4934	4818	6614	5784	5741	7409	6458	7355
Bacillus_cereus_AH187_uid58753	3636	3445	3540	3760	3475	3610	4000	2027	3821	4886	4426	4563	5113	4679	4790	5452	4837	4998	5171	4778	4979	5368	4896	5347	7369	6490	6909	3842	3552	3667	3912	3674	3805	3766	3781	3758	6279	4990	4803	6638	5798	5758	7414	6431	7363
Bacillus_cereus_AH820_uid58751	3626	3435	3534	3759	3482	3612	3996	2042	3839	4886	4440	4586	5105	4691	4815	5448	4850	5007	5168	4809	4973	5377	4929	5359	7379	6461	6920	3845	3553	3673	3915	3673	3792	3772	3777	3763	6247	4938	4842	6614	5764	5790	7413	6405	7356
Bacillus_cereus_ATCC_10987_uid57673	3631	3433	3535	3754	3484	3610	4000	2045	3807	4886	4440	4603	5108	4681	4809	5462	4831	5012	5170	4779	4942	5373	4903	5354	7365	6493	6934	3844	3536	3659	3909	3667	3799	3767	3779	3757	6309	4968	4794	6638	5794	5778	7472	6438	7414
Bacillus_cereus_ATCC_14579_uid57975	3636	3401	3520	3758	3456	3594	3990	2050	3811	4884	4430	4557	5102	4658	4785	5455	4867	4998	5162	4775	4938	5361	4914	5349	7355	6485	6912	3851	3526	3633	3914	3660	3791	3774	3785	3758	6305	4975	4821	6609	5763	5745	7494	6429	7332
Bacillus_cereus_B4264_uid58757	3633	3411	3520	3753	3472	3607	3982	2050	3820	4881	4430	4564	5104	4659	4797	5459	4849	4992	5168	4752	4917	5368	4912	5353	7361	6530	6918	3843	3538	3629	3916	3651	3793	3770	3781	3755	6288	4954	4800	6604	5754	5782	7483	6478	7346
Bacillus_cereus_E33L_uid58103	3628	3418	3546	3758	3466	3597	4007	2038	3822	4878	4445	4561	5104	4668	4805	5451	4845	5006	5164	4795	4959	5361	4924	5364	7372	6459	6951	3851	3546	3646	3915	3660	3795	3764	3777	3759	6235	4956	4817	6615	5782	5741	7418	6389	7322
Bacillus_cereus_G9842_uid58759	3643	3429	3538	3766	3475	3613	4004	2050	3811	4882	4460	4589	5104	4704	4834	5442	4882	5036	5172	4776	4945	5373	4936	5352	7379	6492	6916	3851	3542	3618	3922	3680	3788	3781	3787	3759	6292	4897	4825	6621	5770	5791	7478	6496	7372
Bacillus_cereus_Q1_uid58529	3634	3431	3539	3754	3481	3618	3993	2036	3813	4887	4467	4574	5110	4660	4794	5459	4844	4989	5173	4790	4956	5375	4911	5351	7362	6511	6921	3842	3524	3651	3914	3660	3783	3766	3773	3754	6248	4926	4744	6628	5749	5733	7434	6401	7388
Bacillus_clausii_KSM_K16_uid58237	3618	3355	3474	3708	3348	3498	3958	1984	3735	4783	4181	4282	5013	4391	4527	5296	4514	4625	5092	4615	4782	5301	4700	5295	7160	6111	6735	3787	3425	3528	3861	3530	3651	3726	3751	3714	6638	4970	4928	6805	5893	5919	7621	6518	7471
Bacillus_cytotoxicus_NVH_391_98_uid58317	3634	3437	3533	3750	3452	3579	3983	2028	3783	4873	4419	4559	5098	4654	4771	5437	4846	4938	5163	4806	4928	5357	4902	5333	7364	6460	6922	3846	3516	3603	3895	3642	3762	3759	3773	3752	6378	4997	4880	6599	5828	5819	7441	6456	7291
Bacillus_halodurans_C_125_uid57791	3606	3373	3489	3732	3378	3535	3961	1965	3723	4784	4231	4296	5011	4452	4571	5333	4687	4702	5115	4604	4773	5317	4752	5307	7217	6091	6736	3803	3399	3537	3872	3536	3700	3738	3770	3724	6568	4988	4939	6767	5828	5838	7591	6438	7387
Bacillus_licheniformis_ATCC_14580_uid58097	3628	3412	3519	3743	3393	3552	3982	2007	3787	4847	4338	4426	5075	4572	4682	5404	4712	4827	5149	4711	4873	5338	4837	5332	7296	6299	6821	3844	3484	3607	3890	3600	3714	3747	3766	3743	6624	5074	4983	6801	5900	5928	7627	6597	7455
Bacillus_licheniformis_ATCC_14580_uid58199	3631	3409	3512	3746	3407	3553	3982	1995	3782	4850	4336	4419	5076	4574	4678	5403	4705	4811	5147	4717	4870	5344	4836	5332	7295	6292	6812	3847	3495	3611	3892	3600	3715	3752	3768	3743	6621	5085	4984	6799	5896	5908	7634	6604	7458
Bacillus_megaterium_DSM319_uid48371	3644	3399	3510	3757	3435	3576	3998	2032	3783	4858	4346	4486	5091	4581	4715	5433	4808	4936	5159	4718	4889	5369	4828	5325	7333	6369	6857	3842	3521	3616	3897	3644	3775	3764	3777	3758	6480	4951	4844	6729	5855	5808	7571	6511	7398
Bacillus_megaterium_QM_B1551_uid15862	3642	3417	3541	3758	3430	3590	3995	2035	3823	4865	4406	4516	5092	4616	4740	5436	4803	4943	5163	4747	4885	5367	4842	5327	7340	6397	6892	3846	3531	3620	3905	3643	3762	3766	3777	3760	6515	4960	4881	6712	5840	5799	7543	6498	7402
Bacillus_pseudofirmus_OF4_uid45847	3624	3385	3526	3759	3398	3581	3986	2017	3783	4865	4332	4481	5086	4538	4689	5403	4687	4833	5153	4713	4901	5334	4801	5327	7305	6335	6837	3835	3496	3606	3896	3613	3739	3753	3776	3749	6437	4987	4913	6759	5853	5847	7603	6392	7427
Bacillus_pumilus_SAFR_032_uid59017	3637	3421	3533	3748	3418	3549	3982	2019	3780	4851	4364	4443	5060	4568	4695	5417	4777	4840	5166	4773	4878	5340	4844	5326	7290	6349	6832	3833	3489	3571	3895	3634	3724	3753	3769	3743	6453	4988	4909	6720	5828	5866	7571	6490	7353
Bacillus_selenitireducens_MLS10_uid49513	3625	3367	3498	3689	3380	3493	3961	1978	3729	4793	4153	4234	5032	4432	4569	5334	4613	4624	5111	4660	4785	5307	4712	5285	7146	6108	6634	3809	3432	3546	3870	3544	3677	3717	3745	3713	6545	4977	4895	6792	5877	5933	7686	6480	7431
Bacillus_subtilis_168_uid57675	3637	3372	3528	3752	3452	3569	3997	2030	3785	4862	4351	4483	5087	4583	4701	5424	4782	4853	5156	4733	4880	5370	4843	5327	7330	6335	6857	3834	3492	3599	3903	3620	3747	3754	3776	3742	6549	5072	4950	6745	5883	5874	7586	6523	7385
Bacillus_subtilis_spizizenii_W23_uid51879	3637	3392	3525	3752	3460	3563	3990	2027	3748	4856	4383	4477	5086	4618	4698	5418	4762	4828	5160	4703	4895	5347	4821	5324	7321	6388	6857	3830	3500	3601	3902	3628	3743	3750	3766	3746	6587	5128	4982	6746	5843	5857	7599	6548	7426
Bacillus_thuringiensis_Al_Hakam_uid58795	3628	3436	3528	3744	3476	3603	3988	2030	3809	4888	4442	4574	5112	4697	4809	5446	4846	4979	5166	4770	4935	5373	4925	5358	7370	6468	6916	3847	3566	3622	3912	3655	3777	3768	3778	3748	6220	4921	4782	6587	5762	5729	7393	6409	7319
Bacillus_thuringiensis_BMB171_uid49135	3640	3395	3526	3762	3471	3603	3991	2059	3826	4885	4458	4564	5106	4668	4803	5456	4845	5010	5172	4752	4924	5375	4887	5353	7363	6530	6903	3843	3531	3638	3914	3661	3790	3765	3780	3761	6290	4943	4815	6602	5816	5756	7483	6485	7365
Bacillus_thuringiensis_serovar_konkukian_97_27_uid58089	3635	3413	3524	3759	3466	3603	3996	2041	3812	4878	4430	4575	5102	4671	4812	5446	4857	5005	5166	4779	4928	5368	4934	5357	7377	6457	6944	3847	3543	3648	3913	3632	3773	3769	3780	3757	6243	4886	4740	6609	5774	5724	7411	6397	7325
Bacillus_tusciae_DSM_2912_uid48361	3576	3239	3430	3499	3013	3158	3723	1822	3380	3923	3365	3347	4183	3577	3609	4343	3728	3690	4776	4158	4234	5012	4260	4920	5827	4838	5219	3534	3094	3136	3629	3176	3317	3454	3538	3419	7270	5070	5181	6988	5847	6097	7849	6475	7660
Bacillus_weihenstephanensis_KBAB4_uid58315	3632	3440	3517	3757	3474	3612	3996	2028	3825	4880	4435	4596	5105	4657	4780	5450	4895	5032	5175	4790	4916	5356	4906	5360	7368	6522	6943	3856	3554	3656	3912	3670	3783	3779	3784	3760	6301	4957	4814	6656	5806	5772	7437	6449	7373
Bacteroides_fragilis_NCTC_9343_uid57639	3643	3391	3541	3768	3426	3579	3996	2043	3807	4876	4338	4454	5090	4599	4737	5428	4760	4866	5147	4682	4870	5344	4784	5322	7374	6411	6873	3827	3491	3633	3908	3609	3746	3766	3774	3741	6363	4850	4748	6687	5658	5684	7520	6366	7199
Bacteroides_fragilis_YCH46_uid58195	3637	3409	3541	3768	3446	3575	3999	2029	3816	4873	4349	4499	5090	4568	4741	5428	4738	4867	5143	4689	4900	5343	4798	5327	7372	6413	6887	3830	3510	3616	3909	3635	3788	3760	3777	3746	6377	4869	4752	6697	5675	5676	7541	6392	7160
Bacteroides_thetaiotaomicron_VPI-5482	3632	3373	3497	3755	3441	3592	4000	2039	3809	4877	4350	4509	5100	4589	4755	5425	4745	4884	5159	4678	4872	5369	4795	5328	7333	6423	6827	3845	3511	3644	3915	3632	3746	3759	3770	3749	6344	4848	4683	6712	5677	5617	7560	6253	7196
Bacteroides_vulgatus_ATCC_8482_uid58253	3633	3369	3514	3748	3423	3551	3991	2023	3803	4875	4360	4488	5098	4574	4736	5432	4725	4869	5158	4644	4878	5337	4762	5332	7351	6377	6881	3832	3492	3609	3911	3605	3744	3760	3766	3751	6285	4799	4692	6600	5579	5631	7490	6250	7191
Bartonella_bacilliformis_KC583_uid58533	3604	3331	3457	3703	3336	3428	3957	1984	3654	4770	4135	4229	5010	4429	4509	5297	4497	4568	5089	4582	4683	5253	4649	5217	7224	6185	6766	3802	3403	3510	3889	3504	3617	3727	3752	3687	6739	5055	4940	6792	5772	5745	7634	6380	7276
Bartonella_grahamii_as4aup_uid59405	3604	3284	3404	3710	3301	3429	3943	1961	3677	4806	4225	4261	5038	4424	4510	5331	4623	4592	5113	4595	4690	5298	4692	5259	7241	6184	6732	3818	3400	3483	3871	3512	3596	3737	3756	3713	6676	4921	4767	6771	5663	5704	7593	6331	7380
Bartonella_henselae_Houston_1_uid57745	3609	3316	3431	3717	3298	3431	3952	1993	3678	4801	4238	4256	5015	4444	4516	5324	4613	4611	5094	4570	4700	5279	4665	5234	7222	6213	6741	3815	3430	3490	3868	3494	3630	3727	3758	3703	6756	5124	5006	6790	5788	5752	7642	6357	7280
Bartonella_quintana_Toulouse_uid57635	3620	3319	3446	3685	3331	3434	3937	2009	3683	4786	4135	4219	4977	4367	4460	5276	4503	4530	5094	4546	4646	5254	4624	5213	7227	6221	6748	3811	3414	3492	3867	3525	3599	3728	3749	3696	6810	5043	4974	6775	5745	5730	7617	6422	7264
Bartonella_tribocorum_CIP_105476_uid59129	3584	3251	3395	3706	3257	3374	3918	1944	3610	4777	4115	4168	5006	4330	4464	5302	4481	4518	5070	4457	4637	5249	4596	5237	7189	5998	6668	3785	3333	3442	3853	3462	3572	3705	3734	3690	6541	4814	4730	6744	5607	5615	7578	6212	7325
Baumannia_cicadellinicola_Hc__Homalodisca_coagulata__uid58111	3604	3277	3400	3717	3330	3459	3964	1971	3701	4840	4226	4367	5049	4420	4593	5389	4614	4780	5094	4524	4651	5259	4603	5154	7404	6386	7001	3827	3376	3550	3900	3547	3690	3734	3746	3710	6421	4849	4795	6397	5415	5328	7205	6071	6603
Bdellovibrio_bacteriovorus	3617	3372	3488	3739	3408	3514	3985	2037	3753	4780	4211	4301	5023	4473	4540	5292	4583	4629	5123	4618	4726	5339	4750	5284	7187	6185	6651	3827	3475	3573	3869	3591	3695	3749	3768	3721	6916	5101	5029	6913	5860	5950	7789	6576	7548
Beijerinckia_indica_ATCC_9039_uid59057	3592	3276	3358	3503	3082	3161	3776	1855	3409	3952	3359	3351	4278	3659	3553	4334	3567	3424	4742	4093	4117	5040	4306	4914	5879	4972	5309	3560	3110	3122	3654	3229	3272	3490	3561	3439	7212	4972	5032	6970	5794	5984	7848	6476	7643
Beutenbergia_cavernae_DSM_12333_uid59047	3520	3106	3214	3109	2603	2647	3393	1579	2859	2676	2268	2284	3128	2598	2548	3150	2562	2487	4184	3328	3338	4533	3642	4305	4028	3260	3540	3003	2491	2487	3163	2619	2637	2959	3058	2817	7375	4739	4915	6987	5653	6008	7863	6239	7684
Bifidobacterium_adolescentis_ATCC_15703_uid58559	3616	3317	3458	3682	3218	3305	3863	1889	3517	4471	3751	3727	4773	4004	4041	4924	4011	4023	4998	4336	4414	5237	4484	5127	6695	5566	6119	3720	3226	3245	3784	3323	3448	3647	3683	3555	7093	4994	4943	6968	5755	5985	7861	6482	7650
Bifidobacterium_animalis_lactis_AD011_uid58911	3616	3338	3445	3626	3195	3287	3858	1912	3502	4390	3681	3642	4689	3975	3983	4777	3947	3995	4960	4265	4395	5169	4421	5086	6540	5410	6018	3677	3215	3301	3736	3330	3443	3590	3648	3553	7091	5015	5038	6981	5851	6046	7851	6513	7634
Bifidobacterium_animalis_lactis_Bl_04_uid59359	3615	3354	3438	3629	3217	3288	3859	1910	3507	4413	3710	3655	4695	4010	4012	4831	3957	4019	4962	4265	4405	5183	4416	5096	6574	5465	6032	3685	3226	3292	3749	3329	3438	3588	3649	3552	7077	5047	5050	6987	5863	6045	7856	6543	7634
Bifidobacterium_animalis_lactis_DSM_10140_uid59357	3614	3350	3440	3633	3218	3286	3855	1910	3507	4412	3711	3659	4690	4008	4010	4835	3964	4018	4964	4263	4407	5182	4418	5100	6570	5465	6035	3686	3227	3291	3750	3323	3440	3591	3651	3554	7092	5047	5053	6987	5861	6048	7856	6543	7638
Bifidobacterium_bifidum_PRL2010_uid59883	3623	3308	3398	3604	3195	3246	3849	1881	3487	4341	3616	3593	4679	3962	3877	4730	3940	3884	4969	4313	4364	5209	4460	5100	6432	5402	5851	3644	3214	3229	3745	3263	3358	3564	3614	3496	7216	5053	5018	7005	5921	6065	7878	6610	7672
Bifidobacterium_bifidum_S17_uid59545	3622	3310	3409	3593	3189	3238	3852	1877	3464	4303	3626	3585	4657	3956	3863	4744	3977	3880	4950	4319	4359	5190	4472	5088	6378	5369	5832	3627	3193	3218	3724	3264	3320	3545	3620	3497	7193	5062	5018	7001	5918	6078	7880	6608	7676
Bifidobacterium_dentium_Bd1	3614	3320	3435	3645	3171	3282	3882	1917	3523	4451	3734	3762	4750	3997	4014	4812	4033	3959	4997	4334	4472	5201	4460	5118	6647	5629	6071	3716	3226	3321	3786	3314	3438	3634	3661	3569	7005	4909	4937	6952	5728	5982	7841	6452	7611
Bifidobacterium_longum_BBMN68_uid60163	3619	3312	3419	3596	3199	3257	3877	1907	3502	4371	3710	3653	4693	3995	3974	4734	3955	3923	4927	4291	4371	5169	4405	5063	6472	5453	5961	3665	3230	3251	3731	3290	3387	3625	3662	3559	7037	4976	4956	6960	5816	5973	7838	6553	7633
Bifidobacterium_longum_DJO10A_uid58833	3609	3295	3419	3595	3162	3241	3879	1912	3510	4384	3695	3641	4667	3936	3971	4752	3994	3915	4936	4268	4336	5174	4400	5070	6433	5436	5950	3677	3197	3235	3721	3301	3380	3601	3665	3554	7083	5020	4979	6969	5808	6015	7850	6552	7624
Bifidobacterium_longum_infantis_ATCC_15697_uid58677	3610	3319	3428	3628	3188	3254	3893	1898	3480	4421	3661	3664	4728	3966	3958	4817	3967	3941	4964	4291	4383	5199	4460	5091	6508	5335	6042	3691	3205	3274	3751	3346	3408	3612	3663	3593	7104	4923	4906	6990	5761	5994	7849	6483	7669
Bifidobacterium_longum_JDM301_uid49131	3616	3298	3403	3600	3156	3261	3872	1875	3495	4420	3636	3656	4728	3953	3959	4838	3963	3905	4931	4268	4381	5167	4440	5096	6542	5426	6042	3667	3176	3247	3740	3283	3403	3616	3658	3553	7115	4978	4929	6975	5757	5962	7860	6511	7651
Bifidobacterium_longum_NCC2705_uid57939	3612	3274	3408	3615	3143	3245	3873	1896	3489	4386	3687	3664	4691	3979	3957	4747	3976	3879	4938	4283	4334	5155	4438	5069	6441	5416	5929	3662	3216	3239	3736	3329	3393	3607	3650	3539	7147	4990	4946	6979	5799	6018	7866	6544	7644
Blattabacterium__Blattella_germanica__Bge	3606	3288	3455	3768	3439	3597	3994	1999	3820	4893	4528	4708	5116	4740	4900	5471	4956	5112	5171	4770	4949	5377	4944	5352	7524	6728	7251	3861	3561	3675	3913	3665	3771	3781	3789	3767	5899	4570	4415	6065	4996	5021	6911	5663	6384
Blattabacterium__Periplaneta_americana__BPLAN	3602	3283	3447	3765	3483	3605	3991	2027	3823	4896	4490	4680	5116	4714	4889	5470	4932	5143	5176	4770	4961	5381	4913	5344	7538	6694	7236	3855	3517	3665	3909	3644	3772	3774	3776	3764	6037	4620	4502	6138	5094	5126	6938	5705	6410
Bordetella_avium_197N	3559	3206	3332	3418	2976	3017	3681	1809	3289	3685	3132	3054	4001	3377	3357	4030	3371	3275	4653	3933	3940	4936	4134	4732	5554	4613	4829	3471	2979	3012	3572	3095	3165	3424	3510	3313	7285	5024	5063	6952	5828	5962	7857	6495	7665
Bordetella_bronchiseptica_RB50_uid57613	3527	3159	3227	3278	2800	2843	3561	1697	3105	3358	2828	2737	3656	3082	3018	3689	3093	2963	4427	3769	3679	4735	3904	4521	4978	4095	4247	3308	2795	2813	3415	2953	2979	3229	3326	3141	7306	4831	4925	6971	5681	5922	7838	6336	7606
Bordetella_parapertussis_12822_uid57615	3529	3163	3226	3298	2823	2839	3567	1684	3098	3357	2841	2742	3646	3031	3039	3683	3070	2954	4422	3767	3696	4751	3914	4498	5002	4136	4302	3324	2777	2819	3396	2918	2973	3265	3344	3147	7334	4856	4939	6963	5692	5914	7828	6284	7619
Bordetella_pertussis_Tohama_I_uid57617	3522	3114	3237	3276	2796	2821	3519	1699	3099	3315	2812	2752	3656	3033	3046	3663	3068	2954	4451	3673	3663	4709	3901	4507	5023	4164	4284	3275	2744	2771	3374	2916	2952	3211	3314	3076	7238	4823	4878	6948	5636	5860	7820	6194	7576
Bordetella_petrii	3555	3189	3302	3305	2834	2889	3623	1730	3172	3447	2949	2866	3818	3165	3186	3820	3221	3155	4558	3849	3851	4824	4036	4627	5156	4225	4456	3332	2885	2884	3459	2989	3078	3300	3427	3181	7367	4895	5000	6961	5739	6007	7855	6315	7648
Borrelia_afzelii_PKo_uid58653	3613	3375	3464	3778	3537	3655	4014	2068	3870	4895	4577	4725	5120	4803	4951	5472	5018	5177	5175	4851	4960	5388	4968	5362	7516	6778	7219	3865	3589	3707	3915	3698	3820	3782	3785	3776	5698	4401	4210	6011	4975	4825	6802	5630	6458
Borrelia_burgdorferi_B31_uid57581	3576	3309	3435	3771	3467	3629	3997	2014	3839	4896	4522	4693	5118	4715	4907	5465	4905	5127	5173	4759	4952	5370	4837	5350	7469	6661	7159	3854	3534	3679	3913	3628	3776	3778	3785	3772	5552	4270	4116	5953	4829	4801	6796	5483	6523
Borrelia_burgdorferi_ZS7_uid59429	3591	3353	3452	3775	3500	3649	4003	2031	3849	4895	4534	4689	5120	4755	4916	5469	4943	5123	5177	4794	4951	5383	4877	5353	7502	6732	7193	3861	3558	3689	3917	3661	3787	3779	3790	3775	5710	4419	4184	6003	4947	4872	6852	5597	6512
Borrelia_duttonii_Ly_uid58791	3620	3346	3465	3777	3489	3596	4015	2036	3856	4893	4538	4688	5108	4757	4925	5464	4919	5104	5174	4784	4970	5385	4875	5361	7486	6680	7173	3861	3549	3674	3911	3683	3794	3774	3776	3769	5634	4253	4074	6142	4987	4806	6878	5522	6692
Borrelia_garinii_PBi_uid58125	3609	3358	3486	3775	3571	3652	4012	2035	3837	4893	4598	4714	5116	4799	4926	5472	4960	5171	5176	4805	4967	5385	4955	5372	7503	6744	7201	3858	3587	3690	3906	3691	3797	3784	3786	3773	5712	4438	4188	6049	5021	4883	6909	5662	6531
Borrelia_hermsii_DAH_uid59225	3613	3363	3463	3776	3522	3607	4009	2050	3823	4895	4545	4674	5113	4727	4911	5464	4935	5082	5168	4781	4938	5371	4931	5350	7509	6688	7214	3846	3562	3680	3920	3678	3767	3765	3776	3765	5726	4450	4234	5997	4988	4972	6797	5584	6307
Borrelia_recurrentis_A1_uid58793	3623	3361	3471	3769	3531	3620	4011	2075	3865	4890	4587	4688	5112	4797	4932	5467	4984	5134	5177	4844	4992	5387	4944	5351	7495	6726	7185	3854	3583	3704	3918	3698	3805	3777	3779	3767	5627	4374	4122	5985	4962	4829	6736	5535	6356
Borrelia_turicatae_91E135_uid58311	3615	3358	3445	3776	3542	3636	4008	2058	3835	4895	4562	4719	5120	4759	4931	5462	4986	5151	5169	4781	4959	5370	4931	5359	7520	6745	7228	3859	3577	3687	3914	3674	3789	3780	3781	3763	5748	4405	4179	5985	4991	4881	6754	5533	6268
Brachybacterium_faecium_DSM_4810_uid58649	3570	3152	3258	3281	2731	2812	3556	1662	3030	3180	2598	2537	3513	2828	2880	3526	2850	2788	4507	3567	3648	4815	3917	4648	4702	3800	4033	3267	2655	2711	3351	2818	2878	3209	3280	3072	7490	4911	4999	7010	5766	6035	7909	6400	7749
Brachyspira_hyodysenteriae_WA1_uid59291	3622	3419	3527	3775	3573	3648	4013	2071	3878	4891	4588	4707	5116	4801	4921	5471	5031	5165	5179	4839	4973	5397	4988	5369	7468	6705	7111	3869	3624	3711	3927	3733	3821	3784	3783	3770	5567	4359	4262	6129	5206	5182	6897	5732	6759
Brachyspira_murdochii_DSM_12563_uid48819	3625	3417	3495	3775	3520	3650	4008	2069	3880	4891	4572	4706	5120	4826	4926	5472	4981	5149	5177	4846	4985	5397	4981	5366	7482	6686	7123	3854	3567	3690	3918	3719	3821	3782	3788	3778	5613	4390	4279	6127	5095	5125	6881	5719	6710
Brachyspira_pilosicoli_95_1000_uid50609	3630	3388	3501	3774	3505	3641	4015	2076	3861	4892	4581	4691	5119	4840	4949	5474	5025	5168	5176	4827	4983	5392	4954	5356	7494	6715	7112	3859	3608	3723	3920	3725	3822	3778	3788	3773	5647	4408	4329	6126	5192	5168	6872	5810	6660
Bradyrhizobium_BTAi1_uid58505	3572	3248	3347	3357	2917	2997	3673	1753	3251	3559	3074	3003	3958	3360	3273	3944	3392	3277	4571	3875	3940	4863	4070	4771	5293	4481	4660	3450	2991	2975	3536	3089	3177	3375	3472	3314	7208	4875	4947	6966	5853	6023	7869	6397	7652
Bradyrhizobium_japonicum_USDA_110_uid57599	3587	3249	3382	3435	2997	3102	3689	1789	3296	3681	3108	3069	4054	3489	3404	4068	3453	3418	4677	3988	4028	4964	4128	4825	5446	4536	4853	3471	2984	2999	3578	3154	3243	3375	3523	3352	7224	4930	4975	6997	5757	5975	7868	6437	7660
Bradyrhizobium_ORS278_uid58941	3568	3275	3369	3407	2972	3037	3718	1802	3300	3614	3071	3078	4007	3388	3363	3961	3392	3256	4612	3867	3941	4925	4077	4781	5430	4514	4726	3457	3034	2995	3583	3114	3182	3400	3497	3311	7231	4956	4969	6974	5785	5983	7867	6441	7681
Brevibacillus_brevis_NBRC_100599_uid59175	3641	3394	3474	3708	3421	3535	3977	2002	3740	4768	4221	4268	4996	4475	4550	5272	4602	4632	5105	4645	4766	5292	4714	5276	7091	6085	6573	3798	3466	3522	3872	3594	3687	3729	3759	3732	6747	5040	4972	6808	5876	5895	7700	6577	7453
Brevundimonas_subvibrioides_ATCC_15264_uid42117	3545	3184	3244	3292	2798	2882	3586	1689	3066	3293	2757	2723	3629	3078	3000	3598	3019	2912	4485	3688	3665	4760	3880	4512	4843	4089	4286	3305	2808	2815	3430	2951	2917	3229	3376	3098	7319	4917	4995	6992	5758	6026	7863	6423	7660
Brucella_abortus_bv__1_9_941_uid58019	3598	3294	3422	3528	3100	3231	3764	1851	3465	4037	3473	3484	4357	3764	3758	4443	3778	3763	4804	4185	4254	5023	4254	4927	6089	5069	5481	3575	3096	3171	3688	3231	3340	3508	3574	3471	7070	5019	5076	6949	5775	6044	7820	6507	7650
Brucella_abortus_S19_uid58873	3601	3303	3413	3527	3089	3209	3761	1834	3434	4027	3475	3464	4343	3744	3739	4407	3761	3722	4784	4162	4219	5017	4250	4893	6055	5037	5430	3568	3104	3168	3677	3218	3311	3518	3583	3445	7080	5001	5051	6946	5781	6010	7823	6461	7631
Brucella_canis_ATCC_23365_uid59009	3591	3284	3415	3529	3089	3199	3777	1853	3450	4029	3463	3504	4344	3741	3713	4406	3774	3759	4782	4195	4222	5034	4266	4919	6084	5072	5512	3572	3097	3179	3666	3207	3332	3511	3584	3460	7101	5013	5077	6952	5785	6028	7822	6455	7637
Brucella_melitensis_ATCC_23457_uid59241	3590	3295	3416	3526	3102	3230	3769	1853	3458	4028	3471	3476	4349	3780	3737	4420	3771	3732	4783	4202	4230	5032	4283	4924	6103	5080	5497	3568	3104	3174	3679	3213	3343	3504	3594	3452	7057	4997	5049	6947	5794	6025	7806	6506	7645
Brucella_melitensis_biovar_Abortus	3591	3290	3422	3538	3101	3227	3762	1849	3453	4057	3496	3495	4359	3752	3743	4450	3772	3753	4807	4189	4242	5025	4236	4919	6070	5073	5469	3579	3103	3165	3691	3233	3339	3514	3580	3465	7070	5028	5073	6947	5791	6032	7811	6485	7655
Brucella_melitensis_bv__1_16M_uid57735	3595	3284	3422	3522	3105	3214	3762	1840	3456	4024	3496	3488	4343	3767	3724	4411	3789	3747	4765	4186	4215	5033	4278	4912	6086	5089	5467	3581	3117	3163	3673	3190	3328	3511	3598	3451	7123	4987	5051	6935	5797	6020	7821	6464	7621
Brucella_microti_CCM_4915_uid59319	3588	3307	3428	3514	3101	3196	3771	1840	3440	4039	3484	3481	4353	3758	3715	4417	3772	3737	4792	4173	4239	5015	4279	4908	6103	5054	5454	3573	3106	3173	3667	3192	3313	3523	3589	3453	7082	5007	5026	6942	5776	6028	7816	6492	7629
Brucella_ovis_ATCC_25840_uid58113	3585	3282	3416	3533	3095	3206	3769	1839	3443	4054	3464	3453	4352	3742	3691	4450	3794	3736	4822	4188	4243	5030	4272	4884	6085	5026	5481	3587	3095	3154	3685	3188	3324	3512	3580	3444	7070	5019	5040	6955	5786	6054	7827	6488	7627
Brucella_suis_1330_uid57927	3593	3314	3413	3527	3110	3221	3775	1847	3448	4016	3465	3497	4347	3734	3714	4423	3774	3753	4787	4181	4243	5034	4274	4932	6083	5072	5539	3578	3098	3179	3678	3219	3347	3525	3582	3460	7085	4977	5070	6958	5785	6028	7814	6460	7633
Brucella_suis_ATCC_23445_uid59015	3597	3303	3410	3526	3110	3206	3774	1864	3440	4036	3455	3514	4366	3754	3724	4429	3793	3756	4811	4205	4257	5028	4283	4920	6078	5057	5545	3562	3111	3204	3689	3209	3337	3496	3577	3454	7109	4994	5075	6946	5794	6059	7821	6488	7623
Buchnera_aphidicola_5A__Acyrthosiphon_pisum__uid59285	3596	3328	3426	3768	3434	3585	4008	2040	3832	4897	4511	4659	5116	4696	4862	5472	4876	5115	5162	4749	4900	5369	4844	5357	7523	6714	7264	3854	3513	3685	3916	3640	3779	3778	3781	3762	6029	4551	4404	6078	5025	4929	6904	5634	6267
Buchnera_aphidicola_APS__Acyrthosiphon_pisum__uid57805	3598	3326	3427	3769	3418	3577	4011	2033	3834	4896	4514	4655	5115	4697	4861	5470	4882	5115	5163	4742	4915	5361	4852	5364	7522	6706	7256	3857	3513	3686	3918	3654	3787	3777	3781	3761	6028	4541	4392	6088	5027	4941	6916	5634	6257
Buchnera_aphidicola_Bp__Baizongia_pistaciae__uid57827	3600	3270	3418	3765	3470	3611	4013	2006	3828	4892	4466	4662	5117	4715	4872	5460	4827	5066	5174	4664	4885	5361	4813	5343	7549	6672	7286	3859	3516	3661	3914	3643	3786	3778	3780	3758	5949	4527	4425	5930	4785	4773	6771	5444	6098
Buchnera_aphidicola_Cc__Cinara_cedri__uid58579	3585	3212	3334	3762	3341	3503	4006	1969	3748	4896	4452	4649	5121	4635	4847	5468	4806	5065	5175	4615	4847	5366	4840	5353	7563	6701	7341	3857	3431	3586	3919	3576	3726	3779	3781	3764	5721	4107	4024	5720	4542	4413	6515	5122	5898
Buchnera_aphidicola_Sg__Schizaphis_graminum__uid57913	3607	3287	3427	3773	3442	3606	4004	2020	3786	4895	4489	4676	5121	4716	4883	5460	4898	5086	5176	4785	4939	5374	4882	5346	7540	6757	7293	3855	3497	3662	3913	3665	3780	3778	3767	3755	6007	4566	4441	6046	4987	4944	6877	5693	6281
Buchnera_aphidicola_Tuc7__Acyrthosiphon_pisum__uid59283	3591	3316	3419	3765	3426	3582	4004	2031	3834	4897	4501	4662	5114	4692	4864	5470	4876	5108	5160	4743	4903	5366	4850	5360	7526	6720	7258	3857	3517	3689	3916	3639	3771	3775	3781	3761	6030	4543	4397	6083	5017	4913	6928	5632	6269
Burkholderia_383_uid58073	3575	3235	3333	3380	2889	2952	3658	1735	3223	3561	3027	2954	3918	3275	3209	3838	3273	3161	4565	3802	3834	4832	3992	4660	5314	4384	4624	3415	2910	2962	3526	3042	3099	3314	3438	3284	7237	4889	4924	6980	5766	5981	7868	6404	7681
Burkholderia_ambifaria_AMMD_uid58303	3565	3194	3308	3362	2940	2975	3644	1751	3195	3509	3018	2926	3860	3270	3180	3873	3315	3156	4587	3860	3840	4867	4043	4670	5237	4378	4539	3371	2878	2891	3502	3042	3053	3310	3443	3247	7271	4936	4953	6977	5792	5987	7861	6426	7687
Burkholderia_ambifaria_MC40_6_uid58701	3551	3233	3305	3385	2922	2996	3647	1754	3199	3517	3030	2958	3900	3302	3238	3910	3357	3230	4582	3862	3880	4868	4061	4696	5273	4412	4586	3370	2858	2893	3507	3054	3102	3344	3436	3287	7225	4906	4932	6973	5801	5957	7865	6417	7666
Burkholderia_CCGE1002_uid42523	3583	3289	3400	3424	2949	3026	3695	1794	3308	3696	3141	3170	4008	3448	3486	4018	3410	3366	4670	3999	4066	4940	4153	4813	5490	4611	4878	3448	3026	3013	3565	3139	3199	3405	3520	3300	7256	4980	5017	6988	5845	6007	7875	6431	7683
Burkholderia_CCGE1003_uid46253	3566	3256	3334	3398	2966	3077	3698	1801	3259	3659	3140	3057	3983	3409	3371	4025	3410	3343	4685	3972	4021	4958	4125	4790	5405	4503	4815	3463	2960	3015	3546	3111	3196	3388	3506	3301	7261	4927	4942	7003	5812	5956	7860	6432	7710
Burkholderia_cenocepacia_AU_1054_uid58371	3558	3221	3318	3345	2906	2952	3643	1738	3190	3491	2953	2893	3890	3271	3191	3842	3274	3137	4550	3866	3838	4820	3975	4664	5231	4305	4546	3346	2857	2881	3481	3018	3041	3306	3401	3226	7249	4888	4913	6968	5744	5925	7858	6438	7676
Burkholderia_cenocepacia_HI2424_uid58369	3553	3209	3308	3344	2896	2960	3643	1733	3189	3490	2955	2890	3895	3289	3200	3851	3244	3136	4555	3875	3830	4816	3951	4657	5222	4327	4543	3361	2853	2892	3473	3029	3039	3304	3418	3238	7254	4883	4899	6982	5745	5938	7852	6443	7665
Burkholderia_cenocepacia_J2315_uid57953	3559	3221	3330	3333	2871	2952	3656	1750	3183	3501	2940	2890	3888	3231	3132	3849	3265	3179	4513	3813	3777	4777	3973	4670	5239	4301	4574	3370	2831	2898	3469	2984	3061	3311	3388	3250	7216	4878	4893	6988	5718	5908	7852	6394	7675
Burkholderia_cenocepacia_MC0_3_uid58769	3564	3243	3336	3343	2907	2941	3633	1719	3195	3451	2961	2896	3874	3267	3178	3858	3244	3184	4548	3820	3826	4823	3969	4672	5216	4282	4510	3363	2857	2875	3491	3021	3066	3314	3432	3247	7214	4855	4853	6978	5751	5957	7866	6415	7648
Burkholderia_glumae_BGR1_uid59397	3539	3130	3271	3317	2841	2888	3600	1712	3168	3422	2886	2885	3751	3168	3058	3771	3186	3092	4525	3760	3801	4850	4004	4667	5079	4125	4486	3291	2806	2833	3449	2970	2998	3259	3405	3196	7312	4863	4922	6988	5665	5849	7873	6352	7687
Burkholderia_mallei_ATCC_23344_uid57725	3560	3189	3261	3271	2796	2883	3587	1667	3105	3404	2856	2785	3785	3144	3056	3745	3193	3132	4497	3684	3754	4837	3991	4668	5091	4152	4423	3316	2797	2827	3424	2910	2954	3239	3378	3166	7410	4809	4950	6977	5654	5850	7884	6321	7739
Burkholderia_mallei_NCTC_10229_uid58383	3557	3195	3266	3292	2815	2879	3600	1689	3090	3405	2852	2824	3800	3198	3095	3764	3200	3134	4487	3723	3772	4842	4000	4705	5142	4156	4383	3345	2804	2843	3423	2896	2971	3230	3376	3185	7424	4825	4958	6979	5649	5864	7882	6337	7734
Burkholderia_mallei_NCTC_10247_uid58385	3556	3190	3259	3305	2807	2906	3595	1687	3114	3431	2878	2851	3826	3215	3127	3801	3222	3152	4507	3707	3771	4856	4002	4702	5160	4200	4526	3352	2821	2872	3439	2919	3005	3232	3388	3214	7397	4830	4957	6983	5641	5899	7886	6340	7750
Burkholderia_mallei_SAVP1_uid58387	3560	3183	3263	3295	2823	2886	3592	1698	3104	3387	2852	2835	3801	3224	3101	3774	3191	3148	4514	3697	3770	4859	3998	4701	5089	4192	4452	3335	2831	2860	3414	2919	2992	3228	3360	3176	7431	4859	4973	6987	5684	5909	7881	6306	7765
Burkholderia_multivorans_ATCC_17616_uid58697	3546	3215	3293	3333	2901	2991	3602	1733	3214	3510	2936	2915	3843	3194	3213	3851	3266	3124	4525	3817	3776	4848	3966	4674	5258	4330	4593	3343	2858	2867	3461	2981	3067	3292	3440	3263	7252	4896	4889	6980	5761	5929	7866	6372	7694
Burkholderia_multivorans_ATCC_17616_uid58909	3545	3212	3284	3317	2887	2989	3600	1728	3214	3472	2915	2902	3836	3196	3199	3834	3260	3123	4524	3807	3777	4840	3948	4679	5231	4343	4568	3343	2854	2871	3455	2974	3064	3294	3434	3260	7233	4904	4894	6980	5747	5938	7858	6372	7688
Burkholderia_phymatum_STM815_uid58699	3581	3262	3384	3470	3034	3114	3742	1822	3322	3768	3185	3172	4108	3478	3466	4114	3497	3418	4693	4014	4059	4928	4161	4817	5571	4719	4972	3485	3041	3091	3579	3123	3247	3439	3528	3385	7248	4883	4989	6987	5828	6022	7866	6445	7663
Burkholderia_phytofirmans_PsJN_uid58729	3581	3262	3372	3446	3017	3033	3721	1768	3285	3726	3160	3108	4032	3431	3372	4059	3436	3364	4679	3962	4016	4966	4162	4805	5527	4583	4933	3475	3020	3046	3579	3083	3174	3415	3534	3365	7169	4933	4954	6975	5791	5989	7858	6429	7647
Burkholderia_pseudomallei_1106a_uid58515	3556	3210	3292	3331	2824	2899	3629	1712	3153	3503	2922	2825	3877	3220	3155	3869	3251	3163	4568	3790	3813	4870	4089	4734	5229	4260	4577	3364	2868	2894	3483	2977	3055	3297	3401	3236	7425	4902	5020	6990	5742	5979	7897	6398	7765
Burkholderia_pseudomallei_1710b_uid58391	3550	3110	3169	3249	2717	2739	3534	1632	2969	3244	2707	2590	3696	2979	2895	3641	3064	2944	4519	3604	3612	4854	3922	4647	4883	3985	4264	3293	2743	2714	3382	2809	2823	3191	3302	3098	7499	4746	4813	6993	5610	5797	7901	6274	7801
Burkholderia_pseudomallei_668_uid58389	3563	3203	3301	3330	2823	2915	3620	1689	3160	3482	2904	2818	3876	3190	3183	3857	3230	3141	4572	3787	3811	4890	4066	4734	5224	4264	4607	3349	2857	2904	3458	2989	3045	3278	3397	3228	7439	4888	5018	6995	5746	5962	7885	6390	7772
Burkholderia_pseudomallei_K96243_uid57733	3561	3201	3276	3339	2846	2921	3645	1690	3143	3500	2920	2815	3895	3233	3153	3884	3263	3143	4526	3779	3798	4859	4067	4671	5244	4273	4620	3343	2864	2892	3482	2999	3048	3271	3406	3231	7348	4900	4942	6976	5724	5883	7875	6375	7719
Burkholderia_pseudomallei_MSHR346	3570	3229	3330	3373	2876	2943	3635	1727	3191	3598	3001	2969	3970	3368	3276	3963	3340	3309	4639	3876	3936	4913	4079	4782	5417	4491	4772	3421	2901	2953	3525	3007	3069	3329	3447	3258	7465	4935	5038	7008	5757	5935	7913	6379	7756
Burkholderia_rhizoxinica_HKI_454_uid60487	3579	3305	3358	3411	3025	3068	3660	1817	3247	3828	3224	3127	4153	3535	3508	4223	3573	3449	4693	4048	4020	4967	4255	4788	5734	4777	5136	3468	3038	3072	3603	3189	3208	3398	3529	3340	7381	5011	5068	6978	5787	6020	7882	6412	7675
Burkholderia_thailandensis_E264_uid58081	3562	3218	3288	3370	2871	2945	3604	1726	3146	3443	2900	2819	3839	3169	3128	3815	3251	3096	4525	3810	3776	4822	4013	4696	5144	4240	4448	3339	2864	2867	3438	2991	3020	3309	3397	3177	7351	4891	4954	6982	5760	5933	7889	6379	7728
Burkholderia_vietnamiensis_G4_uid58075	3570	3202	3300	3383	2932	3004	3628	1772	3203	3636	2987	2996	4010	3360	3255	3989	3293	3238	4604	3883	3918	4882	4053	4788	5437	4426	4917	3390	2899	2913	3496	3004	3072	3327	3472	3283	7257	4849	4859	6994	5738	5928	7875	6362	7679
Burkholderia_xenovorans_LB400_uid57823	3563	3246	3357	3429	2941	3043	3680	1791	3261	3721	3113	3098	4041	3431	3351	4059	3345	3313	4675	3978	4027	4916	4144	4745	5414	4494	4830	3432	2971	2986	3570	3085	3162	3401	3532	3334	7169	4904	4944	6987	5711	5917	7856	6358	7649
Butyrivibrio_proteoclasticus_B316_uid51489	3638	3364	3523	3764	3474	3603	4003	2067	3845	4879	4453	4565	5105	4654	4810	5443	4839	4990	5169	4772	4912	5360	4853	5336	7385	6521	6889	3849	3523	3658	3913	3651	3784	3777	3778	3764	6165	4738	4673	6727	5641	5667	7569	6390	7388
Caldicellulosiruptor_bescii_DSM_6725_uid59201	3628	3390	3515	3768	3531	3616	4013	2077	3826	4886	4517	4654	5109	4727	4865	5459	4888	5073	5167	4802	4936	5373	4945	5349	7423	6574	6997	3856	3577	3659	3918	3681	3812	3780	3779	3758	6004	4796	4640	6325	5472	5418	7140	6175	6847
Caldicellulosiruptor_hydrothermalis_108_uid60157	3623	3404	3515	3767	3496	3618	4003	2068	3844	4892	4507	4624	5104	4726	4861	5457	4888	5034	5169	4801	4927	5370	4941	5333	7424	6613	7033	3864	3561	3681	3913	3667	3796	3780	3782	3770	6101	4833	4676	6357	5492	5413	7213	6090	6824
Caldicellulosiruptor_kristjanssonii_177R1B_uid60393	3617	3436	3528	3756	3514	3607	4013	2078	3832	4887	4534	4640	5105	4729	4845	5459	4895	5075	5161	4835	4947	5351	4931	5336	7408	6604	6976	3861	3581	3668	3920	3690	3793	3771	3785	3763	6164	4848	4684	6415	5516	5474	7233	6140	6970
Caldicellulosiruptor_kronotskyensis_2002_uid60491	3611	3404	3518	3765	3564	3633	4010	2067	3832	4885	4540	4658	5105	4724	4879	5461	4920	5073	5171	4834	4944	5373	4953	5336	7415	6601	7019	3862	3592	3667	3919	3704	3800	3783	3789	3759	6105	4834	4634	6317	5485	5399	7173	6082	6844
Caldicellulosiruptor_obsidiansis_OB47_uid51501	3615	3390	3515	3768	3512	3629	4014	2071	3853	4881	4520	4631	5105	4738	4865	5466	4900	5056	5169	4826	4931	5349	4921	5339	7430	6564	7044	3855	3567	3672	3919	3695	3794	3784	3787	3760	6086	4749	4683	6334	5481	5434	7175	6086	6898
Caldicellulosiruptor_owensensis_OL_uid60165	3620	3400	3522	3759	3507	3610	4005	2080	3850	4890	4501	4631	5100	4722	4872	5459	4943	5059	5175	4819	4947	5353	4907	5345	7452	6570	7017	3856	3550	3682	3919	3685	3795	3783	3787	3758	6020	4818	4649	6336	5479	5410	7143	6101	6808
Caldicellulosiruptor_saccharolyticus_DSM_8903_uid58289	3607	3372	3484	3756	3509	3626	4008	2049	3844	4881	4474	4630	5106	4686	4858	5458	4882	5050	5163	4765	4935	5366	4922	5336	7426	6534	7021	3850	3554	3644	3921	3684	3778	3769	3778	3759	5988	4711	4564	6317	5410	5388	7088	6065	6844
Caldivirga_maquilingensis_IC_167_uid58711	3618	3354	3471	3724	3349	3527	3957	1994	3724	4774	4109	4212	4995	4341	4471	5284	4492	4587	5066	4428	4651	5246	4521	5185	7153	6077	6698	3808	3418	3533	3879	3577	3711	3746	3752	3703	6482	4753	4695	6612	5501	5498	7419	6051	6917
Campylobacter_concisus_13826_uid58667	3616	3367	3506	3774	3521	3606	4000	2038	3801	4887	4533	4616	5109	4698	4846	5454	4867	5049	5164	4765	4935	5378	4915	5347	7424	6590	6990	3865	3547	3659	3912	3670	3780	3785	3783	3762	6140	4748	4608	6464	5555	5426	7278	6142	7068
Campylobacter_curvus_525_92_uid58669	3611	3373	3489	3758	3461	3605	3999	2052	3825	4878	4457	4552	5100	4661	4822	5450	4863	4998	5159	4717	4889	5366	4863	5342	7386	6582	6978	3856	3530	3640	3909	3649	3772	3771	3777	3748	6257	4858	4679	6508	5642	5561	7335	6270	7012
Campylobacter_fetus_82_40_uid58545	3622	3347	3479	3774	3508	3631	4016	2075	3852	4890	4520	4645	5113	4755	4890	5462	4839	5049	5172	4751	4946	5350	4861	5347	7455	6698	7128	3864	3575	3682	3917	3682	3801	3783	3787	3771	5954	4614	4484	6263	5374	5325	7063	5991	6704
Campylobacter_hominis_ATCC_BAA_381_uid58981	3613	3386	3483	3778	3504	3619	4013	2084	3868	4897	4564	4709	5119	4771	4922	5467	4962	5107	5172	4848	4969	5370	4928	5364	7478	6707	7112	3867	3600	3701	3921	3702	3808	3784	3790	3777	5757	4562	4451	6160	5333	5303	6943	5940	6639
Campylobacter_jejuni_81116_uid58771	3617	3387	3484	3773	3482	3618	4012	2074	3848	4888	4517	4649	5115	4736	4881	5464	4963	5104	5175	4827	4971	5376	4976	5353	7466	6646	7108	3867	3585	3694	3919	3698	3809	3788	3789	3767	6037	4680	4491	6210	5347	5260	7082	6026	6803
Campylobacter_jejuni_81_176_uid58503	3629	3396	3493	3775	3522	3633	4009	2080	3859	4892	4537	4676	5113	4753	4892	5469	4959	5098	5163	4836	4958	5378	4969	5358	7473	6691	7127	3866	3605	3707	3920	3698	3796	3780	3791	3766	6009	4715	4528	6251	5402	5315	7139	6052	6838
Campylobacter_jejuni_doylei_269_97_uid58671	3626	3386	3497	3771	3495	3636	4003	2062	3854	4891	4510	4678	5121	4758	4880	5462	4960	5133	5170	4808	4985	5370	4938	5367	7469	6672	7117	3861	3603	3706	3917	3676	3795	3783	3779	3766	5958	4683	4524	6154	5343	5257	7030	6027	6729
Campylobacter_jejuni_NCTC_11168_uid57587	3606	3399	3496	3768	3518	3632	4011	2075	3843	4890	4515	4666	5117	4756	4891	5465	4967	5111	5171	4820	4965	5377	4976	5360	7476	6657	7110	3862	3605	3712	3921	3696	3801	3785	3793	3768	6056	4713	4529	6181	5339	5273	7092	6031	6765
Campylobacter_jejuni_RM1221_uid57899	3609	3401	3505	3776	3525	3643	4013	2083	3857	4889	4552	4675	5114	4760	4909	5463	4999	5141	5168	4865	4983	5372	5003	5365	7470	6713	7140	3862	3613	3714	3919	3714	3822	3788	3788	3765	6011	4714	4558	6180	5392	5324	7063	6021	6761
Campylobacter_lari_RM2100_uid58115	3632	3405	3486	3769	3543	3623	4012	2064	3849	4889	4585	4691	5114	4791	4916	5463	4981	5138	5176	4828	4983	5366	4972	5352	7473	6722	7123	3860	3622	3687	3918	3707	3806	3779	3786	3767	5980	4682	4500	6167	5371	5256	7005	5970	6679
Candidatus_Accumulibacter_phosphatis_clade_IIA_UW_1_uid59207	3591	3282	3334	3388	2959	3031	3674	1790	3256	3613	3052	3088	3917	3373	3354	3920	3409	3342	4611	3947	3973	4882	4132	4725	5442	4534	4681	3450	2969	2975	3532	3087	3171	3383	3455	3297	7328	5058	5060	6992	5855	5972	7857	6512	7661
Candidatus_Amoebophilus_asiaticus_5a2_uid58963	3611	3347	3432	3746	3434	3554	3987	2031	3775	4866	4369	4481	5086	4564	4698	5430	4756	4831	5150	4685	4831	5347	4749	5321	7381	6437	6958	3837	3498	3587	3905	3638	3711	3763	3777	3748	6417	5066	4727	6671	5708	5488	7465	6415	7222
Candidatus_Azobacteroides_pseudotrichonymphae_genomovar__CFP2_uid59163	3623	3374	3481	3744	3428	3563	4003	2037	3792	4883	4405	4590	5105	4640	4819	5454	4804	4997	5147	4682	4891	5356	4801	5322	7481	6592	7115	3855	3518	3655	3911	3632	3770	3767	3772	3759	6124	4847	4691	6272	5333	5266	7118	5985	6623
Candidatus_Blochmannia_floridanus_uid57999	3594	3308	3417	3763	3418	3556	3991	2001	3791	4885	4375	4604	5091	4587	4789	5439	4746	4983	5148	4606	4829	5339	4752	5302	7523	6584	7225	3839	3478	3638	3917	3608	3765	3765	3767	3740	6040	4520	4392	6055	4896	4867	6888	5585	6134
Candidatus_Blochmannia_pennsylvanicus_BPEN_uid58329	3613	3276	3420	3738	3413	3540	3981	1990	3788	4880	4331	4512	5096	4524	4768	5450	4739	4939	5133	4585	4831	5331	4695	5281	7504	6500	7147	3840	3443	3606	3904	3580	3712	3759	3758	3745	6286	4656	4605	6255	5124	5053	7087	5765	6466
Candidatus_Carsonella_ruddii_uid58773	3505	2980	3102	3754	3293	3469	3989	1936	3696	4892	4445	4655	5115	4649	4858	5465	4790	5088	5141	4583	4796	5357	4768	5337	7579	6659	7435	3844	3329	3548	3901	3451	3662	3767	3780	3760	4879	3372	3233	4851	3552	3447	5557	4012	4839
Candidatus_Desulforudis_audaxviator_MP104C_uid59067	3549	3256	3366	3463	3019	3152	3712	1812	3382	3871	3353	3359	4209	3658	3612	4329	3700	3651	4725	4150	4175	4926	4191	4821	5825	4956	5307	3510	3072	3167	3596	3193	3265	3453	3551	3427	7147	5124	5219	6915	5795	5985	7773	6450	7589
Candidatus_Hamiltonella_defensa_5AT__Acyrthosiphon_pisum__uid59289	3612	3323	3450	3744	3382	3503	3984	2009	3752	4863	4252	4402	5087	4493	4603	5420	4644	4721	5154	4617	4800	5346	4720	5311	7352	6301	6883	3835	3461	3561	3901	3539	3718	3762	3774	3748	6637	4992	4925	6736	5731	5707	7588	6413	7289
Candidatus_Hodgkinia_cicadicola_Dsem_uid59311	3497	2986	2978	3289	2658	2657	3569	1618	2908	3444	2676	2608	3744	2932	2835	3774	2905	2793	4446	3471	3432	4692	3658	4144	5450	4350	4477	3384	2682	2684	3440	2796	2799	3281	3158	2893	7614	4845	4952	6889	5251	5380	7777	5938	7220
Candidatus_Korarchaeum_cryptofilum_OPF8_uid58601	3607	3323	3488	3714	3326	3462	3966	1958	3702	4677	4041	4138	4907	4296	4424	5167	4418	4526	5062	4484	4657	5244	4561	5190	6990	5977	6487	3804	3376	3513	3868	3524	3649	3732	3735	3705	6818	5021	5087	6818	5726	5841	7684	6370	7317
Candidatus_Koribacter_versatilis_Ellin345_uid58479	3629	3346	3428	3635	3283	3339	3868	1928	3542	4339	3740	3690	4679	4040	4057	4798	4063	3949	4970	4385	4413	5174	4490	5115	6504	5553	5885	3674	3252	3307	3763	3395	3502	3608	3667	3576	7169	5128	5041	6982	5860	5990	7847	6560	7655
Candidatus_Liberibacter_asiaticus_psy62_uid59227	3620	3301	3460	3743	3375	3567	3996	1974	3765	4854	4289	4471	5084	4472	4640	5407	4642	4854	5150	4585	4821	5333	4701	5294	7422	6387	7015	3840	3437	3586	3911	3581	3736	3766	3767	3741	6630	4889	4863	6640	5632	5639	7546	6255	7054
Candidatus_Methanoregula_boonei_6A8_uid58815	3624	3310	3456	3667	3226	3349	3910	1957	3620	4576	3887	3921	4833	4143	4230	5053	4287	4263	4997	4377	4508	5181	4521	5167	6880	5779	6403	3719	3291	3389	3800	3432	3564	3656	3699	3664	6866	4982	5014	6892	5842	6005	7799	6547	7509
Candidatus_Nitrospira_defluvii_uid51175	3607	3344	3441	3553	3142	3238	3837	1876	3490	4009	3510	3454	4332	3811	3764	4422	3828	3753	4812	4279	4367	5082	4453	4974	5964	5098	5277	3633	3216	3237	3680	3319	3400	3529	3621	3490	7279	5161	5188	6991	5940	6146	7871	6560	7673
Candidatus_Pelagibacter_ubique_HTCC1062_uid58401	3623	3354	3483	3774	3489	3612	4010	2038	3827	4895	4506	4634	5122	4678	4862	5462	4903	5042	5174	4764	4931	5388	4922	5367	7487	6677	7166	3861	3557	3683	3917	3669	3799	3786	3787	3767	6090	4669	4603	6363	5358	5311	7171	5939	6905
Candidatus_Phytoplasma_australiense	3559	3251	3356	3761	3410	3512	4000	1988	3776	4890	4423	4585	5108	4619	4808	5453	4817	5031	5150	4671	4868	5338	4800	5337	7493	6532	7227	3836	3449	3584	3896	3539	3712	3764	3778	3766	5834	4627	4346	5919	5190	4861	6746	5755	6347
Candidatus_Phytoplasma_mali_uid59087	3563	3263	3364	3758	3453	3559	3998	2020	3769	4892	4538	4683	5113	4758	4902	5464	4900	5116	5166	4756	4895	5378	4900	5353	7536	6717	7263	3858	3534	3647	3908	3666	3762	3773	3783	3765	5454	4287	3951	5531	4684	4412	6282	5242	5767
Candidatus_Protochlamydia_amoebophila_UWE25_uid58079	3630	3416	3469	3750	3450	3565	4007	2041	3816	4870	4401	4522	5096	4609	4772	5435	4805	4930	5154	4787	4890	5346	4860	5318	7414	6480	7009	3844	3530	3641	3916	3657	3769	3768	3776	3745	6667	5183	4948	6651	5783	5642	7499	6453	7173
Candidatus_Puniceispirillum_marinum_IMCC1322_uid47081	3612	3245	3422	3624	3180	3330	3874	1877	3517	4479	3739	3696	4729	4001	4032	4864	4032	3981	4941	4189	4362	5160	4344	5067	6712	5528	6092	3707	3181	3276	3759	3324	3450	3633	3676	3575	6878	4961	4932	6902	5706	5817	7746	6404	7466
Candidatus_Riesia_pediculicola_USDA_uid46841	3605	3253	3402	3766	3428	3604	4004	1995	3824	4889	4464	4640	5110	4625	4847	5459	4804	5059	5172	4728	4932	5379	4870	5345	7533	6640	7238	3854	3495	3660	3909	3588	3777	3777	3773	3755	6008	4535	4413	6136	4963	5010	7015	5660	6351
Candidatus_Ruthia_magnifica_Cm__Calyptogena_magnifica__uid58645	3611	3345	3476	3738	3414	3557	3989	2018	3788	4876	4354	4512	5094	4580	4735	5427	4767	4874	5129	4656	4786	5323	4752	5296	7436	6495	7042	3846	3498	3613	3903	3635	3733	3755	3774	3745	6235	4797	4664	6333	5436	5337	7153	6092	6616
Candidatus_Solibacter_usitatus_Ellin6076_uid58139	3574	3234	3360	3532	3129	3149	3750	1856	3381	3976	3412	3317	4289	3632	3559	4276	3642	3545	4759	4143	4151	5021	4263	4887	5826	4914	5129	3547	3112	3109	3654	3280	3312	3488	3583	3434	7209	4972	4941	6973	5871	6020	7850	6453	7607
Candidatus_Sulcia_muelleri_CARI_uid52535	3572	3178	3349	3769	3385	3573	3996	1983	3771	4893	4462	4651	5115	4690	4866	5476	4836	5071	5162	4658	4856	5380	4788	5362	7568	6792	7365	3854	3450	3619	3916	3550	3715	3768	3776	3756	5512	4083	3931	5559	4343	4284	6360	4917	5753
Candidatus_Sulcia_muelleri_DMIN_uid47075	3592	3242	3343	3765	3406	3582	4000	1983	3784	4896	4496	4674	5116	4668	4882	5474	4845	5075	5173	4751	4916	5371	4817	5365	7559	6716	7360	3857	3467	3647	3911	3557	3745	3778	3785	3771	5674	4217	4034	5695	4458	4407	6494	5031	5901
Candidatus_Sulcia_muelleri_GWSS_uid58943	3591	3258	3349	3764	3412	3594	4006	1992	3782	4896	4505	4670	5111	4669	4884	5474	4826	5085	5171	4741	4929	5375	4843	5365	7567	6742	7355	3856	3480	3650	3911	3572	3752	3781	3789	3768	5689	4232	4066	5715	4471	4436	6524	5069	5941
Candidatus_Sulcia_muelleri_SMDSEM_uid59393	3578	3148	3320	3771	3401	3559	4009	1979	3739	4892	4504	4665	5114	4692	4875	5473	4877	5075	5176	4707	4908	5382	4857	5368	7554	6770	7372	3872	3474	3613	3909	3569	3704	3783	3781	3768	5729	4317	4141	5798	4551	4434	6530	5172	6041
Candidatus_Vesicomyosocius_okutanii_HA_uid59427	3617	3344	3453	3761	3456	3586	3998	2012	3812	4883	4368	4510	5095	4589	4770	5440	4752	4931	5153	4666	4815	5342	4742	5300	7473	6519	7028	3847	3477	3636	3903	3640	3759	3768	3779	3745	6128	4728	4679	6279	5347	5230	7044	6000	6556
Candidatus_Zinderia_insecticola_CARI_uid52459	3504	2767	3001	3764	3090	3387	3994	1840	3596	4892	4262	4539	5116	4439	4730	5470	4604	4893	5164	4364	4639	5375	4496	5369	7569	6392	7425	3850	3238	3484	3895	3327	3584	3757	3777	3769	4768	3137	3050	4793	3275	3216	5439	3700	4841
Capnocytophaga_ochracea_DSM_7271_uid59197	3621	3407	3508	3759	3493	3587	4008	2054	3832	4884	4457	4562	5104	4708	4798	5444	4854	4959	5169	4776	4902	5366	4906	5325	7415	6583	6946	3841	3551	3635	3904	3671	3782	3772	3783	3754	6384	4966	4669	6588	5768	5613	7392	6356	7046
Carboxydothermus_hydrogenoformans_Z_2901_uid57821	3599	3351	3480	3737	3435	3560	3979	2023	3776	4849	4319	4428	5049	4538	4672	5400	4716	4816	5120	4724	4823	5293	4827	5304	7323	6378	6857	3805	3490	3578	3874	3621	3735	3744	3764	3732	6440	5076	5069	6617	5810	5824	7419	6440	7183
Catenulispora_acidiphila_DSM_44928_uid59077	3559	3227	3268	3306	2774	2717	3577	1675	3010	3164	2611	2517	3573	2948	2873	3469	2886	2759	4459	3628	3609	4797	3926	4584	4724	3746	3961	3190	2648	2646	3340	2849	2837	3176	3284	3028	7398	4933	4936	7003	5787	5990	7901	6429	7724
Caulobacter_crescentus_CB15_uid57891	3546	3188	3276	3332	2819	2863	3587	1728	3141	3415	2960	2845	3733	3189	3155	3757	3181	3045	4535	3790	3803	4811	4018	4614	4975	4169	4437	3290	2789	2804	3424	2943	3011	3255	3404	3129	7333	4934	5010	6995	5735	5987	7859	6447	7662
Caulobacter_crescentus_NA1000_uid59307	3546	3196	3283	3339	2866	2906	3598	1747	3153	3429	2975	2853	3755	3192	3172	3777	3200	3073	4542	3782	3809	4810	4022	4623	5014	4210	4460	3311	2816	2822	3435	2963	3030	3266	3421	3148	7310	4953	5028	6991	5749	6004	7864	6458	7657
Caulobacter_K31_uid58551	3568	3209	3282	3294	2843	2908	3581	1709	3128	3353	2873	2777	3685	3207	3066	3735	3146	3054	4472	3703	3717	4770	4000	4553	5009	4257	4368	3333	2850	2807	3381	2955	2970	3267	3367	3119	7276	4916	4986	6989	5734	6001	7847	6440	7648
Caulobacter_segnis_ATCC_21756_uid41709	3541	3191	3285	3344	2864	2919	3607	1753	3186	3472	2910	2842	3756	3170	3131	3808	3178	3037	4514	3799	3741	4770	3924	4613	5013	4262	4479	3327	2797	2808	3451	3003	3005	3264	3407	3171	7279	4896	4968	6962	5738	5936	7858	6366	7660
Cellulomonas_flavigena_DSM_20109_uid48821	3511	3103	3186	3073	2565	2576	3363	1535	2807	2760	2312	2242	3089	2520	2464	3117	2571	2469	4239	3340	3292	4556	3617	4326	3974	3330	3373	2947	2391	2454	3105	2534	2612	2918	3032	2767	7442	4807	4926	7011	5623	5933	7898	6235	7713
Cellvibrio_japonicus_Ueda107_uid59139	3622	3375	3477	3658	3274	3369	3927	1971	3607	4604	3908	3882	4845	4189	4205	5020	4301	4218	5014	4440	4490	5199	4524	5130	6836	5829	6252	3746	3384	3412	3848	3509	3601	3685	3729	3646	7118	5132	4972	6950	5853	5863	7819	6504	7559
Chelativorans_BNC1_uid58069	3580	3263	3401	3429	3009	3156	3743	1798	3288	3737	3208	3097	4013	3462	3421	4137	3496	3379	4739	4079	4068	4942	4158	4853	5527	4533	4884	3484	3010	3079	3587	3171	3227	3405	3497	3361	7196	4970	4989	6986	5820	6054	7854	6473	7670
Chitinophaga_pinensis_DSM_2588_uid59113	3633	3421	3505	3748	3460	3556	3986	2041	3757	4843	4326	4393	5075	4573	4625	5399	4743	4765	5127	4714	4809	5336	4798	5283	7271	6374	6783	3835	3518	3563	3905	3673	3736	3754	3776	3732	6509	5062	4770	6742	5830	5760	7547	6423	7273
Chlamydia_muridarum_Nigg_uid57785	3632	3324	3451	3731	3376	3463	3959	1994	3724	4805	4217	4332	5030	4443	4557	5338	4631	4700	5124	4600	4736	5315	4706	5263	7288	6348	6828	3829	3432	3542	3897	3548	3679	3747	3757	3726	7056	5211	5058	6871	5776	5803	7768	6507	7389
Chlamydia_trachomatis_434_Bu	3620	3325	3417	3714	3342	3462	3967	2006	3692	4758	4153	4242	5017	4386	4463	5294	4597	4648	5114	4602	4726	5322	4644	5246	7238	6246	6762	3819	3399	3526	3892	3533	3660	3755	3752	3726	7133	5212	5103	6891	5812	5806	7790	6466	7466
Chlamydia_trachomatis_A_HAR_13_uid58333	3624	3337	3428	3714	3333	3454	3972	1997	3691	4757	4140	4252	5015	4395	4490	5298	4578	4612	5116	4610	4719	5328	4684	5265	7233	6239	6782	3826	3388	3527	3897	3544	3659	3751	3755	3729	7133	5265	5157	6895	5824	5809	7789	6475	7462
Chlamydia_trachomatis_B_Jali20_OT_uid59351	3628	3328	3425	3721	3338	3456	3965	1985	3683	4759	4146	4245	5022	4386	4477	5285	4571	4614	5118	4598	4702	5335	4674	5255	7248	6250	6770	3817	3386	3531	3898	3536	3661	3748	3755	3725	7111	5243	5148	6907	5825	5818	7793	6463	7457
Chlamydia_trachomatis_B_TZ1A828_OT_uid59349	3626	3336	3426	3721	3342	3460	3966	1990	3686	4755	4148	4247	5025	4381	4479	5282	4582	4608	5119	4610	4711	5327	4685	5265	7241	6232	6772	3820	3384	3534	3903	3557	3664	3748	3753	3731	7140	5249	5154	6900	5830	5818	7791	6470	7466
Chlamydia_trachomatis_D_UW_3_CX_uid57637	3621	3327	3417	3723	3347	3466	3972	1995	3705	4761	4129	4245	5015	4390	4485	5275	4582	4602	5116	4596	4704	5325	4678	5253	7235	6235	6774	3820	3378	3533	3895	3535	3656	3749	3746	3725	7119	5233	5151	6900	5853	5838	7783	6480	7460
Chlamydia_trachomatis_L2b_UCH_1_proctitis	3620	3326	3420	3713	3335	3459	3965	2004	3690	4756	4148	4245	5014	4390	4474	5289	4583	4633	5113	4606	4727	5319	4633	5243	7238	6241	6771	3820	3396	3531	3892	3532	3656	3754	3752	3726	7127	5217	5110	6891	5807	5809	7794	6475	7457
Chlamydophila_abortus_S26_3_uid57963	3635	3357	3456	3741	3369	3501	3979	2005	3728	4822	4260	4363	5050	4495	4626	5379	4641	4757	5135	4650	4779	5323	4677	5265	7321	6401	6834	3835	3443	3547	3894	3539	3701	3767	3758	3719	7002	5180	5106	6832	5787	5786	7715	6499	7381
Chlamydophila_caviae_GPIC_uid57783	3631	3345	3450	3752	3413	3544	3995	2003	3744	4844	4229	4373	5054	4500	4607	5375	4660	4786	5136	4636	4775	5342	4752	5307	7326	6420	6859	3843	3484	3602	3902	3584	3711	3767	3769	3723	7030	5168	4998	6848	5783	5764	7749	6499	7434
Chlamydophila_felis_Fe_C_56_uid57971	3646	3361	3462	3752	3402	3523	3992	2006	3751	4844	4260	4391	5071	4502	4655	5362	4652	4827	5148	4654	4808	5351	4773	5296	7369	6403	6875	3852	3483	3606	3912	3588	3729	3771	3772	3730	6988	5181	5060	6836	5787	5747	7730	6467	7392
Chlamydophila_pneumoniae_AR39_uid57809	3623	3349	3477	3736	3383	3498	3983	2002	3736	4810	4239	4372	5060	4449	4609	5349	4630	4754	5131	4603	4760	5320	4708	5294	7315	6328	6846	3832	3448	3556	3892	3553	3712	3758	3774	3736	7107	5126	5105	6873	5810	5800	7744	6468	7452
Chlamydophila_pneumoniae_CWL029_uid57811	3625	3348	3475	3735	3386	3494	3981	2002	3728	4811	4249	4352	5066	4451	4602	5352	4628	4735	5131	4603	4751	5319	4697	5294	7308	6315	6833	3831	3450	3550	3894	3550	3710	3756	3773	3733	7106	5123	5091	6862	5820	5792	7740	6443	7437
Chlamydophila_pneumoniae_J138_uid57829	3624	3340	3480	3740	3381	3494	3983	1999	3725	4811	4242	4351	5064	4452	4602	5353	4640	4751	5131	4601	4758	5318	4707	5290	7310	6329	6840	3835	3454	3553	3893	3548	3699	3758	3773	3733	7104	5117	5107	6867	5811	5801	7739	6447	7433
Chlamydophila_pneumoniae_TW_183_uid57997	3623	3335	3477	3740	3393	3497	3984	2001	3726	4812	4253	4367	5064	4454	4608	5354	4637	4745	5130	4603	4760	5320	4704	5295	7320	6327	6848	3836	3461	3556	3891	3545	3715	3759	3772	3736	7095	5136	5111	6869	5811	5813	7746	6454	7438
Chlorobaculum_parvum_NCIB_8327_uid59185	3623	3372	3509	3674	3277	3428	3916	1967	3662	4637	3973	4035	4868	4231	4290	5138	4311	4330	5052	4500	4606	5236	4586	5192	6962	5897	6453	3771	3345	3476	3832	3478	3598	3692	3725	3681	6938	5153	5128	6903	5860	5952	7780	6541	7541
Chlorobium_chlorochromatii_CaD3_uid58375	3622	3384	3462	3682	3380	3435	3940	2001	3665	4785	4151	4144	4976	4352	4373	5255	4516	4453	5058	4554	4598	5249	4613	5221	7105	6107	6634	3772	3441	3485	3848	3572	3610	3721	3748	3690	6781	5116	4898	6840	5833	5677	7670	6489	7339
Chlorobium_limicola_DSM_245_uid58127	3620	3354	3470	3669	3311	3448	3922	1969	3660	4679	4015	4092	4933	4213	4349	5156	4326	4385	5054	4466	4600	5264	4559	5206	6988	5858	6480	3787	3355	3464	3847	3499	3615	3692	3737	3678	6895	5046	5014	6893	5791	5924	7757	6446	7472
Chlorobium_luteolum_DSM_273_uid58175	3599	3316	3427	3613	3276	3370	3875	1895	3543	4373	3748	3736	4602	3952	4017	4805	4064	4008	4929	4367	4511	5173	4472	5063	6566	5577	5994	3708	3265	3339	3754	3395	3492	3622	3682	3590	7084	5114	5119	6949	5880	5979	7836	6470	7529
Chlorobium_phaeobacteroides_BS1_uid58131	3618	3371	3497	3712	3352	3486	3942	1993	3711	4740	4121	4227	4970	4374	4477	5235	4488	4589	5089	4544	4744	5279	4668	5238	7103	6108	6608	3795	3408	3505	3860	3496	3641	3723	3758	3717	6796	5046	5084	6832	5791	5894	7697	6481	7419
Chlorobium_phaeobacteroides_DSM_266_uid58133	3613	3352	3488	3707	3301	3478	3943	1981	3674	4741	4084	4126	4960	4330	4396	5274	4483	4537	5094	4556	4681	5265	4632	5216	7116	5988	6620	3795	3397	3500	3861	3474	3633	3722	3753	3709	6788	5050	4958	6876	5748	5856	7710	6434	7339
Chlorobium_phaeovibrioides_DSM_265_uid58129	3598	3327	3456	3636	3300	3400	3918	1941	3614	4500	3859	3872	4790	4105	4158	4941	4195	4171	4993	4442	4554	5197	4504	5130	6726	5726	6171	3727	3325	3390	3811	3437	3531	3641	3684	3620	7011	5007	5066	6907	5827	5948	7788	6555	7521
Chlorobium_tepidum_TLS_uid57897	3616	3366	3481	3649	3307	3414	3912	1970	3685	4602	3967	4090	4861	4224	4298	5085	4334	4324	5022	4459	4594	5237	4595	5187	6878	5829	6370	3762	3379	3458	3832	3437	3579	3689	3730	3649	6979	5147	5153	6895	5873	6047	7805	6509	7552
Chloroflexus_aggregans_DSM_9485_uid58621	3583	3310	3355	3473	3077	3081	3707	1839	3304	3737	3241	3161	4004	3450	3357	4032	3497	3393	4631	3971	3910	4857	4166	4677	5543	4797	4910	3510	3076	3024	3616	3232	3280	3439	3534	3324	7276	5124	5104	6961	5802	5899	7842	6518	7573
Chloroflexus_aurantiacus_J_10_fl_uid57657	3582	3295	3348	3441	3047	3088	3733	1835	3317	3657	3153	3078	3935	3418	3362	4037	3429	3343	4552	3982	3898	4818	4140	4608	5367	4620	4792	3489	3047	3033	3587	3225	3253	3461	3566	3327	7278	5145	5079	6961	5906	5945	7851	6565	7632
Chloroflexus_Y_400_fl_uid59085	3587	3292	3354	3442	3050	3099	3732	1831	3318	3655	3155	3073	3954	3420	3369	4032	3425	3345	4552	3970	3907	4831	4145	4631	5379	4605	4796	3492	3035	3041	3588	3223	3256	3460	3567	3346	7319	5149	5095	6973	5910	5964	7852	6566	7660
Chloroherpeton_thalassium_ATCC_35110_uid59187	3627	3415	3512	3751	3434	3532	3973	2040	3775	4846	4320	4410	5067	4553	4641	5376	4748	4722	5137	4672	4802	5316	4807	5304	7307	6432	6778	3834	3503	3625	3901	3617	3739	3757	3772	3735	6627	5104	4911	6799	5906	5763	7625	6601	7382
Chromobacterium_violaceum_ATCC_12472_uid58001	3575	3285	3357	3486	3014	3117	3746	1809	3328	3998	3283	3235	4273	3604	3573	4352	3619	3519	4752	4048	4091	5011	4246	4892	5889	4769	5365	3573	3070	3101	3625	3168	3248	3490	3579	3427	7445	5020	5071	6995	5794	5960	7854	6470	7671
Chromohalobacter_salexigens_DSM_3043	3600	3301	3397	3457	2999	3113	3726	1780	3357	3795	3190	3197	4100	3495	3482	4180	3507	3501	4753	4056	4134	4936	4215	4892	5612	4667	5120	3491	2996	3059	3616	3155	3228	3449	3491	3367	7247	5008	5099	6987	5820	6045	7888	6524	7692
Citrobacter_koseri_ATCC_BAA_895_uid58143	3619	3329	3465	3651	3216	3364	3908	1904	3569	4527	3760	3823	4799	4016	4141	5024	4154	4133	4979	4329	4468	5171	4413	5137	6756	5552	6268	3739	3316	3406	3805	3379	3535	3678	3707	3650	7125	5032	5041	6911	5776	5921	7777	6472	7541
Citrobacter_rodentium_ICC168	3621	3320	3447	3658	3211	3340	3892	1897	3561	4614	3783	3825	4844	4030	4154	5076	4134	4105	4990	4385	4450	5187	4383	5139	6826	5587	6387	3739	3246	3376	3831	3381	3498	3664	3719	3668	7015	4977	4976	6927	5770	5857	7776	6414	7560
Clavibacter_michiganensis_NCPPB_382	3547	3132	3187	3223	2682	2744	3522	1599	2951	2998	2503	2446	3402	2814	2783	3364	2783	2690	4403	3512	3467	4662	3764	4414	4533	3699	3821	3216	2657	2663	3277	2731	2791	3149	3207	2992	7374	4885	4885	6998	5743	5977	7889	6288	7706
Clavibacter_michiganensis_sepedonicus	3541	3112	3201	3217	2683	2762	3501	1569	2970	2990	2446	2420	3347	2716	2733	3358	2802	2672	4346	3479	3458	4666	3703	4418	4514	3620	3742	3168	2611	2629	3270	2646	2750	3119	3202	2972	7384	4776	4830	6994	5744	5941	7874	6293	7717
Clostridiales_genomosp__BVAB3_UPII9_5_uid46219	3620	3356	3478	3745	3409	3502	3976	1992	3752	4825	4228	4325	5072	4443	4542	5383	4572	4692	5125	4605	4750	5327	4754	5305	7325	6281	6871	3818	3474	3540	3893	3577	3676	3746	3766	3735	6716	5083	4968	6852	5827	5910	7703	6532	7463
Clostridium_acetobutylicum_ATCC_824_uid57677	3634	3439	3561	3782	3539	3664	4020	2084	3869	4893	4575	4691	5115	4797	4917	5462	5008	5162	5178	4836	5004	5388	5007	5364	7435	6647	7082	3866	3611	3715	3921	3730	3826	3787	3787	3778	5942	4619	4522	6344	5381	5452	7088	5983	6864
Clostridium_beijerinckii_NCIMB_8052_uid58137	3627	3421	3545	3785	3537	3649	4014	2063	3879	4898	4564	4687	5118	4794	4936	5466	4976	5130	5174	4820	4995	5379	4939	5365	7416	6588	7026	3864	3585	3700	3919	3704	3827	3775	3781	3769	5804	4564	4500	6287	5386	5391	7059	5976	6914
Clostridium_botulinum_A	3617	3418	3536	3776	3520	3659	4011	2091	3882	4892	4531	4697	5115	4773	4917	5469	5039	5201	5186	4861	5017	5384	4986	5371	7455	6710	7062	3862	3610	3717	3924	3740	3844	3780	3787	3783	5769	4582	4527	6235	5340	5386	7025	5862	6870
Clostridium_botulinum_A2_Kyoto_uid59229	3622	3416	3529	3776	3546	3665	4013	2073	3863	4894	4584	4705	5114	4797	4936	5468	5030	5187	5182	4845	5019	5367	4991	5370	7457	6704	7060	3862	3597	3707	3918	3732	3846	3779	3780	3779	5727	4561	4537	6235	5390	5448	7027	5953	6880
Clostridium_botulinum_A3_Loch_Maree_uid59149	3627	3418	3529	3783	3533	3685	4006	2086	3879	4895	4570	4705	5122	4800	4921	5467	5052	5185	5176	4854	5018	5380	4975	5370	7446	6697	7083	3862	3585	3734	3922	3743	3847	3778	3788	3777	5749	4525	4500	6251	5343	5446	7054	5965	6897
Clostridium_botulinum_A_ATCC_19397_uid58927	3619	3425	3543	3779	3516	3658	4009	2089	3875	4894	4545	4698	5113	4783	4922	5470	5043	5197	5186	4869	5015	5383	4973	5371	7450	6691	7050	3859	3620	3715	3922	3741	3843	3780	3784	3781	5788	4572	4500	6248	5351	5384	7050	5872	6871
Clostridium_botulinum_A_Hall_uid58931	3620	3412	3535	3780	3519	3659	4009	2091	3879	4894	4540	4702	5113	4791	4923	5470	5046	5204	5180	4854	5007	5381	4966	5369	7467	6699	7043	3862	3606	3708	3922	3737	3846	3781	3785	3779	5789	4565	4495	6268	5339	5378	7051	5857	6877
Clostridium_botulinum_B1_Okra_uid59147	3615	3415	3532	3779	3543	3660	4013	2084	3878	4891	4586	4702	5118	4814	4936	5464	5044	5193	5184	4847	5011	5377	4983	5373	7449	6667	7060	3861	3594	3714	3920	3719	3831	3775	3781	3780	5792	4558	4534	6257	5363	5430	7019	5914	6901
Clostridium_botulinum_Ba4_657_uid59173	3621	3425	3535	3782	3543	3669	4014	2076	3876	4893	4561	4701	5118	4803	4939	5469	5027	5197	5181	4879	5012	5383	5024	5370	7449	6710	7080	3859	3601	3726	3922	3727	3841	3773	3780	3780	5774	4575	4552	6278	5373	5430	7045	5902	6917
Clostridium_botulinum_B_Eklund_17B_uid59159	3627	3406	3508	3770	3562	3672	4012	2095	3891	4897	4583	4714	5118	4797	4937	5471	5024	5156	5172	4848	5009	5382	4942	5368	7401	6670	7032	3864	3627	3695	3919	3757	3819	3779	3789	3778	5793	4541	4466	6149	5262	5324	6941	5833	6736
Clostridium_botulinum_E3_Alaska_E43_uid59157	3633	3417	3515	3776	3565	3656	4013	2060	3877	4896	4585	4692	5118	4787	4912	5465	5000	5140	5173	4799	4996	5381	4929	5362	7432	6664	7044	3861	3587	3714	3926	3737	3842	3780	3782	3774	5749	4547	4480	6184	5277	5283	6944	5867	6757
Clostridium_botulinum_F_Langeland_uid58929	3613	3428	3535	3770	3518	3665	4010	2090	3885	4894	4560	4693	5120	4801	4925	5468	5037	5170	5180	4868	5032	5381	4975	5373	7435	6692	7071	3862	3622	3707	3921	3743	3831	3771	3783	3782	5822	4617	4530	6245	5385	5419	7018	5927	6891
Clostridium_cellulolyticum_H10_uid58709	3636	3406	3520	3768	3500	3627	4010	2065	3827	4885	4444	4598	5102	4693	4846	5450	4853	4995	5169	4755	4912	5357	4824	5336	7401	6489	6961	3863	3558	3689	3917	3711	3795	3779	3787	3770	6173	4831	4623	6506	5637	5519	7286	6189	7048
Clostridium_cellulovorans_743B_uid51503	3626	3411	3532	3767	3535	3638	4016	2070	3876	4894	4550	4666	5114	4773	4883	5463	4960	5116	5174	4828	4961	5364	4952	5349	7401	6613	6974	3864	3573	3672	3917	3728	3816	3778	3782	3774	5827	4700	4512	6268	5414	5371	7101	6043	6863
Clostridium_difficile_630_uid57679	3628	3401	3497	3778	3523	3647	4016	2064	3861	4894	4530	4682	5114	4771	4921	5475	4969	5092	5183	4838	4979	5387	4948	5363	7435	6584	7070	3865	3590	3707	3926	3704	3814	3779	3779	3771	5772	4574	4481	6280	5310	5341	7083	5883	6957
Clostridium_difficile_CD196	3627	3411	3512	3772	3530	3639	4014	2068	3872	4897	4542	4676	5110	4774	4914	5472	4980	5088	5176	4839	4976	5385	4969	5365	7448	6604	7073	3864	3593	3706	3923	3716	3820	3778	3782	3772	5712	4519	4463	6214	5284	5304	6998	5828	6874
Clostridium_difficile_R20291	3629	3412	3511	3772	3523	3638	4013	2068	3870	4895	4542	4670	5109	4771	4919	5469	4978	5090	5177	4843	4977	5388	4969	5365	7448	6614	7068	3864	3590	3708	3922	3718	3821	3776	3781	3771	5736	4538	4473	6240	5289	5307	7032	5861	6892
Clostridium_kluyveri_DSM_555_uid58885	3633	3403	3528	3769	3533	3666	4023	2083	3870	4896	4557	4699	5118	4781	4917	5465	4924	5095	5178	4843	5024	5387	4941	5360	7430	6637	7064	3861	3591	3701	3918	3736	3826	3769	3778	3770	5946	4595	4524	6315	5451	5464	7148	6020	6928
Clostridium_kluyveri_NBRC_12016_uid59369	3632	3411	3525	3769	3528	3667	4019	2080	3869	4896	4561	4692	5116	4777	4909	5465	4926	5091	5181	4850	5014	5389	4935	5362	7434	6656	7060	3862	3596	3698	3917	3727	3822	3770	3781	3770	5947	4591	4508	6306	5424	5440	7137	6006	6905
Clostridium_ljungdahlii_DSM_13528_uid50583	3625	3373	3530	3776	3536	3650	4018	2082	3852	4894	4554	4673	5113	4749	4885	5467	4942	5097	5178	4841	5004	5382	4932	5369	7428	6592	6996	3862	3584	3696	3924	3718	3817	3778	3782	3777	5927	4627	4540	6344	5344	5436	7127	5937	6874
Clostridium_novyi_NT_uid58643	3625	3409	3532	3780	3532	3619	4016	2063	3870	4893	4545	4671	5117	4782	4918	5470	4963	5141	5174	4809	4989	5376	4920	5369	7465	6650	7085	3862	3607	3703	3921	3726	3803	3782	3784	3773	5783	4611	4526	6216	5285	5324	7020	5905	6893
Clostridium_perfringens_13_uid57681	3626	3415	3538	3779	3519	3637	4014	2076	3881	4891	4569	4698	5118	4751	4911	5472	4992	5148	5180	4830	4967	5390	4951	5366	7441	6627	7079	3869	3587	3698	3924	3705	3827	3789	3786	3773	5948	4690	4616	6338	5340	5428	7152	5962	6971
Clostridium_perfringens_ATCC_13124_uid57901	3623	3421	3541	3776	3519	3655	4010	2061	3858	4892	4557	4683	5120	4748	4916	5469	4984	5141	5178	4841	4981	5383	4971	5361	7455	6650	7086	3875	3601	3702	3919	3706	3815	3790	3790	3774	5905	4674	4610	6327	5431	5429	7114	5967	7017
Clostridium_perfringens_SM101_uid58117	3625	3380	3523	3773	3488	3625	4004	2052	3850	4890	4566	4692	5117	4754	4899	5470	4986	5134	5172	4826	4982	5381	4919	5369	7432	6629	7064	3861	3597	3702	3923	3726	3822	3777	3784	3780	5823	4621	4561	6238	5301	5401	7051	5906	6891
Clostridium_phytofermentans_ISDg_uid58519	3651	3416	3542	3764	3550	3617	4017	2047	3862	4884	4442	4586	5116	4655	4837	5461	4886	5026	5171	4764	4938	5358	4878	5344	7391	6529	6922	3856	3556	3660	3921	3675	3804	3776	3783	3768	6181	4742	4710	6516	5554	5544	7336	6163	7165
Clostridium_saccharolyticum_WM1_uid51419	3622	3363	3501	3753	3431	3582	3989	2011	3773	4872	4343	4428	5074	4556	4662	5396	4658	4804	5145	4684	4837	5342	4797	5324	7285	6329	6777	3828	3498	3606	3893	3590	3753	3754	3772	3745	6533	4921	4888	6797	5875	5890	7643	6447	7433
Clostridium_sticklandii_DSM_519_uid59585	3632	3416	3515	3773	3521	3628	4010	2088	3867	4891	4492	4640	5113	4732	4869	5447	4902	5057	5167	4771	4949	5369	4905	5335	7402	6619	6995	3868	3593	3697	3915	3707	3821	3777	3779	3767	5942	4736	4684	6337	5524	5498	7159	6069	6860
Clostridium_tetani_E88_uid57683	3631	3398	3501	3775	3516	3638	4013	2079	3872	4890	4549	4687	5117	4784	4935	5460	4986	5136	5176	4844	5000	5383	4971	5364	7460	6681	7100	3865	3588	3706	3914	3724	3823	3779	3786	3773	5749	4526	4470	6184	5279	5259	6985	5888	6787
Clostridium_thermocellum_ATCC_27405_uid57917	3632	3400	3518	3767	3502	3632	4000	2050	3847	4884	4475	4604	5108	4662	4818	5458	4862	5050	5171	4738	4963	5369	4885	5345	7366	6582	6951	3840	3566	3649	3909	3682	3803	3780	3791	3771	6100	4819	4696	6582	5678	5619	7374	6250	7173
Colwellia_psychrerythraea_34H_uid57855	3638	3401	3522	3742	3436	3555	3997	2024	3795	4863	4337	4405	5089	4551	4686	5405	4628	4730	5147	4619	4800	5314	4727	5299	7287	6327	6796	3849	3526	3598	3915	3627	3741	3772	3779	3747	6457	4985	4795	6696	5758	5673	7588	6451	7224
Comamonas_testosteroni_CNB_1_uid29203	3590	3262	3374	3480	2997	3101	3693	1809	3293	3823	3199	3140	4176	3496	3453	4233	3576	3434	4708	3993	4020	5004	4195	4824	5675	4658	5124	3534	3044	3064	3601	3129	3223	3453	3538	3353	7295	4999	5052	6972	5855	6046	7861	6507	7648
Conexibacter_woesei_DSM_14684_uid43467	3500	3103	3203	3090	2559	2635	3346	1532	2816	2748	2282	2253	3084	2539	2547	3125	2583	2548	4255	3285	3290	4630	3621	4320	4074	3300	3498	3025	2482	2502	3173	2655	2644	2995	3097	2842	7345	4792	4914	7006	5673	6003	7904	6263	7711
Coprothermobacter_proteolyticus_DSM_5265_uid59253	3628	3367	3494	3709	3361	3486	3961	2004	3744	4751	4174	4283	4962	4373	4518	5234	4554	4592	5082	4579	4711	5253	4671	5225	7120	6250	6620	3801	3391	3530	3862	3525	3680	3735	3742	3693	6711	5066	5012	6743	5852	5818	7553	6411	7219
Coraliomargarita_akajimensis_DSM_45221_uid47079	3624	3363	3461	3671	3296	3402	3919	1956	3611	4484	3828	3871	4778	4111	4168	4933	4161	4211	5008	4423	4559	5223	4539	5147	6672	5643	6132	3746	3322	3379	3809	3481	3582	3684	3709	3650	6933	5022	5090	6932	5858	5955	7785	6495	7545
Corynebacterium_aurimucosum_ATCC_700975_uid59409	3603	3307	3390	3527	3115	3214	3789	1830	3399	4025	3418	3319	4338	3695	3671	4392	3702	3591	4849	4145	4215	5076	4314	4981	6011	4955	5415	3547	3087	3155	3627	3177	3264	3497	3600	3473	7216	5006	5054	6993	5810	6078	7864	6529	7744
Corynebacterium_diphtheriae_NCTC_13129_uid57691	3612	3319	3431	3566	3123	3245	3830	1854	3487	4169	3526	3516	4523	3809	3731	4543	3793	3732	4862	4244	4301	5092	4315	4985	6218	5215	5580	3657	3231	3215	3679	3255	3384	3560	3635	3492	7140	5066	5041	6977	5809	5980	7841	6511	7658
Corynebacterium_efficiens_YS-314	3594	3234	3383	3500	3005	3108	3725	1799	3339	3800	3140	3130	4130	3460	3430	4168	3435	3406	4732	3983	4043	5007	4193	4834	5685	4664	5065	3525	3018	3106	3612	3133	3219	3455	3526	3385	7247	4939	4972	6987	5812	6065	7857	6491	7663
Corynebacterium_glutamicum_ATCC_13032_Bielefeld	3605	3304	3432	3611	3157	3254	3849	1898	3458	4192	3546	3505	4570	3841	3785	4575	3835	3843	4877	4251	4263	5083	4355	4996	6210	5171	5688	3660	3166	3278	3728	3354	3398	3604	3640	3538	7068	4999	5047	6965	5783	5961	7825	6442	7616
Corynebacterium_glutamicum_ATCC_13032_uid57905	3600	3302	3430	3614	3159	3254	3849	1893	3457	4213	3547	3502	4589	3835	3779	4596	3819	3835	4889	4252	4258	5098	4370	5002	6237	5175	5700	3658	3169	3282	3733	3354	3403	3604	3639	3535	7063	4993	5038	6963	5778	5952	7828	6438	7621
Corynebacterium_glutamicum_R_uid58897	3607	3316	3402	3600	3115	3206	3862	1874	3390	4148	3469	3441	4523	3761	3714	4509	3759	3763	4860	4199	4213	5080	4323	4973	6231	5102	5612	3624	3138	3243	3714	3318	3391	3590	3639	3516	7081	5024	5040	6947	5742	5944	7822	6509	7653
Corynebacterium_jeikeium_K411_uid58399	3598	3268	3361	3521	3079	3140	3799	1836	3359	4095	3363	3340	4463	3658	3669	4460	3654	3574	4885	4119	4213	5114	4332	5010	6161	5004	5475	3580	3072	3161	3637	3183	3260	3506	3568	3457	7268	4960	5021	6983	5799	6029	7884	6540	7711
Corynebacterium_kroppenstedtii_DSM_44385_uid59411	3624	3292	3416	3612	3133	3211	3851	1860	3429	4273	3478	3429	4604	3778	3783	4667	3694	3635	4973	4235	4313	5195	4391	5078	6329	5116	5716	3637	3092	3138	3723	3232	3315	3566	3591	3480	7310	5060	5054	7014	5890	6145	7894	6494	7722
Corynebacterium_pseudotuberculosis_uid50585	3609	3270	3414	3603	3167	3245	3860	1864	3474	4224	3568	3563	4530	3838	3806	4651	3832	3806	4893	4220	4313	5130	4387	5021	6246	5248	5735	3655	3215	3288	3722	3313	3398	3577	3654	3553	7160	4973	5036	6997	5820	6027	7870	6591	7689
Corynebacterium_urealyticum_DSM_7109	3584	3265	3389	3498	3013	3075	3756	1810	3344	3890	3188	3153	4271	3535	3486	4241	3520	3409	4860	4083	4123	5072	4276	4957	5778	4739	5217	3526	3013	3013	3557	3098	3132	3477	3567	3370	7364	4971	5054	6997	5895	6128	7881	6523	7741
Coxiella_burnetii_CbuG_Q212_uid58893	3604	3324	3475	3715	3390	3522	3963	1995	3721	4820	4245	4375	5051	4460	4589	5364	4631	4688	5128	4623	4773	5305	4740	5278	7304	6315	6858	3826	3452	3559	3888	3569	3712	3747	3765	3718	6873	5070	5104	6774	5800	5790	7628	6483	7338
Coxiella_burnetii_CbuK_Q154_uid58895	3620	3349	3467	3733	3403	3531	3970	1987	3736	4826	4275	4388	5049	4460	4617	5361	4615	4716	5119	4598	4779	5310	4699	5283	7305	6355	6879	3833	3459	3568	3887	3606	3710	3748	3766	3726	6911	5103	5124	6789	5798	5789	7653	6501	7328
Coxiella_burnetii_Dugway_5J108_111_uid58629	3617	3344	3475	3733	3410	3525	3980	2027	3744	4826	4295	4440	5062	4495	4628	5392	4661	4744	5135	4651	4804	5315	4764	5278	7299	6365	6877	3838	3470	3590	3900	3617	3734	3751	3767	3720	6872	5085	5068	6799	5805	5783	7670	6512	7319
Coxiella_burnetii_RSA_331_uid58637	3604	3336	3479	3722	3389	3510	3970	1996	3725	4828	4260	4365	5048	4486	4585	5389	4601	4701	5118	4632	4778	5303	4706	5273	7288	6297	6854	3831	3440	3573	3888	3555	3711	3743	3768	3729	6894	5073	5100	6794	5803	5843	7633	6507	7315
Coxiella_burnetii_RSA_493_uid57631	3614	3335	3460	3716	3388	3528	3967	1996	3732	4824	4274	4356	5046	4468	4589	5368	4612	4678	5119	4612	4762	5315	4734	5246	7299	6345	6855	3823	3462	3567	3888	3567	3711	3748	3769	3718	6902	5045	5083	6793	5786	5780	7634	6487	7266
Croceibacter_atlanticus_HTCC2559_uid49661	3633	3418	3489	3762	3511	3618	4019	2073	3853	4885	4477	4572	5106	4714	4824	5453	4847	4999	5163	4777	4897	5375	4886	5336	7411	6576	7001	3858	3555	3671	3917	3677	3790	3775	3782	3771	6170	4885	4620	6529	5586	5548	7310	6241	7069
Cronobacter_sakazakii_ATCC_BAA_894_uid58145	3594	3301	3437	3627	3197	3307	3883	1876	3543	4441	3753	3732	4712	4034	4039	4870	4074	4019	4953	4311	4417	5160	4462	5083	6591	5454	6036	3716	3274	3336	3789	3371	3506	3658	3708	3605	7109	5035	5081	6932	5804	5924	7796	6509	7613
Cronobacter_turicensis_z3032_uid40821	3592	3318	3435	3635	3203	3300	3866	1899	3525	4441	3720	3754	4659	3959	4027	4848	4054	4005	4941	4303	4394	5141	4450	5086	6591	5484	6047	3700	3255	3318	3770	3336	3496	3644	3683	3598	7120	5100	5104	6926	5837	5950	7830	6537	7612
Cryptobacterium_curtum_DSM_15641_uid59041	3605	3293	3425	3624	3160	3231	3891	1891	3487	4350	3653	3682	4666	3920	3954	4747	3967	3932	4967	4286	4373	5173	4458	5067	6480	5411	5924	3684	3192	3277	3740	3365	3398	3596	3662	3553	7127	5053	4973	6986	5840	5990	7857	6504	7597
Cupriavidus_metallidurans_CH34_uid57815	3567	3253	3345	3381	2949	3027	3711	1784	3294	3621	3123	3033	3928	3408	3361	3997	3435	3385	4625	4003	3974	4925	4135	4723	5393	4506	4748	3450	2956	2987	3536	3060	3208	3360	3496	3283	7231	4954	5015	6992	5781	5989	7883	6442	7675
Cupriavidus_taiwanensis	3571	3237	3324	3321	2893	2976	3619	1741	3167	3502	3013	2984	3854	3255	3226	3871	3228	3185	4546	3841	3888	4834	4032	4691	5162	4449	4630	3341	2909	2913	3460	3007	3097	3314	3466	3261	7290	4926	5016	6996	5704	5977	7882	6405	7711
cyanobacterium_UCYN_A_uid43697	3629	3395	3494	3765	3427	3560	3997	2020	3810	4882	4372	4547	5098	4584	4742	5444	4781	4973	5161	4659	4831	5338	4750	5312	7444	6494	7081	3849	3530	3645	3914	3648	3774	3776	3784	3766	6510	4925	4797	6477	5473	5452	7333	6182	6859
Cyanothece_ATCC_51142_uid59013	3636	3430	3533	3757	3456	3589	3999	2043	3825	4865	4390	4415	5094	4541	4646	5416	4744	4782	5147	4652	4780	5337	4774	5316	7311	6355	6816	3850	3554	3633	3910	3678	3758	3773	3780	3758	6823	5202	5069	6832	5926	5916	7686	6573	7438
Cyanothece_PCC_7424_uid59025	3622	3439	3512	3746	3454	3569	3999	2042	3782	4863	4318	4367	5073	4529	4621	5392	4642	4755	5147	4700	4808	5331	4803	5288	7250	6307	6708	3850	3567	3625	3903	3672	3762	3777	3781	3757	6858	5221	5015	6863	5935	5921	7704	6595	7483
Cyanothece_PCC_7425_uid59435	3611	3368	3453	3660	3293	3363	3913	1967	3610	4371	3794	3798	4679	4055	4049	4855	4162	4110	4921	4373	4390	5123	4546	5083	6550	5522	6007	3751	3406	3404	3812	3512	3565	3661	3725	3631	7253	5119	5087	6952	5955	5990	7806	6653	7566
Cyanothece_PCC_7822_uid52547	3630	3429	3507	3741	3504	3551	3991	2048	3800	4852	4323	4349	5079	4562	4604	5395	4729	4746	5120	4652	4805	5350	4840	5308	7252	6274	6663	3847	3545	3569	3907	3658	3748	3775	3781	3757	6927	5246	5004	6850	6017	5913	7728	6689	7459
Cyanothece_PCC_8801_uid59027	3638	3424	3520	3742	3435	3535	3989	2051	3779	4826	4249	4328	5064	4483	4584	5358	4584	4683	5109	4636	4735	5316	4781	5270	7232	6229	6699	3839	3545	3612	3916	3654	3756	3763	3777	3751	6922	5242	5089	6852	5899	5930	7705	6649	7443
Cyanothece_PCC_8802_uid59143	3633	3432	3517	3745	3420	3530	3995	2032	3782	4835	4254	4319	5050	4465	4605	5351	4595	4675	5120	4648	4727	5306	4755	5264	7226	6207	6693	3840	3549	3607	3913	3646	3740	3762	3779	3745	6922	5264	5088	6853	5950	5945	7713	6638	7436
Cytophaga_hutchinsonii_ATCC_33406_uid57651	3630	3417	3507	3764	3470	3581	3997	2066	3813	4868	4423	4523	5089	4652	4791	5448	4827	4934	5156	4756	4872	5360	4793	5323	7386	6556	6945	3848	3537	3640	3916	3689	3780	3775	3780	3758	6239	4951	4715	6615	5602	5536	7418	6276	7093
Dechloromonas_aromatica_RCB_uid58025	3611	3304	3403	3547	3125	3226	3786	1890	3449	4020	3490	3514	4366	3801	3747	4475	3819	3772	4821	4223	4262	4989	4337	4927	5988	5149	5440	3594	3160	3244	3675	3296	3371	3539	3600	3495	7088	4941	5031	6954	5860	6028	7824	6493	7607
Deferribacter_desulfuricans_SSM1_uid46653	3618	3414	3516	3773	3538	3643	4008	2072	3898	4888	4593	4700	5114	4810	4910	5471	4982	5145	5167	4873	4963	5388	5015	5358	7451	6721	7098	3862	3593	3688	3915	3728	3829	3788	3784	3769	5715	4529	4450	6055	5237	5207	6849	5833	6602
Dehalococcoides_BAV1_uid58477	3623	3321	3472	3694	3336	3443	3921	1977	3694	4692	4070	4126	4941	4338	4452	5185	4393	4495	5046	4489	4643	5234	4567	5162	7090	6029	6603	3787	3353	3508	3863	3503	3667	3709	3729	3681	6815	5014	5062	6763	5766	5774	7638	6336	7302
Dehalococcoides_CBDB1_uid58413	3617	3333	3464	3690	3347	3465	3932	1965	3696	4690	4086	4140	4927	4315	4434	5185	4384	4514	5020	4464	4665	5217	4582	5163	7043	6031	6615	3765	3352	3515	3853	3480	3628	3706	3738	3692	6778	5046	5076	6775	5761	5814	7625	6356	7298
Dehalococcoides_ethenogenes_195_uid57763	3622	3306	3429	3663	3280	3435	3934	1976	3631	4667	3985	4114	4908	4271	4387	5137	4350	4399	5023	4440	4606	5216	4515	5110	6990	5965	6475	3763	3349	3504	3844	3438	3605	3686	3727	3673	6700	4930	5006	6782	5696	5772	7587	6321	7275
Dehalococcoides_GT_uid42115	3620	3313	3468	3688	3320	3447	3919	1955	3697	4682	4080	4177	4922	4302	4436	5156	4373	4479	5033	4448	4646	5217	4551	5177	7031	6008	6572	3776	3349	3503	3853	3450	3633	3692	3725	3677	6746	4987	5038	6773	5798	5843	7617	6345	7292
Dehalococcoides_VS	3625	3340	3458	3687	3322	3465	3933	1996	3664	4696	4069	4151	4946	4320	4436	5144	4362	4484	5030	4468	4666	5259	4592	5153	7062	6055	6567	3786	3373	3523	3861	3482	3628	3702	3732	3681	6804	5045	5018	6790	5737	5798	7602	6406	7334
Dehalogenimonas_lykanthroporepellens_BL_DC_9_uid48131	3581	3303	3419	3613	3214	3329	3888	1927	3578	4433	3736	3787	4666	4001	4066	4816	4068	4060	4925	4270	4452	5131	4339	5025	6616	5493	6077	3663	3216	3338	3785	3360	3473	3618	3685	3585	6954	4996	5034	6926	5768	5924	7755	6328	7528
Deinococcus_deserti_VCD115_uid58615	3587	3236	3321	3393	2923	2952	3651	1759	3213	3530	2979	2907	3798	3236	3161	3921	3292	3126	4594	3900	3873	4874	4060	4621	5187	4281	4542	3404	2944	2991	3479	3053	3092	3360	3455	3262	7412	4942	5084	6993	5821	6055	7853	6454	7686
Deinococcus_geothermalis_DSM_11300_uid58275	3546	3192	3288	3304	2845	2901	3603	1750	3148	3354	2932	2824	3638	3164	3078	3726	3182	3060	4496	3795	3775	4762	4024	4627	4935	4230	4298	3354	2855	2871	3441	2977	2977	3269	3396	3168	7463	5003	5127	6999	5863	6089	7889	6512	7701
Deinococcus_radiodurans_R1_uid57665	3554	3201	3306	3399	2890	2922	3653	1742	3161	3470	2928	2872	3795	3198	3112	3816	3234	3079	4572	3855	3877	4900	4052	4665	5191	4281	4556	3414	2895	2907	3467	3007	3035	3360	3450	3204	7572	5006	5139	7005	5863	6112	7887	6506	7729
Delftia_acidovorans_SPH_1_uid58703	3555	3241	3307	3351	2922	2960	3653	1719	3197	3580	2992	2905	3917	3278	3185	3944	3254	3215	4576	3879	3861	4897	4089	4721	5225	4271	4645	3418	2929	2913	3454	3023	3077	3327	3446	3244	7481	4962	5048	6988	5869	6038	7875	6437	7709
Denitrovibrio_acetiphilus_DSM_12809_uid46657	3615	3373	3502	3757	3409	3578	4003	2026	3827	4873	4337	4505	5101	4617	4760	5425	4728	4901	5152	4678	4875	5345	4801	5309	7371	6433	6800	3849	3481	3628	3910	3602	3758	3759	3766	3737	6194	4766	4649	6561	5603	5595	7346	6218	7105
Desulfarculus_baarsii_DSM_2075_uid51371	3576	3258	3336	3425	2988	3013	3682	1780	3275	3793	3236	3170	4141	3491	3507	4271	3601	3440	4723	4012	4030	4933	4168	4799	5730	4842	5103	3493	3030	3068	3556	3074	3191	3402	3506	3334	7331	5000	5047	6971	5809	6004	7861	6455	7609
Desulfatibacillum_alkenivorans_AK_01_uid58913	3617	3370	3480	3672	3333	3451	3923	1968	3692	4613	4062	4025	4871	4314	4350	5038	4406	4400	5043	4496	4638	5261	4666	5212	6815	5904	6350	3753	3389	3431	3826	3513	3615	3674	3728	3674	6764	5025	5004	6899	5852	5948	7747	6533	7555
Desulfitobacterium_hafniense_DCB_2_uid57749	3612	3377	3492	3710	3367	3499	3961	2000	3718	4766	4146	4225	4991	4396	4492	5313	4505	4616	5085	4616	4750	5288	4725	5272	7165	6081	6607	3801	3405	3545	3863	3575	3681	3734	3755	3715	6706	5017	4952	6819	5896	5922	7601	6487	7439
Desulfitobacterium_hafniense_Y51_uid58605	3612	3372	3495	3720	3366	3515	3950	1981	3712	4788	4105	4208	4996	4375	4498	5310	4520	4579	5108	4607	4743	5300	4709	5270	7165	6072	6603	3814	3391	3532	3881	3570	3668	3745	3755	3719	6772	4981	4935	6839	5857	5899	7649	6457	7422
Desulfobacterium_autotrophicum_HRM2_uid59061	3618	3347	3469	3701	3352	3483	3969	1976	3701	4762	4104	4209	4981	4355	4455	5245	4454	4527	5077	4546	4669	5255	4587	5210	7107	6064	6517	3796	3395	3513	3863	3528	3630	3734	3751	3710	6550	4864	4818	6773	5733	5783	7601	6389	7345
Desulfococcus_oleovorans_Hxd3_uid58777	3611	3322	3446	3635	3270	3374	3895	1925	3619	4573	3911	3981	4823	4184	4185	5049	4239	4276	5002	4405	4521	5168	4521	5137	6865	5739	6328	3702	3253	3369	3798	3412	3525	3660	3705	3652	6903	5042	5024	6898	5821	5963	7751	6502	7488
Desulfohalobium_retbaense_DSM_5692_uid59183	3619	3325	3467	3632	3204	3294	3872	1895	3535	4468	3667	3766	4719	4004	4035	4927	3993	4041	4962	4337	4454	5154	4453	5098	6628	5334	6169	3704	3268	3326	3800	3369	3458	3634	3689	3585	7325	5100	5207	6979	5894	6073	7847	6650	7696
Desulfomicrobium_baculatum_DSM_4028_uid59217	3596	3323	3430	3630	3207	3318	3871	1930	3567	4510	3755	3744	4743	3960	3995	4938	4003	4036	4923	4304	4396	5159	4456	5126	6681	5426	6231	3700	3257	3339	3793	3391	3510	3624	3676	3614	7031	5041	5033	6920	5770	5942	7799	6505	7514
Desulfotalea_psychrophila_LSv54_uid58153	3605	3325	3470	3708	3288	3443	3950	1967	3666	4770	4141	4232	5014	4379	4446	5294	4502	4542	5094	4533	4655	5264	4588	5246	7174	6084	6646	3804	3417	3527	3877	3522	3637	3724	3750	3717	6788	5044	5005	6826	5809	5843	7677	6479	7431
Desulfotomaculum_acetoxidans_DSM_771_uid59109	3611	3374	3488	3754	3432	3545	3987	2016	3795	4871	4299	4444	5087	4539	4663	5408	4698	4774	5135	4679	4818	5333	4765	5318	7328	6363	6877	3831	3497	3609	3895	3617	3755	3765	3776	3742	6436	4951	4981	6681	5791	5802	7549	6406	7257
Desulfotomaculum_reducens_MI_1_uid58277	3626	3385	3494	3718	3356	3508	3988	1999	3734	4819	4215	4353	5049	4466	4577	5377	4657	4703	5117	4655	4791	5294	4746	5271	7265	6203	6739	3805	3438	3546	3889	3567	3700	3738	3764	3734	6553	4975	4911	6667	5746	5748	7524	6379	7218
Desulfovibrio_desulfuricans_ATCC_27774_uid59213	3596	3243	3386	3535	3069	3165	3819	1847	3385	4218	3433	3399	4489	3759	3770	4623	3795	3715	4867	4232	4295	5105	4328	5013	6206	5073	5694	3606	3110	3109	3680	3203	3312	3531	3596	3457	7379	5097	5168	6992	5794	6030	7882	6484	7715
Desulfovibrio_desulfuricans_G20_uid57941	3587	3316	3422	3581	3159	3286	3799	1877	3528	4112	3478	3537	4395	3749	3786	4567	3922	3890	4851	4226	4317	5093	4356	4977	6203	5149	5673	3617	3153	3257	3684	3294	3385	3547	3630	3500	7287	5038	5127	6982	5892	6059	7854	6599	7674
Desulfovibrio_magneticus_RS_1_uid59309	3588	3250	3363	3560	3028	3138	3810	1846	3411	4350	3388	3493	4599	3690	3739	4740	3731	3783	4836	4079	4159	5082	4253	5015	6392	4949	6023	3602	3063	3130	3691	3209	3308	3566	3629	3534	7255	4953	4973	6997	5817	5964	7858	6457	7678
Desulfovibrio_salexigens_DSM_2638_uid59223	3634	3376	3509	3739	3375	3533	3975	2017	3734	4804	4162	4291	5021	4372	4551	5323	4522	4593	5115	4597	4790	5339	4678	5277	7207	6102	6581	3821	3392	3531	3875	3579	3695	3744	3761	3721	6690	4964	4899	6851	5809	5893	7711	6471	7518
Desulfovibrio_vulgaris_DP4_uid58679	3577	3258	3376	3475	3063	3115	3731	1803	3354	3828	3211	3194	4131	3493	3524	4259	3511	3529	4769	4081	4107	5006	4239	4886	5638	4664	5112	3439	2982	3067	3561	3124	3209	3437	3507	3356	7268	5072	5141	7005	5846	6076	7891	6563	7714
Desulfovibrio_vulgaris_Hildenborough_uid57645	3589	3273	3388	3480	3044	3119	3727	1798	3359	3827	3214	3203	4157	3493	3532	4269	3524	3520	4798	4098	4144	5026	4244	4901	5688	4625	5167	3463	3005	3074	3595	3097	3220	3419	3516	3368	7329	5116	5159	7008	5873	6114	7883	6571	7716
Desulfovibrio_vulgaris__Miyazaki_F__uid59089	3567	3234	3339	3450	2945	2987	3710	1782	3251	3740	3089	3044	4077	3389	3370	4152	3390	3323	4735	3991	4032	4992	4200	4844	5591	4502	4974	3451	2942	2988	3529	3021	3130	3383	3462	3301	7421	5033	5068	7017	5881	6121	7893	6522	7730
Desulfurivibrio_alkaliphilus_AHT2_uid49487	3578	3235	3364	3565	3159	3206	3802	1841	3444	4152	3500	3515	4452	3821	3816	4543	3852	3789	4826	4150	4241	5088	4324	5012	6222	5083	5647	3603	3148	3218	3688	3257	3363	3540	3629	3495	7374	5119	5160	6976	5816	6031	7852	6462	7636
Desulfurococcus_kamchatkensis_1221n_uid59133	3622	3322	3487	3715	3371	3535	3956	1981	3743	4752	4214	4332	4953	4418	4576	5248	4579	4676	5043	4530	4710	5199	4633	5148	7181	6195	6750	3804	3392	3547	3887	3541	3687	3719	3728	3697	6521	4800	4865	6633	5600	5650	7470	6239	7023
Dichelobacter_nodosus_VCS1703A_uid57643	3605	3340	3424	3669	3326	3420	3933	1968	3627	4659	4039	4100	4920	4315	4384	5190	4482	4447	5052	4490	4582	5237	4629	5199	7063	6108	6607	3748	3376	3462	3818	3503	3586	3682	3744	3648	6941	5153	5022	6789	5883	5852	7680	6561	7389
Dickeya_dadantii_3937_uid52537	3617	3348	3446	3638	3235	3312	3909	1900	3549	4517	3725	3709	4775	3971	3977	4972	4054	4013	4946	4257	4354	5140	4412	5095	6719	5428	6171	3705	3230	3305	3812	3401	3552	3651	3710	3606	7232	5053	5062	6965	5805	5961	7841	6567	7552
Dickeya_dadantii_Ech586	3623	3349	3440	3644	3255	3328	3897	1900	3551	4423	3724	3732	4720	3963	4002	4918	4025	4025	4945	4298	4388	5121	4427	5085	6584	5468	6099	3700	3242	3325	3796	3386	3545	3656	3708	3635	7213	5050	5031	6940	5788	5926	7818	6508	7552
Dickeya_dadantii_Ech703_uid59363	3613	3293	3424	3616	3224	3305	3889	1897	3541	4464	3645	3644	4696	3959	3981	4919	4003	3950	4966	4289	4395	5173	4391	5060	6674	5489	6122	3720	3266	3337	3825	3395	3502	3651	3710	3622	7155	5108	5014	6951	5797	5865	7805	6519	7493
Dickeya_zeae_Ech1591_uid59297	3605	3338	3453	3647	3245	3345	3890	1902	3536	4487	3701	3747	4782	3973	4010	4964	4033	4009	4953	4261	4400	5167	4426	5124	6687	5453	6139	3723	3242	3307	3805	3436	3520	3660	3714	3624	7184	5005	5049	6929	5796	5877	7821	6439	7526
Dictyoglomus_thermophilum_H_6_12_uid59439	3607	3384	3529	3769	3497	3635	4012	2059	3835	4882	4481	4617	5103	4669	4827	5432	4926	5073	5157	4782	4943	5345	4891	5339	7428	6553	6990	3846	3556	3659	3907	3690	3815	3773	3786	3761	6122	4814	4762	6395	5535	5491	7185	6106	6868
Dictyoglomus_turgidum_DSM_6724_uid59177	3612	3407	3505	3765	3493	3626	4011	2070	3831	4881	4444	4615	5109	4695	4868	5443	4904	5028	5156	4755	4935	5355	4869	5325	7423	6612	7004	3850	3556	3659	3912	3660	3780	3762	3780	3754	6137	4784	4741	6336	5554	5499	7166	6077	6828
Dinoroseobacter_shibae_DFL_12_uid58707	3539	3189	3267	3337	2895	2954	3600	1731	3173	3383	2837	2797	3751	3153	3109	3748	3089	3009	4505	3803	3802	4747	3972	4607	5078	4239	4414	3347	2833	2877	3439	3000	2993	3295	3383	3189	7163	4893	4957	6954	5701	5916	7813	6337	7616
Dyadobacter_fermentans_DSM_18053_uid59049	3624	3400	3494	3740	3430	3528	3986	2035	3787	4834	4292	4354	5064	4539	4616	5337	4621	4672	5113	4607	4770	5317	4779	5289	7233	6289	6723	3827	3488	3566	3896	3605	3700	3745	3765	3728	6537	5020	4824	6808	5760	5779	7625	6469	7310
Edwardsiella_ictaluri_93_146_uid59403	3590	3291	3402	3578	3145	3234	3847	1871	3464	4379	3577	3596	4681	3914	3910	4826	3876	3881	4864	4186	4251	5105	4345	5041	6535	5245	6085	3682	3213	3258	3752	3310	3417	3600	3675	3579	7242	5048	5101	6945	5796	5949	7830	6466	7592
Edwardsiella_tarda_EIB202	3591	3285	3402	3554	3115	3202	3829	1861	3465	4263	3508	3504	4603	3781	3810	4769	3910	3781	4870	4159	4226	5090	4285	5013	6410	5144	5936	3657	3163	3261	3747	3270	3384	3579	3635	3534	7279	4991	5035	6964	5828	5887	7841	6473	7586
Eggerthella_lenta_DSM_2243_uid59079	3589	3239	3354	3531	3038	3193	3815	1824	3399	4138	3445	3433	4442	3723	3744	4507	3734	3801	4853	4187	4274	5102	4312	5010	6145	5048	5570	3589	3103	3188	3653	3153	3297	3500	3571	3461	7044	4913	4968	6992	5819	5970	7872	6460	7709
Ehrlichia_canis_Jake_uid58071	3624	3355	3479	3773	3450	3598	4008	2044	3834	4886	4469	4622	5113	4641	4838	5464	4825	5026	5168	4720	4924	5374	4848	5356	7479	6650	7164	3869	3527	3670	3918	3641	3792	3784	3784	3768	6184	4725	4547	6481	5324	5271	7313	5982	6901
Ehrlichia_chaffeensis_Arkansas_uid57933	3625	3379	3504	3773	3454	3619	4012	2058	3858	4886	4472	4671	5106	4690	4849	5456	4806	5057	5169	4743	4919	5368	4856	5350	7493	6618	7184	3862	3533	3671	3919	3664	3813	3778	3783	3760	6213	4660	4610	6516	5331	5362	7329	5941	6974
Ehrlichia_ruminantium_Gardel_uid58245	3632	3374	3469	3764	3478	3621	4006	2048	3851	4890	4437	4643	5109	4690	4857	5466	4854	5071	5172	4734	4919	5377	4827	5353	7501	6673	7193	3858	3515	3656	3919	3655	3790	3774	3778	3748	6166	4699	4505	6445	5253	5214	7214	5898	6801
Ehrlichia_ruminantium_Welgevonden_uid58013	3626	3377	3481	3767	3486	3613	4012	2046	3829	4889	4457	4624	5107	4687	4843	5462	4818	5025	5169	4712	4917	5373	4831	5348	7491	6672	7191	3860	3528	3651	3917	3679	3801	3777	3781	3752	6171	4670	4499	6420	5256	5188	7243	5875	6846
Ehrlichia_ruminantium_Welgevonden_uid58243	3627	3381	3485	3767	3488	3618	4013	2048	3832	4889	4445	4632	5109	4681	4851	5463	4832	5040	5169	4725	4918	5371	4835	5347	7498	6679	7198	3863	3533	3651	3917	3674	3801	3777	3780	3754	6147	4683	4512	6400	5242	5170	7241	5880	6852
Elusimicrobium_minutum_Pei191_uid58949	3620	3346	3466	3751	3435	3534	3990	2030	3803	4867	4406	4514	5096	4585	4768	5442	4853	4886	5165	4734	4865	5350	4820	5327	7390	6593	6978	3849	3490	3624	3909	3647	3754	3767	3775	3748	6396	5001	4838	6637	5817	5701	7463	6413	7232
Enterobacter_638_uid58727	3621	3340	3442	3648	3291	3393	3896	1930	3598	4532	3797	3821	4776	4089	4147	4951	4117	4060	4981	4369	4466	5167	4460	5103	6716	5654	6201	3745	3312	3397	3811	3411	3555	3658	3711	3639	7023	5058	5016	6910	5764	5842	7768	6483	7528
Enterobacter_cloacae_ATCC_13047_uid48363	3618	3329	3455	3668	3271	3346	3890	1898	3572	4554	3802	3848	4787	4022	4158	4961	4125	4112	5000	4365	4497	5188	4458	5147	6712	5518	6174	3736	3296	3394	3775	3413	3548	3670	3717	3635	7016	5078	5044	6927	5855	5932	7808	6533	7540
Enterobacter_cloacae_SCF1_uid59969	3607	3277	3425	3639	3203	3308	3887	1887	3519	4447	3686	3755	4750	4035	4052	4944	4050	3981	4938	4270	4410	5178	4366	5089	6657	5452	6155	3703	3221	3333	3782	3387	3477	3652	3703	3611	7122	4991	4997	6897	5742	5856	7799	6448	7545
Enterococcus_faecalis_V583_uid57669	3616	3373	3487	3755	3471	3575	3996	2008	3783	4865	4354	4465	5093	4628	4706	5426	4796	4888	5144	4731	4885	5355	4835	5316	7363	6337	6829	3855	3551	3624	3898	3636	3744	3770	3783	3758	6414	5003	4790	6723	5818	5714	7536	6455	7337
Erwinia_amylovora_ATCC_49946_uid46943	3611	3275	3420	3652	3256	3327	3924	1922	3552	4615	3779	3824	4834	4034	4132	5053	4088	4109	5000	4344	4465	5219	4463	5145	6831	5577	6371	3754	3323	3373	3818	3418	3533	3680	3727	3671	7201	5102	5102	6923	5804	5919	7808	6500	7566
Erwinia_amylovora_CFBP1430_uid46839	3613	3286	3419	3656	3233	3343	3921	1925	3545	4601	3764	3839	4831	4051	4151	5047	4093	4120	4995	4344	4469	5206	4452	5141	6817	5579	6369	3754	3321	3378	3822	3415	3540	3677	3731	3671	7214	5126	5148	6927	5807	5917	7808	6507	7570
Erwinia_billingiae_Eb661_uid50547	3608	3315	3431	3644	3234	3319	3890	1888	3552	4474	3763	3787	4767	4049	4083	4940	4089	4029	4973	4356	4418	5146	4426	5091	6621	5529	6127	3719	3277	3363	3809	3423	3531	3664	3707	3643	7110	5002	5015	6943	5830	5926	7794	6499	7534
Erwinia_pyrifoliae_Ep1_96_uid40659	3615	3292	3427	3647	3257	3344	3919	1898	3568	4625	3754	3863	4857	4085	4134	5100	4074	4065	5002	4340	4464	5209	4440	5158	6868	5620	6414	3752	3301	3353	3823	3386	3521	3671	3733	3660	7223	5076	5069	6915	5819	5874	7802	6455	7542
Erwinia_tasmaniensis_Et1_99_uid59029	3628	3344	3443	3657	3224	3363	3909	1926	3582	4657	3814	3892	4899	4119	4149	5115	4096	4143	5016	4343	4466	5228	4475	5174	6900	5596	6420	3791	3289	3391	3849	3425	3556	3687	3734	3670	7211	5034	5019	6930	5841	5912	7803	6511	7539
Erythrobacter_litoralis_HTCC2594_uid58299	3583	3252	3386	3461	3018	3084	3710	1810	3348	3740	3216	3077	4047	3500	3417	4006	3368	3298	4707	4097	4047	4971	4205	4853	5589	4720	4967	3507	3038	3076	3539	3098	3171	3408	3479	3340	7179	4997	5097	6981	5793	6100	7849	6536	7708
Escherichia_coli_536_uid58531	3628	3351	3458	3680	3302	3400	3913	1938	3604	4598	3856	3902	4859	4128	4224	5104	4209	4233	5012	4411	4522	5174	4456	5136	6894	5715	6374	3759	3364	3430	3825	3450	3588	3687	3732	3655	6995	5033	5049	6904	5714	5892	7751	6448	7467
Escherichia_coli_55989_uid59383	3613	3348	3462	3670	3269	3405	3928	1925	3593	4625	3867	3933	4882	4129	4185	5123	4214	4252	5042	4407	4481	5194	4485	5143	6813	5650	6341	3757	3336	3445	3826	3457	3592	3680	3729	3683	7019	5005	5042	6910	5763	5882	7778	6489	7540
Escherichia_coli_APEC_O1_uid58623	3634	3348	3448	3677	3296	3391	3922	1928	3610	4626	3856	3924	4848	4101	4212	5100	4219	4263	5035	4431	4521	5194	4487	5171	6933	5711	6439	3745	3339	3420	3829	3449	3582	3685	3727	3669	6986	4973	4979	6932	5786	5865	7773	6460	7517
Escherichia_coli_ATCC_8739_uid58783	3621	3326	3474	3670	3284	3393	3926	1926	3584	4583	3844	3905	4856	4091	4179	5070	4177	4214	5013	4394	4446	5163	4459	5123	6802	5661	6297	3743	3336	3423	3834	3425	3545	3662	3721	3664	6981	5006	5023	6896	5710	5855	7768	6448	7476
Escherichia_coli__BL21_Gold_DE3_pLysS_AG__uid59245	3619	3321	3461	3662	3237	3399	3918	1931	3603	4554	3819	3915	4783	4083	4194	5061	4151	4198	5002	4405	4446	5163	4429	5109	6813	5632	6230	3734	3338	3427	3829	3412	3542	3657	3713	3652	7010	5004	5005	6876	5693	5888	7751	6462	7471
Escherichia_coli_B_REL606_uid58803	3620	3330	3459	3662	3242	3398	3917	1927	3604	4604	3849	3935	4827	4081	4212	5095	4190	4227	5019	4403	4447	5165	4430	5113	6822	5637	6296	3750	3339	3434	3830	3431	3547	3663	3725	3663	6990	4997	5002	6874	5702	5884	7753	6461	7484
Escherichia_coli_BW2952_uid59391	3618	3341	3452	3668	3272	3375	3911	1930	3594	4544	3805	3884	4802	4064	4183	5056	4165	4205	5014	4390	4448	5162	4435	5124	6850	5615	6280	3744	3327	3432	3815	3427	3539	3656	3719	3655	6994	5006	4990	6894	5699	5888	7761	6459	7487
Escherichia_coli_CFT073_uid57915	3624	3368	3474	3679	3289	3389	3920	1928	3621	4615	3866	3916	4844	4097	4226	5121	4209	4285	5012	4435	4523	5187	4465	5157	6893	5699	6434	3745	3325	3431	3829	3436	3597	3685	3716	3678	6998	5011	5001	6895	5720	5878	7756	6449	7493
Escherichia_coli_E24377A_uid58395	3617	3344	3468	3682	3268	3409	3929	1935	3630	4663	3850	3959	4907	4125	4231	5149	4226	4280	5032	4416	4500	5193	4463	5162	6905	5661	6466	3761	3346	3452	3824	3432	3581	3687	3731	3676	7000	4992	5037	6897	5747	5908	7752	6445	7523
Escherichia_coli_ED1a_uid59379	3624	3347	3463	3660	3283	3391	3911	1926	3582	4557	3857	3922	4821	4069	4167	5063	4188	4209	5022	4401	4477	5170	4437	5134	6794	5652	6340	3734	3322	3419	3824	3404	3549	3664	3711	3646	7029	5002	5027	6909	5710	5887	7759	6438	7524
Escherichia_coli_HS_uid58393	3627	3342	3461	3677	3265	3386	3909	1929	3607	4598	3850	3946	4840	4089	4198	5060	4186	4209	5021	4403	4468	5166	4445	5126	6826	5634	6311	3748	3340	3425	3830	3426	3566	3666	3723	3664	7002	5003	5019	6894	5736	5893	7776	6457	7505
Escherichia_coli_IAI1_uid59377	3626	3336	3466	3671	3279	3392	3927	1940	3608	4619	3855	3894	4866	4126	4169	5098	4226	4241	5022	4421	4499	5173	4473	5121	6831	5678	6336	3759	3354	3423	3833	3419	3579	3671	3731	3661	7009	5014	5028	6904	5759	5861	7763	6441	7492
Escherichia_coli_IAI39_uid59381	3623	3327	3456	3668	3239	3362	3921	1907	3571	4628	3820	3890	4853	4091	4177	5138	4175	4208	5022	4385	4468	5188	4423	5159	6890	5608	6459	3750	3298	3420	3833	3419	3565	3680	3729	3666	6963	4967	5002	6900	5685	5884	7752	6368	7483
Escherichia_coli_K_12_substr__DH10B_uid58979	3616	3325	3437	3657	3251	3373	3914	1919	3595	4550	3768	3861	4801	4022	4161	5056	4127	4170	5001	4350	4411	5151	4406	5106	6858	5566	6275	3734	3296	3408	3815	3401	3520	3657	3718	3656	6967	4936	4947	6888	5668	5838	7749	6418	7471
Escherichia_coli_K_12_substr__MG1655_uid57779	3618	3336	3461	3670	3263	3380	3914	1935	3605	4561	3809	3894	4809	4070	4173	5070	4168	4207	5017	4386	4444	5160	4437	5119	6841	5617	6284	3743	3323	3425	3818	3432	3545	3658	3721	3662	6999	5012	5002	6900	5707	5879	7760	6462	7477
Escherichia_coli_K_12_substr__W3110_uid58567	3619	3345	3460	3677	3268	3386	3916	1927	3610	4578	3805	3901	4835	4083	4174	5095	4186	4222	5014	4389	4445	5166	4436	5117	6841	5632	6310	3745	3328	3434	3823	3440	3551	3664	3727	3666	6990	4989	5005	6897	5712	5878	7755	6447	7485
Escherichia_coli_O103_H2_12009	3624	3336	3467	3685	3279	3391	3924	1918	3607	4627	3838	3896	4886	4113	4178	5138	4177	4213	5026	4389	4483	5177	4462	5165	6834	5588	6381	3745	3340	3434	3825	3422	3565	3678	3728	3677	6969	4957	4999	6921	5734	5865	7763	6475	7524
Escherichia_coli_O111_H__11128	3625	3340	3465	3689	3287	3382	3923	1932	3572	4656	3861	3964	4905	4155	4233	5149	4228	4281	5041	4399	4505	5208	4507	5168	6895	5664	6462	3771	3331	3450	3851	3450	3581	3688	3728	3692	6966	4994	5009	6909	5787	5895	7779	6464	7531
Escherichia_coli_O127_H6_E2348_69_uid59343	3633	3337	3456	3675	3302	3399	3918	1916	3595	4630	3877	3923	4859	4090	4239	5133	4220	4214	5021	4421	4515	5204	4465	5146	6893	5649	6376	3769	3345	3442	3827	3423	3573	3674	3743	3666	6982	5062	5003	6907	5778	5882	7766	6445	7517
Escherichia_coli_O157_H7_EC4115_uid59091	3624	3306	3465	3690	3258	3404	3921	1921	3604	4681	3843	3977	4967	4139	4234	5218	4205	4269	5043	4416	4537	5217	4480	5196	6956	5637	6513	3755	3283	3439	3835	3412	3584	3697	3743	3690	6929	4987	5009	6920	5763	5897	7743	6408	7492
Escherichia_coli_O157_H7_EDL933_uid57831	3618	3307	3455	3701	3273	3397	3929	1930	3582	4701	3860	3976	4965	4112	4225	5197	4201	4263	5046	4391	4514	5228	4488	5186	6947	5683	6470	3766	3306	3430	3847	3424	3574	3692	3741	3691	6916	4997	4982	6923	5742	5879	7759	6392	7509
Escherichia_coli_O157_H7_Sakai_uid57781	3617	3313	3460	3700	3274	3407	3934	1934	3590	4695	3859	3969	4965	4123	4233	5200	4182	4261	5046	4388	4519	5227	4488	5197	6955	5669	6508	3766	3303	3442	3852	3421	3587	3696	3741	3688	6953	5004	4996	6934	5767	5887	7773	6419	7515
Escherichia_coli_O157_H7_TW14359_uid59235	3621	3309	3458	3694	3266	3396	3934	1936	3601	4667	3845	3977	4964	4120	4230	5202	4192	4268	5035	4402	4549	5227	4491	5192	6945	5646	6491	3764	3295	3433	3854	3415	3586	3692	3734	3685	6935	4999	5014	6927	5778	5906	7764	6426	7529
Escherichia_coli_O26_H11_11368	3617	3303	3445	3675	3259	3373	3914	1911	3548	4653	3828	3926	4902	4081	4148	5127	4151	4206	5030	4359	4476	5190	4446	5176	6867	5569	6392	3764	3279	3407	3821	3407	3543	3678	3726	3672	6958	4932	4937	6921	5711	5841	7752	6395	7537
Escherichia_coli_O55_H7_CB9615_uid46655	3618	3318	3445	3701	3304	3398	3935	1938	3606	4688	3868	3976	4939	4125	4233	5208	4209	4280	5047	4442	4553	5217	4514	5209	6983	5694	6507	3763	3317	3443	3853	3429	3574	3690	3745	3692	6950	4987	5012	6921	5779	5873	7760	6444	7522
Escherichia_coli_S88	3624	3362	3454	3674	3295	3399	3920	1935	3607	4565	3855	3927	4828	4092	4190	5069	4218	4226	5025	4422	4510	5199	4452	5134	6870	5676	6375	3739	3341	3431	3830	3419	3566	3680	3724	3664	7006	5019	5039	6913	5762	5874	7776	6493	7500
Escherichia_coli_SE11_uid59425	3623	3330	3465	3689	3269	3393	3935	1956	3612	4645	3897	3922	4894	4121	4205	5137	4222	4268	5031	4417	4494	5198	4498	5158	6885	5679	6393	3755	3333	3422	3835	3424	3571	3678	3723	3670	7004	4957	4984	6917	5799	5901	7793	6465	7557
Escherichia_coli_SMS_3_5_uid58919	3630	3357	3464	3686	3303	3414	3936	1941	3604	4670	3929	3959	4919	4144	4226	5168	4233	4276	5039	4425	4526	5210	4492	5182	6967	5711	6512	3760	3348	3447	3861	3452	3587	3697	3736	3691	6971	5008	5027	6911	5764	5863	7763	6446	7495
Escherichia_coli_UMN026	3620	3320	3480	3680	3293	3399	3937	1948	3617	4697	3883	3960	4928	4130	4197	5199	4231	4270	5064	4423	4519	5220	4492	5176	6956	5738	6507	3762	3342	3462	3852	3441	3586	3708	3733	3697	6996	4973	4992	6930	5757	5873	7778	6470	7524
Escherichia_coli_UTI89_uid58541	3635	3345	3449	3672	3295	3388	3927	1939	3611	4622	3862	3934	4827	4123	4190	5110	4219	4239	5029	4441	4523	5207	4496	5155	6898	5709	6426	3740	3345	3425	3823	3443	3562	3683	3730	3669	7031	5009	5037	6938	5787	5914	7775	6483	7531
Escherichia_fergusonii_ATCC_35469_uid59375	3627	3352	3482	3663	3299	3378	3913	1946	3611	4573	3896	3889	4821	4165	4148	5034	4255	4223	5019	4448	4476	5167	4460	5144	6801	5711	6272	3745	3303	3436	3833	3481	3571	3675	3723	3691	7034	5043	5045	6915	5831	5925	7789	6425	7521
Eubacterium_eligens_ATCC_27750_uid59171	3634	3411	3520	3766	3461	3591	4006	2072	3815	4888	4423	4562	5109	4696	4841	5457	4860	5040	5167	4738	4929	5353	4840	5349	7378	6537	7001	3852	3557	3617	3904	3660	3798	3772	3781	3768	6064	4745	4707	6531	5544	5626	7366	6250	7127
Eubacterium_limosum_KIST612_uid59777	3636	3403	3515	3744	3427	3533	3974	2025	3785	4860	4334	4427	5085	4544	4659	5403	4642	4816	5139	4638	4812	5342	4830	5316	7327	6360	6749	3826	3494	3598	3893	3629	3738	3755	3776	3743	6513	5026	4879	6782	5870	5957	7592	6524	7467
Eubacterium_rectale_ATCC_33656_uid59169	3644	3389	3538	3766	3483	3593	4003	2050	3826	4880	4445	4569	5107	4639	4817	5456	4863	5035	5168	4758	4935	5369	4851	5351	7383	6518	6945	3851	3525	3665	3920	3668	3768	3774	3774	3758	6252	4850	4763	6670	5709	5701	7443	6290	7305
Exiguobacterium_AT1b_uid59093	3633	3386	3489	3708	3357	3512	3969	2002	3752	4737	4145	4183	4953	4348	4483	5256	4527	4577	5116	4565	4720	5265	4672	5238	7064	6060	6597	3778	3401	3495	3866	3532	3644	3715	3751	3701	6650	4948	4896	6777	5895	5869	7639	6463	7410
Exiguobacterium_sibiricum_255_15_uid58053	3618	3357	3485	3711	3360	3486	3952	1997	3710	4724	4110	4178	4943	4336	4406	5246	4545	4530	5055	4546	4647	5260	4631	5253	7077	6036	6578	3786	3405	3491	3864	3484	3639	3702	3751	3704	6670	5019	4933	6800	5866	5856	7652	6455	7361
Ferrimonas_balearica_DSM_9799_uid53371	3606	3338	3415	3546	3150	3265	3832	1892	3502	4207	3544	3467	4491	3848	3802	4560	3850	3829	4857	4254	4268	5058	4387	4993	6217	5190	5646	3637	3217	3257	3710	3329	3410	3562	3652	3550	7182	5045	5043	6946	5840	5949	7854	6509	7625
Ferroglobus_placidus_DSM_10642_uid40863	3616	3376	3503	3734	3440	3597	3969	2019	3810	4835	4376	4510	5063	4629	4739	5375	4727	4895	5142	4740	4884	5335	4869	5322	7269	6439	6873	3824	3502	3621	3884	3609	3742	3743	3748	3735	6261	4825	4885	6668	5789	5801	7508	6359	7359
Fervidobacterium_nodosum_Rt17_B1_uid58625	3612	3424	3492	3769	3510	3612	4003	2095	3862	4887	4491	4630	5111	4724	4875	5450	4918	5052	5156	4794	4965	5350	4891	5324	7415	6640	7003	3854	3590	3675	3916	3706	3821	3762	3775	3768	5934	4688	4612	6251	5405	5378	7044	6077	6683
Fibrobacter_succinogenes_S85	3647	3334	3490	3756	3425	3556	3966	2027	3754	4866	4284	4439	5090	4532	4678	5406	4627	4812	5158	4639	4824	5360	4713	5317	7305	6335	6799	3844	3498	3569	3905	3642	3729	3758	3775	3745	6699	4869	4784	6863	5704	5773	7727	6326	7506
Finegoldia_magna_ATCC_29328_uid58867	3624	3426	3520	3776	3562	3644	4015	2084	3880	4894	4550	4696	5116	4799	4933	5460	5024	5180	5170	4852	4981	5375	4967	5370	7430	6731	7052	3865	3619	3716	3916	3755	3829	3779	3786	3780	5786	4661	4414	6313	5473	5370	7135	6100	7020
Flavobacteriaceae_bacterium_3519_10_uid59413	3627	3364	3484	3765	3489	3611	4013	2059	3821	4873	4448	4562	5104	4702	4804	5445	4825	4953	5153	4732	4907	5366	4864	5325	7390	6514	6945	3859	3566	3662	3917	3662	3769	3774	3781	3760	6262	4856	4657	6579	5678	5599	7404	6332	7104
Flavobacteriales_bacterium_HTCC2170_uid51877	3635	3393	3498	3763	3493	3617	4006	2045	3832	4890	4442	4573	5111	4681	4819	5451	4829	4978	5167	4734	4916	5367	4814	5334	7405	6496	6931	3862	3564	3663	3921	3655	3784	3777	3779	3766	6156	4818	4677	6559	5577	5522	7325	6209	7099
Flavobacterium_johnsoniae_UW101_uid58493	3627	3407	3520	3774	3525	3641	4010	2067	3854	4887	4512	4613	5117	4711	4828	5467	4888	5015	5174	4826	4936	5377	4939	5335	7421	6593	6947	3856	3624	3683	3925	3712	3792	3780	3784	3767	6019	4792	4577	6492	5516	5435	7253	6210	7005
Flavobacterium_psychrophilum_JIP02_86	3617	3429	3518	3781	3533	3625	4013	2063	3871	4891	4517	4658	5113	4754	4869	5461	4928	5086	5173	4814	4951	5376	4912	5356	7435	6620	7056	3866	3618	3691	3925	3698	3787	3788	3788	3768	5934	4743	4511	6288	5464	5346	7083	6105	6850
Francisella_novicida_U112_uid58499	3619	3419	3512	3777	3477	3579	4007	2044	3832	4890	4461	4582	5113	4672	4807	5451	4861	4988	5165	4717	4886	5364	4858	5329	7459	6603	7050	3852	3523	3668	3924	3679	3783	3771	3787	3758	6111	4776	4575	6310	5430	5295	7095	5986	6719
Francisella_philomiragia_ATCC_25017_uid59105	3615	3363	3506	3765	3461	3600	4010	2066	3804	4892	4472	4601	5107	4663	4816	5451	4833	4982	5163	4724	4883	5348	4785	5337	7447	6530	7025	3855	3519	3662	3921	3662	3794	3773	3778	3752	6103	4640	4497	6308	5394	5354	7101	5960	6717
Francisella_tularensis_FSC198_uid58693	3616	3375	3481	3760	3437	3568	4000	2028	3788	4889	4431	4582	5114	4628	4806	5460	4780	4941	5148	4669	4844	5352	4781	5333	7447	6542	7073	3842	3489	3646	3914	3634	3761	3770	3782	3750	6115	4695	4527	6248	5361	5245	7046	5922	6664
Francisella_tularensis_holarctica_FTNF002_00_uid58999	3611	3360	3499	3762	3419	3552	3999	2032	3781	4886	4405	4574	5111	4659	4812	5456	4794	4925	5145	4662	4832	5349	4774	5325	7446	6542	7070	3854	3488	3629	3913	3632	3749	3769	3777	3749	6062	4699	4540	6249	5360	5261	7032	5890	6697
Francisella_tularensis_holarctica_LVS_uid58595	3612	3369	3492	3763	3420	3548	4002	2026	3774	4888	4406	4565	5109	4645	4808	5460	4806	4948	5143	4650	4843	5346	4767	5320	7457	6543	7070	3848	3479	3636	3913	3642	3757	3766	3777	3748	6072	4678	4535	6228	5337	5279	7045	5909	6696
Francisella_tularensis_holarctica_OSU18_uid58687	3613	3381	3496	3768	3441	3555	4000	2034	3783	4886	4426	4582	5114	4649	4813	5461	4813	4944	5149	4678	4847	5351	4803	5330	7452	6593	7079	3852	3495	3652	3916	3644	3766	3767	3779	3756	6119	4750	4583	6266	5394	5313	7071	5929	6745
Francisella_tularensis_mediasiatica_FSC147_uid58939	3616	3374	3481	3765	3440	3575	4001	2034	3799	4889	4450	4581	5112	4634	4824	5460	4805	4956	5156	4689	4847	5359	4817	5336	7458	6620	7087	3846	3498	3652	3922	3650	3756	3763	3781	3764	6145	4725	4540	6293	5438	5329	7104	5989	6730
Francisella_tularensis_SCHU_S4_uid57589	3616	3375	3481	3760	3436	3570	4001	2029	3788	4889	4432	4582	5114	4628	4806	5460	4782	4941	5148	4669	4844	5352	4782	5333	7447	6541	7073	3842	3491	3646	3914	3634	3762	3770	3782	3750	6116	4694	4527	6248	5361	5243	7047	5923	6665
Francisella_tularensis_WY96_3418_uid58811	3612	3384	3495	3769	3449	3568	4005	2034	3793	4890	4426	4581	5109	4623	4806	5460	4799	4934	5154	4682	4863	5348	4785	5330	7452	6553	7067	3850	3500	3654	3915	3640	3757	3767	3780	3750	6103	4688	4536	6249	5384	5288	7078	5922	6670
Frankia_alni_ACN14a_uid58695	3506	3076	3156	3099	2587	2556	3378	1571	2792	2757	2315	2218	3082	2532	2486	3074	2591	2541	4261	3394	3307	4629	3784	4359	3989	3327	3330	2990	2455	2430	3134	2606	2645	2915	2991	2791	7537	4829	4901	6978	5702	6024	7903	6384	7711
Frankia_CcI3_uid58397	3512	3128	3212	3137	2599	2637	3432	1585	2874	2822	2357	2312	3216	2643	2595	3269	2706	2639	4327	3433	3399	4628	3738	4398	4204	3423	3523	3098	2556	2523	3212	2681	2737	3026	3076	2866	7470	4850	4963	6998	5670	6002	7885	6350	7732
Frankia_EAN1pec_uid58367	3493	3071	3182	3116	2592	2618	3398	1570	2811	2778	2316	2222	3117	2606	2521	3149	2667	2571	4263	3452	3349	4603	3744	4360	3979	3267	3337	3006	2480	2490	3198	2674	2684	2959	3055	2850	7496	4771	4872	6986	5720	5982	7891	6300	7700
Frankia_EuI1c_uid42615	3476	3081	3170	3072	2607	2605	3411	1609	2825	2765	2312	2227	3092	2565	2433	3114	2592	2496	4238	3308	3265	4599	3721	4261	3979	3302	3355	3038	2525	2473	3193	2657	2683	2965	3064	2773	7391	4807	4842	6989	5701	5967	7866	6259	7706
Fusobacterium_nucleatum_ATCC_25586_uid57885	3616	3395	3519	3773	3541	3639	4010	2087	3870	4892	4583	4690	5112	4770	4927	5461	5023	5159	5173	4864	4972	5392	4964	5362	7451	6673	7112	3849	3598	3693	3922	3737	3818	3775	3788	3766	5757	4549	4423	6113	5208	5200	6865	5817	6714
Gallionella_capsiferriformans_ES_2_uid51505	3605	3356	3456	3635	3250	3295	3900	1931	3542	4440	3844	3848	4705	4083	4109	4838	4122	4084	4919	4350	4445	5128	4445	5030	6687	5697	6063	3715	3315	3345	3806	3435	3513	3659	3694	3600	6966	5048	5007	6879	5757	5865	7744	6413	7454
gamma_proteobacterium_HdN1_uid51635	3610	3340	3457	3612	3235	3321	3858	1961	3552	4337	3739	3695	4618	3988	4032	4768	4136	4039	4954	4369	4420	5167	4514	5081	6423	5464	5878	3695	3305	3353	3753	3409	3465	3621	3678	3585	7103	5044	4988	6955	5841	5969	7810	6528	7581
Gardnerella_vaginalis_409_05_uid43211	3633	3338	3444	3740	3367	3452	3983	1976	3695	4849	4203	4306	5080	4494	4550	5403	4596	4656	5138	4561	4679	5321	4656	5297	7278	6241	6797	3826	3397	3524	3887	3529	3654	3752	3765	3732	6904	5017	4911	6930	5797	5863	7809	6521	7554
Gardnerella_vaginalis_ATCC_14019_uid55487	3629	3343	3490	3745	3391	3516	3976	1966	3712	4866	4258	4329	5090	4515	4613	5429	4667	4718	5157	4620	4747	5347	4724	5323	7329	6310	6823	3843	3455	3546	3900	3562	3659	3773	3769	3748	6836	5008	4864	6909	5763	5893	7794	6441	7550
Gemmatimonas_aurantiaca_T_27_uid58813	3571	3235	3341	3375	2901	2938	3617	1751	3095	3373	2889	2784	3760	3180	3057	3754	3111	2976	4553	3766	3721	4824	4036	4608	5057	4289	4329	3336	2902	2892	3465	2985	3021	3297	3403	3164	7379	5059	5044	6991	5800	6026	7877	6462	7707
Geobacillus_C56_T3_uid49467	3621	3357	3486	3667	3283	3420	3904	1973	3652	4676	4019	4072	4884	4328	4354	5165	4463	4485	5068	4578	4692	5230	4643	5218	6951	5900	6464	3750	3332	3493	3820	3453	3581	3652	3727	3679	6896	5128	5118	6882	5945	5946	7741	6641	7536
Geobacillus_kaustophilus_HTA426_uid58227	3617	3339	3470	3664	3325	3439	3906	1955	3658	4716	4019	4090	4943	4316	4396	5197	4496	4502	5055	4568	4707	5226	4640	5239	6943	5910	6543	3743	3342	3475	3817	3448	3603	3656	3725	3679	6912	5157	5098	6870	5902	5930	7755	6601	7546
Geobacillus_thermodenitrificans_NG80_2_uid58829	3624	3388	3493	3703	3354	3457	3930	2007	3694	4779	4110	4191	5007	4357	4442	5290	4536	4584	5070	4572	4708	5280	4660	5254	7093	6031	6628	3761	3360	3479	3838	3488	3629	3685	3735	3693	6777	5108	5086	6826	5869	5926	7681	6581	7515
Geobacillus_WCH70_uid59045	3620	3385	3497	3715	3358	3505	3951	1976	3720	4835	4264	4373	5064	4505	4628	5403	4656	4765	5131	4655	4815	5310	4761	5296	7282	6191	6815	3793	3459	3592	3881	3539	3668	3749	3757	3731	6454	4999	4841	6648	5756	5738	7487	6457	7215
Geobacillus_Y412MC10	3634	3413	3534	3725	3391	3514	3959	2000	3720	4772	4168	4258	4979	4385	4478	5264	4503	4589	5107	4605	4760	5316	4720	5259	7071	5981	6589	3800	3388	3528	3879	3557	3644	3708	3748	3724	6750	4995	4996	6898	5891	5894	7751	6445	7508
Geobacillus_Y412MC61	3619	3329	3472	3669	3310	3428	3890	1965	3643	4669	4001	4081	4886	4277	4349	5180	4433	4465	5039	4549	4667	5243	4655	5206	6944	5871	6477	3723	3341	3464	3805	3429	3566	3658	3720	3676	6890	5084	5100	6880	5856	5915	7735	6607	7529
Geobacillus_Y4_1MC1_uid55779	3627	3383	3510	3717	3362	3526	3954	1993	3750	4841	4303	4374	5056	4521	4606	5390	4652	4768	5123	4688	4813	5310	4788	5302	7262	6286	6743	3812	3464	3574	3882	3595	3707	3726	3757	3738	6569	5058	4952	6694	5830	5843	7535	6489	7305
Geobacter_bemidjiensis_Bem_uid58749	3605	3301	3422	3631	3196	3355	3901	1925	3561	4413	3782	3798	4720	4023	4053	4813	4093	4073	4963	4364	4457	5182	4464	5105	6516	5489	6015	3673	3261	3372	3778	3362	3463	3629	3686	3612	7095	5007	5014	6949	5866	6030	7824	6583	7652
Geobacter_FRC_32_uid58543	3616	3339	3467	3695	3311	3382	3927	1944	3626	4631	3952	4020	4897	4199	4260	5097	4338	4313	5038	4507	4613	5229	4560	5200	6910	5822	6324	3756	3320	3422	3846	3464	3563	3683	3732	3663	6824	5086	5040	6894	5858	5944	7768	6522	7539
Geobacter_lovleyi_SZ_uid58713	3617	3331	3436	3648	3284	3357	3886	1923	3612	4463	3850	3862	4714	4096	4125	4893	4125	4136	4982	4379	4503	5176	4489	5122	6614	5635	6129	3717	3303	3366	3801	3463	3559	3646	3702	3624	7149	5066	5063	6940	5805	5996	7823	6471	7593
Geobacter_M21_uid59037	3607	3326	3445	3633	3241	3342	3881	1945	3576	4412	3748	3803	4693	4038	4036	4866	4108	4061	4972	4366	4509	5202	4536	5107	6538	5569	6044	3712	3264	3366	3739	3346	3479	3643	3690	3621	7085	5033	5024	6969	5876	6007	7831	6550	7688
Geobacter_metallireducens_GS_15_uid57731	3598	3306	3425	3611	3182	3314	3857	1908	3569	4413	3746	3753	4651	3992	4043	4866	4086	4091	4953	4363	4503	5156	4523	5120	6530	5472	6086	3660	3237	3338	3769	3352	3448	3616	3661	3600	7000	5083	5024	6947	5839	5919	7824	6512	7615
Geobacter_sulfurreducens_PCA_uid57743	3590	3305	3421	3588	3170	3277	3837	1889	3509	4261	3631	3643	4548	3895	3912	4700	3914	3916	4915	4317	4402	5117	4473	5058	6363	5346	5780	3669	3213	3256	3727	3322	3432	3621	3661	3551	7081	5149	5055	6964	5886	6029	7834	6485	7620
Geobacter_uraniireducens_Rf4_uid58475	3609	3341	3438	3696	3349	3439	3930	1982	3643	4623	3952	4001	4885	4222	4258	5116	4307	4357	5039	4462	4617	5237	4524	5192	6886	5821	6373	3760	3294	3422	3822	3440	3570	3685	3720	3679	6828	5043	4987	6887	5891	5960	7782	6533	7545
Geodermatophilus_obscurus_DSM_43160_uid43725	3515	3090	3182	3092	2558	2586	3401	1551	2827	2693	2260	2224	3028	2543	2490	3033	2502	2503	4226	3329	3289	4611	3664	4343	3940	3187	3395	3009	2471	2481	3161	2648	2713	2921	3005	2803	7516	4873	5026	7004	5745	6033	7901	6388	7759
Gloeobacter_violaceus_PCC_7421_uid58011	3573	3324	3427	3480	3089	3138	3774	1818	3394	3781	3351	3288	4149	3575	3530	4236	3657	3584	4674	4052	4127	4928	4246	4819	5636	4811	5133	3542	3106	3148	3642	3209	3298	3473	3593	3410	7437	5214	5210	6979	5869	6091	7866	6534	7690
Gluconacetobacter_diazotrophicus_PAl_5_FAPERJ	3529	3131	3226	3282	2767	2826	3545	1647	3025	3392	2757	2727	3714	2960	2904	3762	3030	2928	4471	3577	3620	4782	3885	4536	4983	3972	4270	3305	2673	2746	3434	2857	2928	3262	3314	3112	7355	4860	4938	6980	5682	5946	7864	6369	7667
Gluconacetobacter_diazotrophicus_PAl_5_uid59075	3540	3122	3259	3292	2763	2833	3525	1643	3016	3388	2765	2722	3714	2959	2894	3820	3062	2912	4470	3620	3663	4767	3859	4506	4966	3930	4324	3270	2666	2768	3430	2842	2902	3250	3331	3103	7306	4830	4944	6962	5675	5917	7856	6363	7636
Gluconobacter_oxydans_621H_uid58239	3582	3256	3363	3475	2946	3066	3756	1788	3287	3756	3054	3014	4135	3415	3401	4127	3361	3310	4719	3947	3959	4952	4115	4776	5680	4604	5031	3488	2967	3013	3605	3116	3146	3457	3501	3272	7316	4943	5024	6982	5789	5986	7874	6503	7665
Gordonia_bronchialis_DSM_43247	3573	3171	3320	3337	2833	2917	3594	1718	3113	3283	2763	2708	3636	3005	2971	3620	3053	2950	4529	3674	3657	4827	3887	4645	4928	4071	4224	3267	2749	2796	3416	2879	2992	3214	3304	3109	7300	4853	4958	7002	5738	5998	7863	6357	7683
Gramella_forsetii_KT0803_uid58881	3632	3419	3507	3770	3505	3646	4009	2063	3845	4891	4465	4581	5120	4722	4842	5461	4871	5012	5174	4747	4952	5383	4891	5352	7381	6528	6996	3866	3550	3684	3912	3673	3801	3772	3777	3768	6171	4894	4744	6558	5633	5581	7380	6309	7125
Granulibacter_bethesdensis_CGDNIH1_uid58661	3576	3222	3308	3417	2946	2976	3676	1800	3193	3713	2969	2875	4015	3241	3217	4133	3296	3199	4632	3888	3881	4927	4058	4709	5472	4416	4803	3454	2948	2943	3603	3046	3122	3387	3465	3254	7402	4996	5092	6985	5767	6027	7866	6450	7633
Haemophilus_ducreyi_35000HP_uid57625	3612	3357	3457	3725	3403	3507	3977	2009	3683	4818	4215	4329	5048	4446	4598	5335	4584	4641	5106	4542	4690	5291	4602	5251	7269	6215	6781	3812	3461	3506	3879	3577	3689	3748	3765	3713	6590	5050	4922	6671	5793	5735	7476	6503	7156
Haemophilus_influenzae_86_028NP_uid58093	3630	3373	3479	3724	3415	3532	3986	2031	3753	4839	4299	4380	5063	4505	4618	5355	4633	4733	5110	4638	4769	5295	4709	5284	7287	6327	6808	3837	3477	3576	3909	3593	3725	3751	3771	3748	6670	5019	4918	6692	5789	5726	7568	6522	7259
Haemophilus_influenzae_PittEE_uid58591	3628	3376	3497	3734	3414	3542	3988	2000	3748	4832	4232	4376	5048	4500	4622	5367	4636	4717	5106	4608	4756	5291	4720	5280	7291	6284	6798	3824	3489	3554	3892	3625	3726	3758	3761	3747	6668	5014	4899	6645	5750	5713	7536	6493	7248
Haemophilus_influenzae_PittGG_uid58593	3621	3372	3480	3748	3401	3555	3980	1999	3749	4845	4270	4383	5057	4508	4633	5376	4660	4737	5109	4681	4786	5303	4750	5280	7319	6319	6829	3822	3483	3577	3905	3588	3707	3759	3769	3732	6662	5018	4914	6657	5800	5750	7545	6519	7258
Haemophilus_influenzae_Rd_KW20_uid57771	3624	3361	3478	3732	3412	3538	3980	2000	3728	4833	4254	4313	5041	4466	4590	5353	4601	4715	5099	4624	4730	5300	4703	5273	7276	6252	6789	3827	3481	3569	3892	3605	3714	3754	3760	3731	6625	5018	4904	6669	5754	5716	7529	6480	7278
Haemophilus_parasuis_SH0165_uid59273	3625	3383	3478	3731	3399	3528	3965	2014	3728	4826	4218	4309	5041	4427	4561	5340	4556	4680	5109	4604	4750	5302	4729	5275	7252	6239	6789	3821	3464	3571	3887	3550	3691	3757	3769	3727	6687	5082	4933	6689	5808	5744	7578	6458	7303
Haemophilus_somnus_129PT_uid57929	3624	3392	3486	3739	3433	3532	3996	2029	3769	4860	4306	4426	5076	4562	4645	5388	4730	4766	5134	4657	4767	5324	4730	5283	7322	6401	6866	3827	3469	3573	3896	3653	3739	3755	3773	3742	6622	5136	4862	6697	5865	5726	7529	6504	7249
Haemophilus_somnus_2336_uid57979	3623	3376	3502	3746	3429	3525	3989	2020	3763	4854	4301	4439	5082	4544	4665	5408	4710	4751	5140	4691	4784	5335	4763	5303	7315	6353	6894	3841	3508	3594	3903	3645	3722	3766	3776	3738	6577	5104	4835	6711	5823	5659	7549	6461	7282
Hahella_chejuensis_KCTC_2396_uid58483	3630	3367	3491	3692	3323	3414	3932	1992	3658	4585	3959	4007	4872	4249	4285	5072	4338	4361	5069	4547	4649	5236	4609	5199	6775	5734	6248	3796	3403	3459	3852	3515	3605	3706	3732	3658	7043	5116	5100	6980	5922	6032	7850	6660	7617
Halalkalicoccus_jeotgali_B3_uid50305	3580	3238	3413	3521	3072	3225	3750	1819	3440	4005	3306	3392	4421	3666	3861	4422	3580	3705	4848	4178	4361	5055	4250	5068	5878	4814	5634	3548	3012	3173	3616	3151	3337	3488	3555	3508	6937	4850	5005	6991	5847	6184	7853	6469	7709
Halanaerobium__sapolanicus__uid60191	3621	3382	3492	3766	3484	3597	3987	2063	3815	4882	4442	4567	5108	4669	4798	5456	4851	4940	5165	4761	4891	5373	4884	5336	7401	6511	6951	3851	3539	3627	3910	3648	3763	3774	3779	3754	6080	4779	4625	6446	5545	5505	7284	6154	7024
Haliangium_ochraceum_DSM_14365	3557	3186	3284	3321	2836	2864	3651	1739	3164	3434	2921	2854	3860	3204	3149	3809	3162	3129	4641	3800	3862	4947	4153	4797	5092	4148	4541	3367	2864	2859	3414	2953	2982	3318	3373	3237	7476	5001	5012	7013	5813	6042	7906	6466	7785
Haloarcula_marismortui_ATCC_43049_uid57719	3613	3316	3453	3600	3126	3265	3834	1868	3527	4149	3482	3563	4555	3784	3914	4523	3761	3819	4905	4231	4446	5096	4409	5093	6101	4974	5811	3592	3131	3283	3693	3257	3394	3516	3603	3548	7002	4913	4950	7002	5902	6198	7864	6490	7716
Halobacterium_NRC_1_uid57769	3571	3157	3338	3420	2945	3029	3694	1745	3288	3677	3040	3111	4114	3354	3466	4065	3313	3333	4689	3853	4028	4970	4114	4898	5464	4408	5118	3433	2876	3037	3522	2970	3132	3375	3448	3399	7063	4736	4821	6981	5638	5978	7850	6252	7684
Halobacterium_salinarum_R1	3576	3216	3358	3442	2962	3080	3704	1757	3319	3740	3118	3188	4180	3438	3551	4112	3389	3413	4734	3925	4100	4989	4164	4937	5516	4497	5218	3446	2935	3074	3558	3018	3196	3386	3470	3413	6994	4777	4852	6974	5719	6028	7852	6325	7683
Haloferax_volcanii_DS2_uid46845	3591	3276	3404	3562	3020	3199	3795	1798	3441	3942	3229	3330	4338	3624	3758	4371	3571	3627	4868	4070	4293	5068	4289	5028	5837	4745	5560	3513	2970	3156	3612	3125	3331	3473	3553	3477	7010	4767	4910	6990	5780	6098	7878	6430	7718
Halomicrobium_mukohataei_DSM_12286_uid59107	3608	3288	3419	3521	3063	3201	3771	1791	3421	3916	3296	3345	4308	3594	3735	4303	3501	3586	4864	4148	4328	5061	4332	5010	5757	4756	5480	3526	3012	3177	3603	3141	3283	3514	3565	3471	7017	4915	4927	6992	5807	6150	7891	6472	7720
Halomonas_elongata_DSM_2581_uid52781	3591	3278	3396	3425	2990	3078	3732	1787	3338	3673	3078	3097	4068	3407	3428	4068	3383	3408	4762	4064	4121	4973	4197	4858	5506	4576	5000	3469	2986	3060	3582	3101	3209	3418	3496	3341	7315	4976	5180	7007	5834	6110	7886	6574	7707
Haloquadratum_walsbyi_DSM_16790_uid58673	3606	3358	3454	3640	3298	3384	3935	1934	3626	4519	3865	3896	4825	4156	4260	4942	4173	4198	5017	4419	4536	5193	4503	5141	6634	5578	6151	3746	3315	3371	3812	3454	3537	3690	3706	3652	6848	4957	4911	6948	5894	6055	7823	6551	7658
Halorhabdus_utahensis_DSM_12940_uid59189	3605	3296	3437	3555	3108	3256	3789	1823	3483	3994	3303	3453	4412	3680	3790	4404	3663	3737	4853	4185	4350	5073	4361	5050	5940	4925	5581	3576	3091	3182	3676	3218	3343	3515	3576	3522	6952	4924	4976	6992	5874	6104	7843	6496	7708
Halorhodospira_halophila_SL1_uid58473	3571	3226	3362	3352	2914	2962	3618	1751	3200	3433	2908	2813	3793	3177	3194	3819	3207	3149	4634	3882	3989	4879	4094	4775	5092	4191	4521	3401	2942	2971	3465	2990	3047	3308	3417	3236	7432	5002	5130	7013	5844	6145	7894	6568	7761
Halorubrum_lacusprofundi_ATCC_49239_uid58807	3588	3272	3404	3528	3044	3217	3817	1789	3415	4030	3305	3397	4404	3623	3796	4458	3621	3685	4878	4185	4359	5099	4315	5059	5940	4865	5645	3562	3020	3137	3599	3124	3254	3501	3561	3489	6887	4834	4912	6997	5849	6108	7867	6452	7722
Haloterrigena_turkmenica_DSM_5511_uid43501	3591	3284	3438	3546	3046	3247	3789	1799	3474	4030	3354	3430	4430	3673	3815	4438	3589	3692	4886	4178	4369	5085	4296	5067	5867	4810	5621	3553	3048	3230	3634	3152	3341	3527	3591	3548	6946	4868	4940	6997	5879	6179	7870	6492	7753
Halothermothrix_orenii_H_168_uid58585	3624	3407	3510	3767	3469	3612	4002	2030	3810	4891	4442	4557	5109	4644	4815	5442	4821	4969	5159	4742	4914	5350	4850	5344	7394	6514	6931	3850	3511	3646	3900	3641	3782	3766	3772	3758	6251	4780	4746	6511	5545	5552	7368	6252	7079
Halothiobacillus_neapolitanus_c2	3606	3311	3426	3583	3215	3251	3840	1901	3477	4253	3612	3553	4490	3905	3834	4617	3923	3813	4862	4257	4245	5071	4344	4936	6348	5409	5701	3648	3226	3235	3744	3356	3405	3581	3665	3527	7099	5091	5091	6950	5820	5945	7806	6523	7579
Helicobacter_acinonychis_Sheeba_uid58685	3625	3382	3495	3763	3489	3616	4009	2065	3839	4878	4452	4626	5104	4663	4840	5454	4851	5049	5162	4760	4899	5371	4855	5357	7439	6521	7070	3847	3544	3676	3907	3642	3787	3763	3773	3763	6280	4865	4710	6484	5642	5466	7305	6276	7043
Helicobacter_hepaticus_ATCC_51449_uid57737	3638	3393	3528	3759	3442	3608	3993	2046	3824	4883	4410	4587	5100	4664	4825	5452	4861	5004	5157	4758	4896	5353	4851	5330	7460	6555	7055	3854	3539	3628	3915	3670	3783	3768	3779	3767	6329	4942	4765	6507	5601	5515	7321	6315	6970
Helicobacter_mustelae_12198_uid46647	3609	3376	3452	3751	3434	3568	4003	2023	3783	4878	4386	4488	5091	4597	4726	5430	4713	4848	5160	4690	4825	5358	4804	5332	7410	6509	6982	3849	3497	3607	3913	3621	3738	3759	3776	3754	6603	4967	4828	6703	5755	5610	7562	6410	7304
Helicobacter_pylori_26695_uid57787	3611	3383	3508	3765	3457	3597	4008	2057	3822	4879	4460	4603	5104	4660	4835	5454	4870	5026	5159	4762	4925	5382	4853	5352	7414	6503	7034	3850	3550	3684	3911	3653	3762	3768	3784	3761	6362	4847	4706	6504	5596	5428	7346	6272	7090
Helicobacter_pylori_B38_uid59415	3613	3381	3467	3762	3485	3607	4013	2061	3803	4885	4422	4586	5104	4655	4803	5453	4836	4977	5160	4750	4916	5366	4843	5355	7421	6555	7003	3860	3546	3661	3917	3640	3758	3777	3778	3759	6348	4841	4706	6521	5587	5451	7346	6262	7070
Helicobacter_pylori_B8_uid49873	3620	3395	3503	3774	3486	3619	4010	2078	3828	4886	4464	4635	5110	4679	4840	5459	4872	5044	5174	4782	4939	5377	4885	5356	7437	6593	7045	3860	3570	3676	3916	3627	3782	3771	3788	3774	6405	4916	4730	6527	5648	5427	7384	6322	7080
Helicobacter_pylori_G27_uid59305	3622	3414	3480	3761	3496	3610	4008	2070	3815	4886	4464	4598	5111	4702	4818	5462	4866	5030	5168	4764	4909	5374	4883	5355	7440	6602	7058	3854	3558	3673	3914	3659	3755	3769	3779	3764	6367	4926	4707	6472	5646	5458	7348	6332	7060
Helicobacter_pylori_HPAG1_uid58517	3619	3406	3494	3771	3466	3596	4002	2079	3821	4884	4445	4617	5112	4683	4837	5457	4851	5004	5166	4757	4910	5382	4887	5362	7440	6565	7039	3854	3554	3659	3914	3633	3753	3766	3777	3769	6367	4849	4713	6508	5647	5428	7368	6322	7081
Helicobacter_pylori_J99_uid57789	3631	3395	3493	3768	3499	3609	4019	2070	3826	4886	4431	4578	5113	4689	4829	5460	4839	5005	5170	4766	4911	5384	4887	5350	7422	6533	7037	3860	3539	3668	3914	3660	3756	3780	3785	3761	6367	4900	4704	6526	5675	5448	7384	6297	7071
Helicobacter_pylori_P12_uid59327	3608	3425	3496	3771	3504	3616	4009	2087	3830	4883	4475	4610	5109	4659	4822	5463	4854	5014	5158	4773	4938	5380	4858	5362	7430	6562	7070	3863	3550	3672	3920	3649	3749	3780	3785	3764	6363	4902	4720	6542	5642	5450	7362	6334	7114
Helicobacter_pylori_PeCan4_uid53539	3611	3406	3475	3769	3491	3622	4007	2073	3818	4881	4467	4623	5104	4706	4834	5460	4842	5026	5167	4758	4928	5375	4886	5356	7431	6585	7040	3868	3555	3674	3916	3633	3767	3773	3779	3773	6372	4876	4729	6535	5655	5500	7359	6326	7083
Helicobacter_pylori_Shi470_uid59165	3610	3384	3486	3767	3479	3610	4015	2056	3802	4887	4466	4613	5105	4698	4822	5455	4857	5013	5166	4759	4905	5381	4889	5361	7445	6533	7039	3855	3554	3682	3917	3617	3754	3771	3776	3764	6358	4915	4744	6506	5645	5484	7326	6301	7092
Helicobacter_pylori_SJM180_uid53541	3622	3390	3482	3770	3479	3598	4008	2077	3821	4882	4488	4610	5112	4651	4836	5456	4855	5036	5177	4758	4915	5376	4863	5361	7435	6574	7050	3855	3563	3654	3911	3646	3762	3774	3782	3767	6374	4910	4710	6532	5660	5494	7365	6285	7163
Heliobacterium_modesticaldum_Ice1_uid58279	3599	3320	3435	3614	3190	3292	3842	1920	3546	4424	3706	3746	4666	3986	4000	4854	4063	4047	4993	4349	4477	5173	4516	5108	6586	5431	6158	3689	3258	3315	3758	3364	3529	3625	3692	3597	7111	5087	5090	6970	5917	6022	7828	6500	7639
Herbaspirillum_seropedicae_SmR1_uid50427	3594	3289	3389	3489	3014	3097	3743	1814	3344	3939	3320	3251	4316	3621	3560	4366	3603	3416	4788	4075	4120	4997	4272	4897	5930	4884	5253	3538	3073	3064	3646	3225	3256	3477	3587	3398	7372	5081	4996	6986	5808	5878	7868	6514	7678
Herminiimonas_arsenicoxydans_uid58291	3613	3323	3416	3581	3185	3266	3832	1888	3508	4250	3642	3661	4581	3953	3931	4656	4007	3950	4922	4363	4387	5119	4417	5049	6358	5442	5784	3646	3220	3276	3762	3397	3477	3594	3656	3566	7077	5101	5022	6955	5854	5935	7783	6516	7574
Herpetosiphon_aurantiacus_ATCC_23779_uid58599	3591	3357	3425	3573	3230	3233	3852	1903	3507	4381	3638	3524	4637	3893	3832	4839	3920	3757	4821	4248	4166	5068	4428	4997	6419	5307	6015	3668	3265	3245	3788	3444	3472	3627	3707	3580	7166	5129	4972	6935	5886	5901	7804	6579	7504
Hirschia_baltica_ATCC_49814_uid59365	3621	3325	3439	3661	3269	3387	3892	1942	3597	4608	3935	3891	4851	4170	4171	5009	4179	4215	5033	4433	4566	5214	4471	5141	6739	5772	6230	3744	3335	3431	3822	3464	3570	3678	3705	3648	6885	4930	4918	6930	5837	5996	7812	6527	7579
Hydrogenobacter_thermophilus_TK_6_uid45927	3617	3393	3505	3742	3447	3537	3976	2038	3803	4838	4371	4481	5049	4600	4693	5376	4774	4885	5134	4744	4873	5320	4842	5303	7299	6389	6883	3822	3493	3617	3903	3589	3747	3739	3756	3730	6584	5033	4996	6650	5819	5759	7499	6408	7195
Hydrogenobaculum_Y04AAS1_uid58857	3629	3402	3509	3768	3514	3630	4002	2063	3850	4888	4527	4650	5111	4760	4893	5458	4962	5123	5161	4818	4952	5376	4943	5335	7450	6656	7044	3847	3571	3674	3916	3716	3789	3775	3785	3762	6143	4808	4729	6397	5499	5435	7196	6044	6898
Hyperthermus_butylicus_DSM_5456_uid57755	3600	3302	3418	3575	3191	3324	3822	1863	3527	4227	3682	3695	4469	3927	3949	4633	3959	3956	4819	4196	4317	5039	4387	4962	6292	5325	5798	3583	3181	3298	3720	3295	3482	3538	3610	3537	7131	5115	5152	6891	5771	5874	7756	6441	7475
Hyphomicrobium_denitrificans_ATCC_51888_uid50325	3598	3279	3372	3526	3066	3189	3783	1860	3432	3965	3367	3349	4254	3712	3670	4369	3721	3641	4811	4177	4223	5039	4365	4979	5862	4980	5230	3522	3098	3136	3650	3234	3296	3480	3558	3430	7218	5053	5155	6989	5897	6064	7878	6550	7711
Hyphomonas_neptunium_ATCC_15444_uid58433	3575	3258	3320	3447	2983	3093	3719	1786	3295	3683	3123	3080	4046	3435	3378	4039	3434	3338	4667	3949	4008	4943	4154	4793	5483	4593	4876	3472	3003	3032	3555	3070	3153	3393	3443	3304	7223	4974	5104	6980	5765	6056	7861	6459	7697
Idiomarina_loihiensis_L2TR_uid58087	3642	3376	3478	3710	3361	3465	3960	1987	3725	4717	4064	4144	4927	4326	4422	5215	4457	4471	5083	4546	4669	5276	4645	5246	7023	5981	6504	3778	3412	3502	3850	3535	3609	3720	3752	3696	6967	5066	4978	6876	5870	5923	7761	6577	7557
Ignicoccus_hospitalis_KIN4_I_uid58365	3606	3363	3484	3706	3356	3477	3943	1987	3707	4659	4105	4190	4888	4381	4454	5148	4499	4527	5035	4531	4679	5219	4677	5210	6997	6062	6524	3747	3350	3482	3826	3511	3631	3670	3708	3677	6974	5187	5254	6859	5811	5960	7725	6514	7420
Ignisphaera_aggregans_DSM_17230_uid51875	3625	3400	3533	3751	3415	3569	3979	2009	3795	4857	4387	4557	5057	4584	4743	5401	4762	4881	5110	4682	4825	5276	4735	5267	7378	6413	6958	3829	3468	3611	3906	3601	3753	3752	3759	3734	6269	4731	4761	6424	5416	5438	7268	6012	6871
Ilyobacter_polytropus_DSM_2926_uid59769	3602	3365	3522	3775	3487	3627	4014	2058	3843	4887	4482	4639	5107	4693	4864	5461	4893	5051	5162	4761	4949	5387	4896	5360	7403	6589	7004	3855	3571	3675	3905	3664	3791	3774	3777	3767	5889	4638	4596	6376	5490	5470	7150	6088	6925
Jannaschia_CCS1_uid58147	3569	3203	3319	3381	2897	2979	3648	1738	3230	3550	3038	2949	3831	3246	3242	3877	3301	3211	4561	3841	3884	4850	4045	4684	5267	4451	4597	3376	2892	2931	3477	3014	3091	3337	3469	3235	7110	4939	4985	6956	5785	5978	7852	6429	7638
Janthinobacterium_Marseille_uid58603	3609	3340	3415	3593	3187	3252	3815	1887	3507	4291	3658	3620	4587	3994	3929	4637	4005	3917	4895	4289	4371	5103	4451	5003	6359	5360	5807	3664	3198	3277	3754	3354	3411	3607	3673	3562	7058	5002	4960	6940	5865	5964	7792	6500	7577
Jonesia_denitrificans_DSM_20603_uid59053	3594	3268	3373	3461	2993	3079	3720	1761	3315	3730	3034	2922	4064	3333	3257	4084	3363	3277	4704	3940	3913	4923	4095	4731	5433	4392	4874	3469	2892	2999	3541	3062	3109	3404	3471	3322	7226	4976	4982	7005	5865	6034	7896	6525	7699
Kangiella_koreensis_DSM_16069_uid59209	3631	3410	3507	3735	3403	3524	3974	2005	3760	4806	4219	4322	5051	4457	4566	5324	4589	4650	5132	4608	4710	5320	4684	5284	7235	6207	6729	3839	3494	3573	3894	3589	3720	3771	3773	3739	6768	5112	4999	6822	5851	5841	7672	6530	7422
Ketogulonicigenium_vulgare_Y25_uid59581	3563	3195	3320	3363	2860	2946	3658	1744	3179	3441	2938	2859	3829	3189	3180	3801	3232	3019	4506	3717	3785	4778	3964	4558	5194	4350	4502	3406	2914	2891	3477	3040	3037	3332	3450	3217	7197	4909	4974	6942	5669	5922	7811	6413	7559
Kineococcus_radiotolerans_SRS30216_uid58067	3514	3078	3169	3119	2532	2528	3394	1535	2788	2718	2198	2185	3058	2456	2492	3088	2497	2455	4245	3287	3298	4604	3610	4353	4052	3206	3390	3030	2407	2456	3149	2558	2645	2981	3020	2777	7543	4753	4913	7012	5683	6011	7913	6328	7749
Klebsiella_pneumoniae_342_uid59145	3601	3317	3451	3606	3180	3285	3882	1886	3507	4418	3676	3694	4698	3896	3982	4881	3968	3962	4921	4248	4358	5091	4354	5028	6591	5320	6024	3682	3222	3318	3776	3334	3457	3652	3695	3615	7098	5035	5032	6910	5840	5953	7803	6453	7550
Klebsiella_pneumoniae_MGH_78578_uid57619	3593	3271	3427	3592	3151	3254	3868	1877	3472	4338	3641	3641	4620	3846	3945	4798	3951	3896	4879	4189	4287	5088	4345	5022	6460	5298	5939	3661	3219	3289	3773	3301	3446	3617	3670	3578	7118	4968	5027	6911	5769	5918	7782	6455	7547
Klebsiella_pneumoniae_NTUH_K2044_uid59073	3593	3294	3431	3598	3166	3260	3880	1855	3479	4354	3674	3650	4620	3842	3955	4797	3931	3901	4885	4188	4308	5103	4352	5013	6438	5299	5965	3657	3209	3285	3777	3286	3434	3622	3674	3590	7144	5032	5042	6931	5779	5936	7804	6497	7566
Klebsiella_variicola_At_22_uid42113	3608	3296	3420	3592	3134	3252	3853	1880	3484	4269	3603	3604	4567	3819	3924	4774	3904	3892	4888	4230	4304	5101	4363	4978	6427	5277	5904	3658	3199	3267	3742	3292	3409	3609	3680	3589	7120	5010	5042	6904	5833	5942	7787	6474	7562
Kocuria_rhizophila_DC2201_uid59099	3567	3206	3271	3340	2811	2883	3611	1678	3090	3383	2808	2704	3716	3036	3014	3760	3086	3000	4627	3777	3821	4914	4018	4684	5033	4109	4342	3311	2795	2810	3410	2894	2954	3257	3322	3118	7524	5004	5152	7019	5868	6122	7903	6491	7769
Kosmotoga_olearia_TBF_19_5_1_uid59205	3609	3384	3503	3748	3450	3584	3989	2044	3819	4845	4360	4491	5075	4622	4721	5396	4770	4887	5129	4688	4850	5327	4819	5271	7339	6392	6881	3824	3513	3589	3897	3638	3750	3754	3766	3751	6256	4868	4814	6423	5569	5514	7278	6258	6936
Kribbella_flavida_DSM_17836_uid43465	3561	3199	3296	3254	2771	2812	3542	1670	3009	3075	2569	2531	3458	2887	2863	3391	2895	2780	4406	3624	3629	4763	3861	4528	4532	3703	3836	3183	2703	2681	3368	2871	2891	3136	3274	3019	7389	4919	4982	7008	5811	6035	7903	6465	7729
Kytococcus_sedentarius_DSM_20547_uid59071	3542	3144	3288	3228	2691	2746	3520	1620	3009	3091	2579	2534	3509	2819	2851	3467	2810	2696	4515	3627	3671	4802	3883	4609	4479	3650	3989	3166	2628	2665	3257	2742	2813	3146	3182	2977	7492	4958	5067	7020	5791	6065	7886	6404	7768
Lactobacillus_acidophilus_NCFM_uid57685	3632	3403	3497	3769	3478	3588	4017	2034	3822	4885	4456	4583	5107	4648	4808	5445	4831	4942	5161	4768	4887	5362	4805	5335	7420	6600	6960	3858	3528	3630	3914	3670	3778	3772	3777	3757	6261	4855	4613	6593	5715	5622	7373	6253	7128
Lactobacillus_brevis_ATCC_367_uid57989	3616	3345	3433	3694	3318	3429	3942	1963	3634	4722	3999	4052	4975	4288	4342	5235	4386	4385	5050	4464	4520	5254	4575	5192	7090	5955	6584	3790	3324	3440	3846	3518	3607	3715	3759	3693	6846	5041	4784	6816	5748	5660	7641	6440	7283
Lactobacillus_casei_ATCC_334_uid57985	3613	3394	3470	3693	3348	3442	3933	1967	3654	4702	4088	4116	4969	4327	4379	5207	4394	4367	5072	4498	4570	5234	4624	5194	7065	5941	6567	3766	3359	3427	3831	3480	3560	3712	3749	3679	6653	4953	4759	6827	5773	5648	7662	6435	7353
Lactobacillus_casei_BL23_uid59237	3609	3383	3475	3712	3377	3439	3937	1978	3697	4730	4142	4146	4990	4377	4403	5215	4424	4373	5068	4532	4601	5230	4662	5191	7084	6048	6619	3771	3382	3465	3847	3521	3593	3714	3756	3680	6648	4986	4751	6840	5804	5672	7671	6455	7354
Lactobacillus_casei_Zhang_uid50673	3615	3406	3462	3705	3366	3442	3923	1964	3674	4739	4116	4133	4965	4339	4390	5230	4465	4379	5087	4552	4610	5243	4640	5191	7110	6001	6585	3775	3376	3443	3851	3510	3578	3721	3756	3692	6720	5027	4792	6821	5809	5661	7639	6488	7377
Lactobacillus_crispatus_ST1_uid48359	3630	3396	3500	3761	3438	3575	3993	2012	3814	4880	4414	4565	5107	4654	4797	5431	4777	4931	5158	4717	4870	5351	4809	5330	7397	6518	6949	3839	3514	3620	3902	3649	3753	3772	3781	3748	6277	4819	4574	6558	5635	5575	7397	6279	7028
Lactobacillus_delbrueckii_bulgaricus_ATCC_11842_uid58647	3616	3361	3421	3740	3412	3474	3980	2004	3718	4818	4255	4328	5053	4475	4589	5354	4631	4726	5105	4607	4750	5305	4675	5296	7247	6262	6743	3806	3463	3565	3886	3563	3644	3741	3766	3732	6639	4943	4820	6834	5723	5684	7667	6356	7313
Lactobacillus_delbrueckii_bulgaricus_ATCC_BAA_365_uid57987	3617	3355	3452	3734	3417	3480	3987	1995	3712	4819	4266	4365	5058	4501	4604	5369	4655	4737	5113	4636	4758	5299	4685	5291	7278	6292	6794	3823	3483	3576	3882	3568	3657	3747	3765	3727	6655	4959	4827	6812	5762	5721	7651	6373	7354
Lactobacillus_fermentum_IFO_3956_uid58865	3617	3300	3411	3704	3325	3418	3930	1974	3675	4718	4066	4105	4955	4315	4399	5221	4390	4448	5081	4482	4607	5256	4608	5226	7078	5934	6561	3788	3344	3447	3843	3487	3582	3708	3746	3671	6693	4907	4811	6819	5769	5714	7671	6397	7356
Lactobacillus_gasseri_ATCC_33323_uid57687	3630	3428	3490	3766	3483	3587	4009	2030	3848	4882	4415	4540	5098	4651	4793	5445	4794	4933	5160	4741	4872	5364	4835	5334	7404	6522	6996	3853	3527	3631	3914	3628	3752	3771	3777	3755	6273	4880	4675	6563	5652	5612	7363	6254	7094
Lactobacillus_helveticus_DPC_4571_uid58761	3610	3330	3444	3749	3355	3516	3987	2021	3762	4875	4319	4464	5090	4555	4691	5433	4663	4809	5156	4640	4801	5342	4701	5315	7392	6352	6955	3830	3450	3569	3900	3588	3707	3752	3774	3741	6156	4684	4497	6518	5466	5405	7293	6081	6961
Lactobacillus_johnsonii_FI9785	3634	3377	3480	3770	3485	3601	4001	2039	3844	4883	4435	4570	5109	4675	4818	5453	4788	4950	5161	4747	4902	5345	4858	5332	7427	6585	6989	3856	3554	3636	3913	3669	3788	3773	3780	3763	6298	4930	4668	6563	5677	5578	7367	6245	7119
Lactobacillus_johnsonii_NCC_533_uid58029	3629	3408	3496	3763	3501	3589	4007	2030	3824	4882	4473	4566	5108	4696	4835	5456	4835	4965	5156	4780	4893	5354	4865	5320	7395	6598	6986	3864	3563	3663	3910	3678	3782	3777	3779	3760	6280	4908	4621	6562	5701	5584	7389	6275	7147
Lactobacillus_plantarum	3626	3346	3445	3701	3365	3463	3950	1979	3707	4783	4110	4111	5028	4350	4469	5298	4480	4492	5079	4498	4588	5266	4619	5250	7215	6013	6719	3800	3443	3446	3871	3534	3619	3734	3752	3707	6628	4950	4674	6796	5750	5625	7651	6328	7318
Lactobacillus_plantarum_JDM1_uid59361	3620	3357	3470	3697	3398	3453	3950	1983	3680	4758	4091	4095	5011	4353	4440	5266	4461	4441	5086	4489	4591	5259	4611	5243	7193	6031	6712	3792	3435	3442	3866	3529	3627	3733	3753	3693	6629	4940	4691	6810	5774	5649	7657	6370	7330
Lactobacillus_plantarum_ST_III_uid53537	3627	3353	3449	3708	3363	3463	3952	1981	3683	4774	4117	4148	5000	4381	4424	5256	4477	4427	5069	4505	4573	5269	4650	5231	7185	6008	6676	3791	3446	3442	3866	3547	3615	3731	3752	3696	6635	4975	4715	6801	5768	5630	7668	6363	7301
Lactobacillus_reuteri_DSM_20016_uid58471	3623	3395	3490	3742	3411	3533	3984	2027	3768	4862	4363	4424	5086	4574	4676	5415	4721	4787	5146	4686	4822	5346	4741	5327	7359	6345	6849	3846	3495	3616	3903	3630	3739	3755	3769	3736	6489	4914	4763	6688	5690	5629	7520	6388	7231
Lactobacillus_reuteri_JCM_1112_uid58875	3626	3389	3495	3746	3402	3537	3986	2021	3759	4855	4362	4419	5084	4562	4665	5408	4720	4770	5147	4670	4810	5342	4737	5326	7360	6353	6854	3841	3494	3607	3896	3630	3739	3754	3770	3741	6455	4903	4746	6689	5674	5618	7521	6369	7227
Lactobacillus_rhamnosus_GG_uid59313	3626	3363	3444	3698	3364	3431	3921	1977	3646	4693	4104	4109	4936	4350	4335	5160	4405	4389	5070	4509	4585	5250	4609	5204	7065	6017	6526	3770	3381	3432	3853	3510	3607	3687	3740	3666	6717	4915	4744	6830	5783	5671	7671	6450	7402
Lactobacillus_rhamnosus_Lc_705_uid59315	3615	3374	3446	3707	3376	3435	3926	1971	3658	4699	4114	4114	4958	4329	4345	5187	4423	4408	5066	4515	4611	5250	4637	5191	7074	6013	6539	3770	3385	3457	3859	3518	3613	3703	3741	3675	6711	4965	4783	6847	5770	5675	7709	6419	7436
Lactobacillus_sakei_23K_uid58281	3608	3369	3444	3723	3357	3467	3954	1986	3699	4809	4222	4278	5035	4453	4485	5327	4623	4624	5090	4602	4653	5269	4730	5235	7251	6173	6787	3816	3430	3518	3869	3565	3639	3722	3769	3718	6579	4998	4843	6716	5820	5674	7547	6393	7260
Lactobacillus_salivarius_UCC118_uid58233	3628	3384	3510	3769	3472	3590	4009	2035	3818	4887	4450	4587	5108	4670	4812	5452	4837	5002	5168	4727	4886	5371	4844	5336	7420	6573	6990	3845	3539	3656	3915	3684	3787	3776	3781	3765	6183	4777	4597	6535	5596	5526	7377	6236	7087
Lactococcus_lactis_cremoris_MG1363_uid58837	3619	3389	3503	3759	3465	3591	3998	2042	3822	4880	4362	4479	5101	4612	4742	5431	4727	4899	5161	4759	4865	5347	4822	5327	7384	6433	6963	3852	3480	3621	3912	3645	3755	3775	3773	3755	6303	4854	4706	6641	5695	5637	7470	6310	7241
Lactococcus_lactis_cremoris_SK11_uid57983	3616	3379	3481	3750	3446	3583	3995	2032	3763	4876	4336	4501	5102	4565	4735	5433	4654	4836	5152	4663	4821	5340	4765	5310	7366	6392	6963	3848	3468	3592	3915	3631	3745	3772	3776	3749	6264	4802	4656	6591	5642	5557	7439	6243	7205
Lactococcus_lactis_Il1403_uid57671	3620	3404	3491	3763	3458	3574	4001	2019	3785	4873	4392	4523	5099	4630	4754	5441	4787	4914	5156	4738	4875	5347	4793	5325	7389	6411	6936	3857	3524	3600	3914	3649	3765	3777	3771	3748	6318	4854	4678	6657	5696	5641	7511	6322	7251
Lactococcus_lactis_KF147	3614	3400	3472	3763	3494	3603	4005	2054	3788	4876	4426	4518	5103	4639	4777	5434	4745	4900	5154	4757	4883	5358	4823	5332	7391	6434	6981	3858	3520	3617	3915	3663	3767	3777	3767	3755	6306	4806	4592	6626	5653	5584	7479	6308	7149
Laribacter_hongkongensis_HLHK9_uid59265	3583	3249	3339	3482	3001	3093	3747	1801	3329	4011	3269	3227	4320	3535	3473	4336	3491	3490	4731	3964	4073	4938	4157	4847	5890	4730	5458	3531	3018	3105	3594	3134	3234	3457	3546	3415	7357	4933	5070	6976	5791	5995	7862	6445	7648
Lawsonia_intracellularis_PHE_MN1-00	3639	3351	3472	3761	3383	3532	4000	1967	3734	4866	4316	4441	5085	4516	4651	5427	4714	4835	5152	4616	4797	5358	4701	5323	7399	6353	6963	3846	3462	3590	3922	3626	3745	3770	3776	3757	6790	5039	4885	6800	5669	5685	7677	6298	7400
Leadbetterella_byssophila_DSM_17132_uid60161	3618	3379	3498	3755	3474	3597	3997	2038	3803	4872	4322	4504	5093	4589	4761	5414	4709	4861	5155	4748	4880	5356	4810	5308	7380	6423	6891	3840	3521	3635	3913	3670	3769	3762	3777	3754	6365	4965	4781	6638	5710	5652	7457	6415	7076
Legionella_longbeachae_NSW150_uid46099	3639	3404	3512	3763	3466	3585	4004	2048	3809	4876	4374	4495	5107	4638	4738	5439	4807	4912	5153	4743	4888	5348	4832	5319	7384	6439	6966	3848	3549	3624	3914	3647	3779	3776	3783	3761	6583	5098	4877	6661	5775	5687	7515	6436	7176
Legionella_pneumophila_2300_99_Alcoy_uid48801	3642	3425	3522	3756	3489	3564	3994	2050	3790	4872	4376	4533	5094	4567	4724	5424	4742	4873	5139	4717	4863	5357	4806	5317	7358	6470	6851	3853	3520	3656	3912	3656	3763	3773	3774	3758	6596	5044	4937	6702	5797	5761	7527	6434	7220
Legionella_pneumophila_Corby_uid58733	3640	3427	3523	3754	3492	3552	3993	2052	3802	4872	4371	4511	5091	4567	4723	5417	4753	4876	5147	4694	4864	5352	4795	5309	7363	6455	6858	3851	3508	3641	3911	3646	3757	3772	3774	3756	6602	5033	4921	6695	5791	5741	7521	6427	7190
Legionella_pneumophila_Lens_uid58209	3639	3442	3519	3755	3457	3573	3999	2050	3792	4870	4386	4508	5093	4550	4725	5418	4687	4846	5147	4681	4845	5350	4783	5300	7371	6501	6836	3854	3519	3632	3911	3658	3773	3779	3782	3751	6576	5012	4908	6692	5745	5710	7568	6429	7212
Legionella_pneumophila_Paris_uid58211	3640	3433	3522	3748	3464	3569	3999	2056	3826	4872	4388	4527	5086	4578	4716	5420	4744	4907	5139	4711	4861	5352	4792	5310	7364	6509	6883	3848	3519	3631	3910	3648	3765	3770	3779	3761	6602	5007	4948	6754	5737	5714	7581	6421	7277
Legionella_pneumophila_Philadelphia_1_uid57609	3635	3438	3543	3754	3475	3565	3999	2063	3813	4874	4399	4528	5099	4583	4720	5412	4714	4875	5149	4679	4845	5353	4781	5313	7376	6450	6876	3856	3545	3642	3908	3676	3765	3769	3781	3761	6629	5026	4887	6726	5767	5689	7556	6415	7244
Leifsonia_xyli_CTCB07_uid57759	3531	3181	3260	3315	2854	2906	3615	1687	3157	3337	2807	2765	3726	3112	3092	3736	3124	2999	4470	3715	3738	4769	3923	4573	5028	4135	4327	3313	2832	2844	3478	2995	2966	3287	3381	3136	7434	4925	5049	6979	5731	5996	7870	6404	7669
Leptospira_biflexa_serovar_Patoc__Patoc_1__Ames__uid58511	3645	3414	3539	3767	3463	3599	4011	2020	3835	4883	4404	4577	5102	4647	4790	5435	4776	4913	5163	4719	4896	5373	4853	5338	7414	6487	6998	3867	3563	3661	3919	3645	3772	3779	3779	3759	6407	4879	4789	6676	5703	5692	7559	6383	7234
Leptospira_biflexa_serovar_Patoc__Patoc_1__Paris__uid58993	3647	3418	3541	3769	3464	3601	4010	2017	3834	4883	4403	4580	5102	4647	4790	5435	4765	4911	5163	4716	4899	5375	4863	5340	7411	6489	6991	3868	3555	3668	3917	3648	3770	3780	3779	3759	6406	4888	4796	6679	5711	5704	7552	6390	7251
Leptospira_borgpetersenii_serovar_Hardjo_bovis_JB197_uid58509	3636	3370	3511	3764	3420	3581	3998	2023	3799	4873	4377	4545	5105	4617	4797	5429	4762	4913	5161	4710	4925	5367	4808	5344	7383	6441	6970	3857	3543	3641	3914	3627	3768	3779	3777	3753	6457	4912	4855	6730	5683	5722	7601	6388	7241
Leptospira_borgpetersenii_serovar_Hardjo_bovis_L550_uid58507	3634	3374	3511	3765	3418	3576	4004	2025	3795	4876	4398	4554	5100	4609	4811	5430	4751	4919	5160	4713	4926	5362	4817	5338	7389	6458	6924	3857	3549	3643	3913	3631	3767	3781	3778	3755	6433	4921	4823	6720	5679	5730	7591	6396	7231
Leptospira_interrogans_serovar_Copenhageni_Fiocruz_L1_130_uid58065	3626	3399	3516	3767	3505	3628	4007	2042	3847	4890	4446	4583	5111	4670	4811	5455	4816	4992	5175	4776	4938	5380	4906	5349	7419	6557	6966	3865	3541	3674	3922	3693	3804	3783	3784	3755	6378	4952	4834	6733	5718	5696	7536	6418	7257
Leptospira_interrogans_serovar_Lai_56601_uid57881	3636	3409	3526	3771	3481	3616	4008	2042	3826	4888	4411	4586	5110	4672	4793	5454	4795	4989	5172	4757	4943	5375	4874	5349	7417	6501	6962	3864	3555	3686	3922	3674	3801	3786	3784	3761	6365	4933	4845	6717	5750	5679	7540	6384	7249
Leptothrix_cholodnii_SP_6_uid58971	3550	3178	3292	3295	2884	2923	3546	1705	3131	3388	2958	2799	3717	3171	3133	3683	3161	3068	4471	3779	3723	4844	4015	4607	5004	4170	4377	3351	2861	2870	3430	3026	3023	3291	3397	3131	7390	5047	5106	6985	5776	5986	7865	6462	7680
Leptotrichia_buccalis_C_1013_b_uid59211	3618	3398	3482	3772	3516	3654	4011	2078	3851	4891	4610	4721	5120	4814	4950	5472	4996	5176	5175	4878	5009	5397	4970	5379	7450	6728	7113	3868	3620	3713	3916	3753	3835	3786	3790	3772	5745	4585	4439	6268	5411	5379	7097	5939	6856
Leuconostoc_citreum_KM20_uid58481	3635	3368	3438	3737	3426	3501	3975	2016	3722	4830	4285	4324	5064	4524	4614	5370	4611	4636	5115	4608	4714	5286	4666	5259	7260	6334	6800	3833	3451	3519	3889	3613	3654	3749	3769	3730	6448	4895	4641	6665	5769	5539	7456	6419	7121
Leuconostoc_gasicomitatum_LMG_18811_uid50385	3632	3380	3457	3753	3444	3502	3990	2015	3764	4853	4366	4458	5089	4573	4662	5409	4686	4775	5131	4694	4790	5304	4751	5286	7354	6467	6860	3833	3492	3540	3901	3620	3699	3748	3779	3728	6347	4978	4643	6571	5648	5498	7437	6293	7054
Leuconostoc_kimchii_IMSNU_11154_uid48589	3618	3400	3485	3739	3447	3543	3983	2019	3720	4855	4361	4401	5066	4535	4665	5405	4695	4776	5126	4702	4778	5308	4732	5265	7299	6339	6816	3846	3477	3557	3899	3590	3691	3760	3767	3729	6372	4865	4662	6651	5690	5545	7485	6308	7070
Leuconostoc_mesenteroides_ATCC_8293_uid57919	3624	3403	3465	3746	3467	3552	3984	2029	3749	4868	4348	4475	5084	4584	4676	5438	4777	4809	5139	4693	4789	5319	4758	5303	7334	6409	6878	3844	3505	3595	3899	3595	3704	3761	3766	3742	6366	4880	4667	6682	5649	5538	7468	6298	7151
Listeria_innocua	3625	3416	3519	3755	3457	3583	3996	2035	3790	4873	4391	4515	5102	4574	4736	5423	4762	4861	5152	4721	4866	5322	4830	5325	7348	6416	6888	3836	3518	3622	3907	3639	3733	3764	3778	3745	6242	4939	4726	6613	5722	5743	7404	6404	7227
Listeria_monocytogenes	3628	3405	3519	3752	3463	3566	3994	2029	3790	4860	4321	4451	5099	4558	4695	5423	4744	4862	5145	4682	4849	5337	4837	5330	7339	6387	6840	3845	3535	3607	3901	3614	3741	3767	3780	3751	6254	4950	4763	6643	5743	5717	7397	6438	7246
Listeria_monocytogenes_08_5923_uid43727	3628	3411	3525	3762	3461	3576	3992	2029	3796	4862	4352	4473	5098	4574	4714	5425	4787	4865	5141	4710	4870	5345	4844	5329	7355	6406	6860	3844	3535	3620	3900	3605	3730	3759	3778	3757	6247	4974	4764	6626	5756	5732	7412	6443	7233
Listeria_monocytogenes_Clip80459_uid59317	3632	3417	3515	3751	3458	3569	3990	2040	3791	4867	4351	4473	5104	4585	4713	5417	4766	4838	5132	4705	4822	5339	4808	5323	7329	6378	6841	3840	3529	3613	3901	3633	3747	3760	3775	3749	6241	4895	4775	6642	5782	5750	7381	6461	7261
Listeria_monocytogenes_HCC23_uid59203	3639	3410	3529	3754	3445	3574	3996	2018	3807	4861	4358	4478	5098	4599	4727	5417	4781	4876	5155	4727	4841	5341	4820	5316	7347	6409	6849	3844	3537	3603	3901	3627	3743	3763	3780	3741	6250	4950	4812	6637	5762	5780	7418	6460	7257
Listeria_monocytogenes_serotype_4b_F2365_uid57689	3632	3409	3518	3753	3463	3569	3995	2037	3809	4869	4349	4459	5098	4598	4722	5414	4764	4846	5142	4709	4843	5333	4819	5319	7338	6370	6841	3839	3528	3609	3897	3625	3752	3755	3774	3750	6220	4918	4781	6642	5796	5751	7379	6438	7267
Listeria_monocytogenes_uid43671	3622	3414	3522	3761	3465	3580	3996	2025	3799	4866	4354	4482	5103	4590	4728	5427	4782	4879	5148	4712	4883	5344	4851	5331	7357	6415	6869	3846	3547	3632	3901	3617	3737	3763	3782	3757	6247	4965	4772	6623	5768	5741	7422	6460	7249
Listeria_seeligeri_serovar_1_2b_SLCC3954_uid46215	3611	3409	3510	3749	3454	3569	3983	2035	3786	4871	4373	4428	5099	4640	4722	5425	4757	4866	5144	4768	4843	5339	4829	5322	7330	6413	6851	3837	3534	3652	3905	3645	3724	3761	3781	3752	6240	4903	4801	6629	5740	5699	7445	6433	7222
Listeria_welshimeri_serovar_6b_SLCC5334	3623	3409	3524	3757	3451	3567	3997	2023	3781	4868	4394	4485	5097	4583	4723	5437	4794	4900	5141	4714	4837	5336	4817	5322	7365	6451	6899	3842	3512	3629	3901	3624	3748	3769	3774	3747	6201	4955	4724	6577	5753	5719	7389	6417	7214
Lysinibacillus_sphaericus_C3_41_uid58945	3638	3417	3531	3743	3438	3565	3992	2012	3796	4868	4394	4531	5088	4570	4737	5416	4815	4912	5151	4746	4874	5332	4830	5317	7378	6379	6847	3839	3507	3621	3903	3664	3769	3765	3773	3738	6347	4960	4828	6615	5752	5707	7388	6391	7222
Macrococcus_caseolyticus_JCSC5402_uid59003	3620	3389	3487	3762	3474	3617	4006	2044	3829	4880	4453	4562	5109	4679	4797	5448	4864	4997	5162	4741	4924	5351	4833	5331	7417	6549	7003	3848	3547	3631	3911	3643	3766	3772	3774	3746	6142	4844	4693	6482	5600	5564	7300	6299	7064
Magnetococcus_MC_1_uid57833	3587	3284	3388	3569	3208	3234	3830	1893	3432	4167	3637	3565	4525	3900	3856	4611	3969	3867	4871	4278	4315	5078	4427	5027	6187	5301	5637	3636	3227	3222	3684	3342	3378	3579	3648	3535	7144	5035	4980	6922	5775	5869	7777	6484	7610
Magnetospirillum_magneticum_AMB_1_uid58527	3568	3252	3319	3381	2932	3024	3682	1761	3225	3575	3070	3023	3913	3339	3264	3933	3288	3223	4617	3898	3941	4906	4133	4763	5291	4456	4706	3400	2933	2942	3515	3081	3118	3333	3425	3298	7282	4959	5003	6988	5815	5994	7855	6489	7681
Mannheimia_succiniciproducens_MBEL55E_uid58197	3616	3343	3487	3730	3380	3489	3957	2004	3717	4813	4256	4325	5041	4470	4562	5338	4600	4673	5108	4598	4732	5315	4639	5270	7305	6216	6828	3818	3453	3532	3892	3566	3690	3754	3763	3728	6679	5099	4981	6705	5771	5733	7560	6455	7262
Maricaulis_maris_MCS10_uid58689	3567	3214	3330	3437	2996	3034	3673	1776	3223	3612	3022	2994	3913	3288	3260	3899	3303	3218	4634	3906	3878	4857	4117	4723	5297	4557	4691	3450	2966	2982	3513	3090	3139	3404	3487	3258	7096	4908	5063	6982	5800	5993	7863	6428	7645
Marinobacter_aquaeolei_VT8_uid59419	3612	3302	3437	3607	3169	3303	3870	1913	3575	4312	3696	3697	4613	3916	3996	4697	3952	3941	4944	4288	4455	5142	4461	5081	6378	5329	5906	3701	3285	3347	3751	3359	3468	3613	3674	3598	6992	5041	5073	6963	5818	6005	7816	6462	7649
Marinomonas_MWYL1_uid58715	3632	3373	3471	3728	3378	3532	3960	2016	3721	4778	4156	4239	5016	4382	4489	5258	4474	4528	5095	4533	4709	5284	4577	5251	7145	6001	6614	3823	3474	3527	3890	3574	3686	3747	3765	3722	6628	4898	4864	6805	5750	5730	7641	6365	7352
Meiothermus_ruber_DSM_1279_uid46661	3570	3303	3352	3418	2999	3067	3710	1795	3329	3705	3188	3195	3971	3451	3418	4073	3473	3379	4586	3961	3999	4891	4128	4739	5514	4614	4854	3510	3068	3089	3572	3163	3241	3448	3556	3359	7377	5126	5203	6959	5818	6023	7848	6467	7596
Meiothermus_silvanus_DSM_9946_uid49485	3542	3209	3325	3413	2997	3024	3678	1780	3268	3567	3082	3088	3866	3306	3297	3906	3381	3279	4562	3916	3971	4824	4125	4711	5250	4453	4645	3442	2967	3019	3515	3082	3174	3390	3501	3288	7297	4960	5105	6951	5820	5995	7839	6385	7598
Mesoplasma_florum_L1_uid58055	3600	3393	3459	3770	3519	3638	4001	2050	3829	4894	4541	4675	5114	4776	4888	5468	4940	5101	5173	4781	4924	5374	4921	5356	7466	6715	7185	3864	3576	3681	3915	3684	3798	3778	3786	3766	5797	4593	4359	6157	5199	5105	6940	5807	6556
Mesorhizobium_loti_MAFF303099_uid57601	3579	3250	3370	3432	3005	3063	3742	1820	3334	3655	3208	3105	4091	3500	3422	4110	3449	3391	4677	4004	4057	4983	4201	4828	5482	4639	4878	3452	3049	3043	3591	3164	3217	3421	3521	3322	7117	4968	5021	6978	5815	6055	7861	6460	7644
Metallosphaera_sedula_DSM_5348_uid58717	3637	3405	3519	3750	3406	3526	3989	2001	3789	4797	4192	4365	5025	4473	4622	5319	4642	4685	5130	4613	4782	5300	4663	5256	7258	6175	6745	3822	3471	3609	3897	3581	3727	3761	3764	3733	6531	4862	4861	6749	5703	5705	7593	6321	7193
Methanobrevibacter_ruminantium_M1_uid45857	3645	3468	3518	3786	3533	3633	4007	2069	3874	4895	4518	4612	5120	4740	4869	5464	4891	5029	5176	4819	4948	5375	4891	5363	7420	6619	6979	3871	3597	3701	3924	3713	3795	3792	3789	3777	6067	4666	4509	6588	5448	5435	7439	6098	7254
Methanobrevibacter_smithii_ATCC_35061_uid58827	3626	3403	3522	3772	3518	3623	4008	2081	3843	4890	4524	4646	5112	4705	4865	5457	4886	5032	5163	4789	4952	5363	4866	5359	7453	6573	7040	3861	3587	3702	3917	3694	3811	3777	3782	3776	5991	4637	4600	6403	5346	5427	7221	6024	6983
Methanocaldococcus_fervens_AG86_uid59347	3594	3380	3526	3762	3505	3639	3993	2057	3880	4889	4497	4647	5109	4741	4895	5470	4942	5120	5168	4843	4995	5344	4929	5359	7428	6691	7059	3840	3554	3686	3901	3701	3797	3771	3785	3765	5937	4727	4732	6243	5368	5449	6979	6011	6841
Methanocaldococcus_FS406_22_uid42499	3606	3367	3512	3770	3541	3644	4005	2072	3870	4892	4558	4684	5109	4747	4922	5459	4926	5131	5176	4825	4979	5369	4934	5359	7446	6650	7090	3845	3580	3682	3914	3720	3812	3775	3783	3768	5813	4583	4660	6127	5315	5330	6920	6004	6732
Methanocaldococcus_infernus_ME_uid48803	3611	3361	3501	3768	3488	3625	4014	2055	3855	4891	4480	4645	5107	4723	4902	5449	4943	5111	5164	4803	4964	5357	4926	5349	7459	6614	7131	3845	3567	3695	3913	3668	3800	3764	3781	3772	5970	4726	4749	6265	5396	5457	7043	5984	6886
Methanocaldococcus_jannaschii_DSM_2661_uid57713	3609	3385	3517	3769	3520	3642	3999	2065	3873	4891	4521	4679	5107	4756	4928	5458	4955	5135	5175	4869	4988	5370	4942	5352	7444	6714	7083	3848	3581	3678	3912	3707	3811	3772	3783	3762	5809	4647	4649	6096	5319	5365	6895	5901	6748
Methanocaldococcus_vulcanius_M7	3622	3410	3527	3772	3523	3658	4008	2082	3892	4892	4546	4684	5107	4765	4897	5459	4966	5142	5176	4837	5014	5364	4963	5360	7436	6670	7131	3867	3586	3687	3914	3701	3819	3786	3780	3763	5839	4693	4686	6179	5369	5420	7005	5999	6868
Methanocella_paludicola_SANAE	3625	3371	3486	3724	3324	3488	3953	1983	3710	4760	4111	4250	5002	4358	4484	5286	4483	4566	5091	4537	4733	5289	4618	5250	7140	6021	6692	3799	3409	3545	3876	3546	3668	3734	3755	3712	6734	4937	4970	6858	5854	5918	7680	6455	7470
Methanococcoides_burtonii_DSM_6242_uid58023	3630	3334	3502	3744	3405	3557	3987	1995	3800	4855	4307	4462	5083	4486	4678	5419	4702	4880	5135	4568	4828	5321	4670	5310	7346	6305	6904	3841	3485	3636	3912	3604	3747	3766	3771	3773	6233	4674	4699	6595	5589	5651	7468	6190	7146
Methanococcus_aeolicus_Nankai_3_uid58823	3623	3418	3504	3764	3517	3624	4013	2061	3863	4897	4506	4687	5116	4743	4899	5462	4929	5089	5177	4778	4970	5375	4882	5374	7434	6656	7067	3855	3565	3695	3916	3705	3822	3777	3785	3764	5862	4527	4531	6189	5185	5351	6941	5778	6832
Methanococcus_maripaludis_C5_uid58741	3633	3366	3518	3767	3493	3631	4009	2068	3872	4890	4513	4663	5117	4713	4890	5460	4918	5069	5173	4781	4986	5371	4906	5361	7411	6562	7070	3862	3598	3717	3923	3710	3816	3780	3785	3769	5963	4635	4680	6334	5397	5415	7102	5995	6901
Methanococcus_maripaludis_C6_uid58947	3620	3381	3503	3766	3507	3636	4007	2052	3866	4891	4479	4646	5108	4726	4883	5457	4877	5073	5167	4770	4971	5363	4876	5354	7421	6599	7053	3850	3586	3713	3913	3695	3811	3783	3783	3772	5997	4592	4667	6359	5475	5523	7103	6051	6883
Methanococcus_maripaludis_C7_uid58847	3623	3382	3520	3775	3485	3646	4003	2051	3869	4890	4493	4648	5119	4694	4867	5464	4913	5061	5166	4797	4981	5371	4906	5340	7419	6587	7067	3854	3548	3690	3917	3704	3816	3781	3786	3774	6002	4571	4608	6333	5427	5475	7107	6006	6899
Methanococcus_maripaludis_S2_uid58035	3640	3355	3524	3766	3498	3643	4002	2043	3864	4893	4486	4635	5113	4712	4879	5459	4879	5067	5172	4799	4964	5366	4874	5340	7424	6558	7039	3854	3550	3695	3921	3668	3806	3785	3785	3773	5989	4587	4618	6406	5463	5531	7155	5959	6946
Methanococcus_vannielii_SB_uid58767	3614	3376	3527	3763	3503	3629	4008	2089	3863	4894	4498	4644	5113	4718	4885	5462	4845	5087	5164	4782	4967	5363	4923	5352	7439	6574	7080	3865	3569	3699	3918	3665	3805	3778	3777	3771	5841	4556	4598	6212	5303	5348	6978	5885	6726
Methanococcus_voltae_A3_uid49529	3618	3372	3499	3771	3480	3601	4010	2050	3859	4891	4494	4671	5114	4719	4898	5466	4861	5074	5179	4744	4933	5374	4846	5368	7443	6575	7110	3860	3564	3678	3923	3676	3807	3785	3784	3778	5809	4420	4388	6213	5121	5233	6942	5717	6752
Methanocorpusculum_labreanum_Z_uid58785	3607	3319	3493	3699	3308	3475	3922	1944	3690	4726	4030	4109	4973	4262	4367	5219	4390	4408	5059	4491	4653	5250	4533	5212	7103	5951	6676	3798	3367	3493	3847	3509	3634	3710	3746	3686	6594	4934	4907	6775	5734	5863	7626	6300	7305
Methanoculleus_marisnigri_JR1_uid58561	3601	3266	3433	3551	3138	3302	3795	1863	3482	4245	3616	3630	4545	3840	3954	4634	3918	3927	4839	4225	4434	5011	4343	5028	6313	5275	5882	3614	3157	3279	3708	3301	3429	3569	3629	3534	6998	5069	5137	6943	5879	6071	7839	6514	7595
Methanohalobium_evestigatum_Z_7303_uid49857	3638	3410	3548	3768	3516	3624	4013	2059	3831	4883	4428	4630	5110	4667	4837	5454	4840	4995	5163	4714	4939	5363	4836	5360	7378	6523	6985	3857	3538	3705	3924	3664	3801	3785	3781	3774	6153	4702	4685	6523	5545	5690	7376	6185	7124
Methanohalophilus_mahii_DSM_5219_uid47313	3641	3393	3512	3747	3422	3549	3979	2019	3784	4867	4284	4432	5074	4491	4676	5413	4681	4820	5127	4592	4825	5316	4727	5301	7329	6268	6828	3829	3451	3606	3896	3607	3730	3753	3771	3759	6474	4874	4888	6695	5754	5812	7547	6377	7288
Methanoplanus_petrolearius_DSM_11571_uid52695	3626	3381	3494	3754	3379	3578	3985	2005	3780	4844	4236	4380	5071	4467	4647	5371	4533	4730	5146	4574	4810	5332	4672	5319	7282	6191	6784	3836	3483	3567	3899	3556	3735	3766	3771	3754	6493	4869	4863	6769	5766	5903	7589	6375	7360
Methanopyrus_kandleri_AV19_uid57883	3603	3299	3458	3565	3130	3261	3823	1874	3549	4099	3426	3550	4414	3762	3876	4544	3771	3904	4894	4237	4445	5091	4316	5052	6085	5017	5776	3591	3078	3274	3654	3191	3412	3551	3562	3539	7119	5047	5310	6947	5795	6092	7827	6483	7690
Methanosaeta_thermophila_PT_uid58469	3603	3342	3487	3644	3274	3422	3896	1944	3610	4442	3791	3865	4745	4016	4150	4942	4163	4234	4984	4390	4533	5165	4425	5085	6652	5538	6188	3716	3268	3415	3823	3457	3555	3669	3653	3636	6889	4997	5030	6869	5733	6001	7760	6441	7419
Methanosarcina_acetivorans_C2A_uid57879	3613	3374	3506	3751	3419	3547	3990	2002	3764	4864	4250	4381	5091	4511	4644	5407	4623	4764	5138	4629	4800	5342	4735	5323	7284	6199	6796	3840	3454	3567	3904	3586	3707	3768	3772	3757	6393	4833	4766	6837	5792	5789	7655	6355	7438
Methanosarcina_barkeri_Fusaro_uid57715	3627	3393	3512	3758	3437	3587	4001	2041	3792	4872	4344	4483	5106	4558	4722	5430	4775	4887	5151	4675	4868	5351	4764	5341	7349	6398	6872	3851	3538	3633	3910	3622	3745	3778	3780	3770	6421	4880	4866	6782	5759	5835	7609	6378	7421
Methanosarcina_mazei_Go1_uid57893	3621	3385	3530	3761	3426	3556	3986	2003	3787	4872	4253	4415	5096	4487	4681	5412	4621	4761	5155	4659	4853	5357	4745	5324	7314	6284	6832	3841	3483	3618	3903	3584	3714	3778	3783	3762	6469	4926	4899	6840	5796	5861	7681	6406	7486
Methanosphaera_stadtmanae_DSM_3091_uid58407	3633	3407	3518	3773	3531	3627	4012	2056	3845	4890	4528	4673	5117	4723	4896	5473	4933	5084	5174	4794	4966	5381	4875	5364	7453	6615	7091	3868	3578	3699	3928	3719	3803	3783	3785	3778	5926	4575	4430	6249	5296	5252	7060	5840	6812
Methanosphaerula_palustris_E1_9c_uid59193	3594	3274	3425	3653	3196	3347	3892	1893	3549	4588	3835	3906	4805	4084	4146	5033	4143	4154	4997	4342	4477	5164	4444	5106	6825	5598	6361	3718	3276	3379	3832	3449	3577	3657	3713	3657	6829	4974	4968	6908	5759	5887	7730	6391	7467
Methanospirillum_hungatei_JF_1_uid58181	3633	3359	3498	3724	3359	3508	3970	2005	3739	4771	4166	4263	5009	4354	4497	5272	4447	4575	5100	4577	4751	5305	4662	5254	7182	6097	6641	3809	3438	3526	3893	3561	3689	3748	3773	3738	6602	4963	4896	6798	5747	5875	7642	6419	7377
Methanothermobacter_marburgensis_Marburg_uid51637	3621	3384	3493	3711	3342	3485	3936	1973	3730	4739	4059	4181	4979	4294	4444	5277	4413	4546	5094	4494	4691	5280	4600	5259	7098	5986	6627	3792	3428	3527	3861	3502	3638	3737	3750	3717	6761	5055	5113	6839	5796	5941	7727	6464	7493
Methanothermobacter_thermautotrophicus_Delta_H_uid57877	3632	3352	3532	3712	3310	3480	3949	1983	3693	4716	4053	4177	4945	4314	4474	5193	4376	4499	5057	4515	4700	5257	4577	5250	7019	5918	6619	3784	3413	3522	3870	3516	3658	3725	3736	3703	6789	5021	5065	6831	5776	5999	7731	6497	7477
Methanothermus_fervidus_DSM_2088_uid60167	3606	3358	3497	3758	3476	3614	4003	2045	3836	4888	4476	4615	5110	4678	4816	5452	4817	5021	5167	4757	4915	5346	4882	5335	7436	6549	7055	3840	3514	3659	3910	3643	3767	3770	3776	3767	6064	4758	4737	6338	5423	5499	7163	6039	6939
Methylacidiphilum_infernorum_V4_uid59161	3616	3314	3479	3709	3326	3496	3974	1948	3722	4793	4195	4326	5018	4390	4549	5291	4535	4636	5118	4620	4758	5308	4692	5276	7215	6222	6748	3825	3413	3568	3875	3537	3680	3749	3752	3721	7049	5106	5167	6875	5877	5980	7773	6527	7503
Methylibium_petroleiphilum_PM1_uid58085	3565	3206	3322	3326	2861	2905	3563	1742	3145	3428	2913	2819	3726	3184	3097	3742	3131	3061	4476	3747	3785	4831	3970	4595	5116	4189	4338	3362	2855	2861	3416	2964	3031	3304	3399	3192	7476	4963	5050	6994	5800	6050	7866	6377	7689
Methylobacillus_flagellatus_KT_uid58049	3608	3334	3409	3602	3201	3299	3838	1899	3505	4298	3657	3727	4552	3972	3973	4705	3964	3973	4889	4286	4399	5071	4290	5023	6381	5409	5884	3657	3255	3335	3737	3371	3467	3589	3673	3583	7080	5059	4993	6895	5721	5825	7753	6448	7491
Methylobacterium_4_46_uid58843	3492	3132	3225	3154	2695	2724	3420	1613	2966	3060	2576	2547	3387	2906	2855	3405	2802	2765	4311	3547	3510	4670	3814	4485	4453	3711	3818	3131	2637	2657	3217	2762	2747	3120	3186	2981	7411	4852	4892	6978	5740	5972	7878	6333	7726
Methylobacterium_chloromethanicum_CM4_uid58933	3535	3164	3263	3283	2811	2866	3533	1702	3082	3225	2776	2722	3618	3078	3005	3597	3047	2951	4478	3757	3713	4822	4015	4632	4842	4056	4207	3252	2795	2750	3344	2894	2979	3208	3317	3111	7346	4934	5057	7004	5872	6061	7883	6559	7738
Methylobacterium_extorquens_AM1_uid57605	3544	3169	3285	3249	2853	2848	3537	1698	3059	3246	2762	2716	3579	3007	2966	3573	3017	2900	4488	3755	3751	4803	4021	4610	4779	4033	4260	3224	2737	2704	3351	2878	2964	3177	3306	3115	7401	4968	5055	7013	5892	6076	7887	6546	7728
Methylobacterium_extorquens_DM4	3542	3196	3288	3263	2823	2851	3529	1698	3088	3203	2738	2737	3578	3033	3016	3633	3079	2947	4481	3720	3709	4829	4018	4640	4741	4009	4219	3208	2744	2742	3329	2893	2958	3164	3293	3126	7355	4937	5050	6994	5842	6097	7878	6577	7746
Methylobacterium_extorquens_PA1_uid58821	3548	3197	3277	3268	2796	2845	3537	1719	3107	3259	2802	2754	3641	3077	3022	3649	3104	2993	4494	3758	3754	4820	4035	4633	4820	4120	4343	3237	2743	2730	3372	2898	2938	3214	3301	3126	7353	4963	5015	6990	5870	6079	7888	6533	7735
Methylobacterium_nodulans_ORS_2060_uid59023	3500	3166	3258	3189	2750	2798	3473	1631	3035	3157	2692	2630	3468	2978	2943	3453	2897	2839	4331	3659	3590	4630	3818	4469	4559	3796	3996	3181	2689	2716	3276	2833	2859	3141	3292	3062	7340	4836	4986	6970	5726	5937	7883	6361	7715
Methylobacterium_populi_BJ001_uid58937	3535	3159	3242	3271	2803	2841	3509	1713	3056	3179	2756	2678	3541	2993	2929	3530	3029	2904	4432	3665	3637	4821	3994	4610	4719	3938	4131	3231	2752	2747	3351	2851	2884	3200	3302	3075	7374	4931	4968	6987	5779	6034	7891	6482	7738
Methylobacterium_radiotolerans_JCM_2831_uid58845	3512	3127	3234	3154	2681	2770	3476	1653	2964	3135	2634	2591	3475	2972	2871	3480	2934	2892	4318	3589	3585	4674	3835	4549	4523	3793	4107	3153	2742	2692	3278	2809	2871	3126	3273	3019	7308	4951	5023	6988	5743	6041	7885	6421	7747
Methylocella_silvestris_BL2_uid59433	3562	3228	3325	3399	2974	3023	3647	1770	3293	3651	3130	3018	3981	3381	3331	3986	3371	3265	4624	3946	3927	4910	4180	4745	5512	4644	4869	3431	2997	3016	3510	3084	3129	3364	3458	3292	7377	5080	5127	6977	5813	5980	7871	6486	7697
Methylococcus_capsulatus_Bath_uid57607	3583	3275	3414	3468	3040	3104	3718	1819	3349	3832	3283	3241	4129	3561	3538	4124	3505	3506	4742	4078	4127	4987	4226	4849	5727	4809	5077	3486	3051	3102	3603	3178	3271	3428	3525	3396	7371	5041	5150	6995	5848	6083	7875	6506	7690
Methylotenera_301_uid49469	3624	3366	3457	3706	3360	3442	3951	2002	3656	4743	4185	4182	4990	4369	4457	5186	4473	4521	5058	4539	4666	5249	4648	5202	7127	6085	6578	3790	3421	3466	3871	3566	3631	3716	3752	3709	6730	5075	4887	6800	5829	5754	7659	6471	7328
Methylotenera_mobilis_JLW8_uid59373	3609	3393	3476	3681	3342	3438	3947	2004	3676	4660	4031	4079	4915	4277	4313	5146	4383	4394	5030	4531	4600	5209	4614	5159	7002	5919	6479	3789	3430	3456	3861	3528	3645	3705	3740	3669	6888	5148	4966	6811	5807	5799	7652	6473	7393
Methylovorus_SIP3_4_uid59367	3623	3360	3434	3664	3245	3319	3911	1924	3584	4623	3855	3852	4848	4123	4146	5049	4164	4186	5008	4364	4416	5174	4475	5147	6878	5589	6363	3739	3309	3384	3814	3432	3530	3662	3718	3660	7133	5083	5069	6939	5875	5929	7786	6572	7563
Micrococcus_luteus_NCTC_2665_uid59033	3511	3101	3210	3169	2689	2688	3429	1581	2911	3058	2515	2426	3399	2813	2780	3364	2813	2726	4345	3491	3456	4680	3762	4480	4464	3662	3788	3121	2567	2605	3225	2679	2741	3081	3174	2934	7423	4881	4978	7005	5765	6008	7880	6366	7755
Microcystis_aeruginosa_NIES_843_uid59101	3609	3345	3490	3712	3380	3510	3960	2007	3731	4793	4191	4274	5008	4435	4535	5290	4527	4551	5070	4575	4710	5281	4699	5248	7161	6046	6652	3810	3430	3552	3885	3568	3701	3737	3753	3728	6773	5079	5031	6813	5860	5854	7681	6488	7443
Micromonospora_aurantiaca_ATCC_27029_uid42501	3507	3128	3227	3135	2637	2692	3408	1612	2860	2871	2408	2359	3223	2715	2638	3238	2700	2638	4269	3435	3438	4639	3752	4416	4257	3412	3602	2996	2555	2539	3216	2692	2703	2988	3116	2889	7468	4896	4962	6988	5790	6048	7875	6360	7730
Mobiluncus_curtisii_ATCC_43063_uid49695	3605	3325	3405	3612	3199	3283	3847	1900	3456	4156	3525	3495	4458	3768	3770	4563	3855	3703	4861	4242	4268	5108	4321	5020	6234	5171	5635	3641	3163	3206	3724	3297	3354	3574	3634	3499	7256	5069	5045	6978	5923	6058	7889	6591	7669
Moorella_thermoacetica_ATCC_39073_uid58051	3583	3308	3392	3575	3175	3270	3800	1890	3469	4246	3636	3652	4533	3857	3881	4702	3948	3911	4851	4249	4371	5072	4380	5026	6349	5343	5843	3617	3154	3270	3699	3341	3457	3548	3637	3544	7119	5083	5132	6913	5869	5987	7771	6549	7598
Moraxella_catarrhalis_RH4_uid48809	3618	3363	3485	3724	3366	3496	3973	1994	3692	4801	4188	4239	5019	4432	4517	5317	4532	4594	5090	4564	4679	5240	4608	5242	7238	6225	6761	3815	3402	3510	3878	3564	3671	3728	3761	3718	6605	5005	4932	6708	5763	5774	7618	6416	7236
Mycobacterium_abscessus_ATCC_19977	3587	3247	3349	3384	2885	2976	3646	1719	3216	3389	2897	2858	3742	3184	3140	3773	3227	3121	4591	3775	3784	4846	4045	4630	5074	4149	4418	3356	2820	2921	3499	3009	3098	3313	3376	3225	7333	4905	5053	6975	5783	6048	7879	6479	7687
Mycobacterium_avium_104_uid57693	3550	3198	3278	3282	2762	2806	3559	1670	3064	3157	2701	2587	3528	2914	2862	3511	2945	2832	4409	3637	3612	4718	3877	4530	4678	3884	3993	3223	2690	2740	3371	2843	2915	3188	3289	3052	7320	4909	4970	6968	5633	6010	7838	6286	7703
Mycobacterium_avium_paratuberculosis_K_10_uid57699	3560	3186	3275	3286	2762	2812	3570	1667	3067	3162	2676	2589	3560	2939	2866	3534	2943	2863	4426	3600	3614	4765	3894	4548	4708	3875	4096	3251	2719	2754	3399	2863	2909	3191	3264	3067	7376	4877	5009	6981	5691	6012	7872	6345	7705
Mycobacterium_bovis_AF2122_97_uid57695	3549	3146	3272	3271	2806	2822	3548	1671	3026	3233	2657	2602	3584	2942	2880	3517	2962	2835	4387	3616	3602	4697	3826	4491	4675	3894	4054	3262	2686	2726	3413	2904	2933	3173	3289	3052	7316	4751	4904	6990	5617	5907	7866	6266	7634
Mycobacterium_bovis_BCG_Pasteur_1173P2_uid58781	3546	3134	3264	3265	2788	2800	3532	1658	3005	3211	2649	2586	3558	2933	2851	3482	2938	2820	4367	3586	3575	4674	3803	4490	4646	3870	4029	3244	2673	2714	3402	2889	2917	3149	3279	3032	7291	4722	4886	6983	5603	5882	7863	6247	7616
Mycobacterium_bovis_BCG_Tokyo_172_uid59281	3550	3134	3269	3269	2796	2807	3536	1664	3013	3217	2660	2595	3564	2937	2858	3494	2951	2831	4378	3598	3584	4685	3810	4494	4656	3880	4041	3249	2674	2718	3406	2891	2924	3158	3284	3035	7297	4730	4897	6986	5613	5895	7861	6261	7617
Mycobacterium_gilvum_PYR_GCK_uid59421	3556	3195	3307	3337	2806	2854	3578	1667	3106	3254	2730	2682	3632	2983	2966	3585	3006	2936	4454	3711	3717	4773	3875	4570	4728	3973	4116	3297	2761	2774	3418	2865	2991	3201	3295	3103	7254	4879	4990	6992	5716	5979	7889	6356	7705
Mycobacterium_JLS_uid58489	3559	3198	3303	3298	2754	2831	3614	1668	3092	3221	2698	2632	3649	2963	2921	3583	2960	2917	4461	3679	3715	4768	3816	4570	4740	3801	4172	3230	2718	2773	3364	2842	2945	3119	3252	3107	7316	4926	5000	6998	5780	6009	7869	6337	7668
Mycobacterium_KMS_uid58491	3545	3193	3286	3286	2744	2813	3603	1671	3103	3169	2684	2622	3594	2956	2880	3542	2928	2886	4414	3661	3662	4758	3828	4540	4719	3784	4144	3212	2727	2729	3327	2808	2929	3111	3247	3062	7309	4925	5007	6991	5740	5987	7880	6342	7678
Mycobacterium_leprae_Br4923_uid59293	3586	3294	3358	3406	2992	3034	3732	1786	3267	3659	3113	3015	3937	3395	3273	3969	3377	3275	4593	3879	3922	4823	4042	4626	5418	4576	4741	3466	3015	3028	3576	3126	3159	3385	3456	3250	7265	5012	5043	6976	5687	5954	7833	6375	7570
Mycobacterium_leprae_TN_uid57697	3585	3294	3357	3402	2990	3035	3734	1790	3270	3660	3112	3015	3940	3387	3272	3967	3374	3273	4592	3871	3920	4828	4041	4630	5417	4573	4749	3463	3015	3025	3576	3126	3157	3384	3455	3249	7268	5006	5041	6977	5687	5952	7833	6376	7572
Mycobacterium_marinum_M_uid59423	3548	3145	3228	3297	2785	2784	3566	1676	3058	3202	2621	2608	3601	2939	2866	3513	2875	2841	4440	3605	3577	4734	3806	4530	4727	3833	4137	3265	2720	2716	3363	2874	2904	3171	3276	3065	7240	4803	4882	6977	5566	5823	7846	6250	7639
Mycobacterium_MCS_uid58465	3552	3201	3289	3292	2746	2832	3616	1673	3108	3194	2688	2639	3616	2980	2901	3586	2939	2905	4443	3667	3694	4765	3840	4558	4751	3820	4157	3244	2743	2760	3353	2844	2952	3133	3269	3082	7321	4952	5006	6996	5749	6011	7874	6341	7675
Mycobacterium_smegmatis_MC2_155_uid57701	3561	3200	3310	3312	2788	2903	3576	1685	3116	3202	2725	2687	3601	3018	2947	3603	3042	2978	4482	3646	3671	4758	3902	4589	4686	3821	4108	3251	2764	2795	3369	2872	2945	3187	3287	3120	7202	4872	4947	6983	5681	5987	7872	6363	7696
Mycobacterium_tuberculosis_CDC1551_uid57775	3564	3169	3279	3269	2806	2826	3556	1680	3040	3251	2676	2620	3565	2958	2892	3520	2980	2846	4413	3651	3637	4703	3877	4528	4701	3924	4075	3283	2701	2747	3424	2893	2950	3182	3281	3054	7353	4766	4931	6991	5595	5919	7877	6297	7654
Mycobacterium_tuberculosis_F11_uid58417	3552	3136	3258	3261	2793	2811	3535	1648	3006	3230	2655	2608	3559	2932	2850	3499	2948	2832	4387	3600	3573	4693	3818	4513	4653	3871	4067	3263	2675	2704	3413	2891	2923	3173	3261	3032	7312	4737	4899	6984	5605	5892	7862	6278	7637
Mycobacterium_tuberculosis_H37Ra_uid58853	3557	3145	3263	3264	2792	2812	3544	1666	3012	3228	2651	2612	3560	2945	2861	3495	2956	2828	4389	3620	3600	4695	3815	4521	4658	3891	4078	3261	2677	2707	3408	2893	2943	3161	3268	3053	7313	4740	4899	6987	5612	5907	7869	6290	7632
Mycobacterium_tuberculosis_H37Rv_uid57777	3551	3138	3257	3265	2796	2815	3543	1666	3013	3232	2661	2607	3555	2938	2857	3492	2952	2822	4387	3617	3587	4693	3811	4522	4660	3880	4081	3262	2679	2706	3408	2890	2935	3167	3272	3047	7298	4738	4891	6984	5601	5902	7864	6293	7630
Mycobacterium_tuberculosis_KZN_1435_uid59069	3550	3139	3263	3263	2798	2819	3544	1656	3011	3240	2655	2616	3563	2945	2857	3511	2958	2835	4398	3610	3596	4696	3825	4525	4666	3884	4087	3261	2691	2717	3419	2892	2947	3169	3268	3046	7299	4756	4908	6980	5593	5912	7863	6277	7645
Mycobacterium_ulcerans_Agy99	3513	3090	3168	3279	2703	2783	3516	1637	3048	3123	2573	2554	3551	2932	2814	3506	2821	2768	4402	3558	3589	4726	3673	4494	4661	3755	4046	3229	2644	2684	3349	2801	2838	3152	3236	3047	7211	4714	4831	6976	5537	5856	7837	6133	7616
Mycobacterium_vanbaalenii_PYR_1_uid58463	3574	3184	3326	3294	2800	2889	3563	1656	3071	3200	2729	2642	3567	3025	2933	3506	2974	2897	4459	3644	3678	4792	3929	4590	4678	3858	4025	3245	2712	2811	3400	2812	2951	3179	3287	3062	7280	4929	4961	6999	5728	6007	7893	6393	7709
Mycoplasma_agalactiae_PG2	3620	3359	3469	3774	3538	3658	4017	2080	3868	4895	4563	4685	5114	4784	4905	5472	4935	5122	5183	4872	4973	5393	4997	5368	7490	6735	7173	3866	3588	3683	3924	3722	3789	3789	3782	3767	5924	4626	4352	6274	5332	5191	7135	5963	6835
Mycoplasma_agalactiae_uid46679	3607	3352	3437	3771	3472	3598	4005	2049	3814	4893	4498	4658	5115	4741	4895	5471	4908	5088	5179	4787	4940	5376	4878	5354	7493	6653	7160	3857	3559	3659	3915	3679	3775	3782	3784	3759	5795	4531	4265	6310	5254	5171	7073	5842	6890
Mycoplasma_arthritidis_158L3_1_uid58005	3619	3425	3475	3762	3545	3622	4007	2087	3846	4890	4590	4702	5120	4833	4919	5465	4984	5124	5173	4851	4930	5384	5003	5360	7480	6827	7186	3853	3589	3690	3920	3731	3799	3782	3787	3765	5943	4832	4473	6268	5490	5204	7102	6132	6844
Mycoplasma_capricolum_ATCC_27343_uid58525	3604	3419	3475	3775	3538	3612	4003	2081	3847	4891	4580	4712	5117	4810	4937	5467	5037	5142	5181	4858	4975	5382	4969	5371	7496	6833	7216	3859	3613	3700	3920	3741	3822	3774	3783	3772	5765	4478	4239	6085	5094	4893	6849	5722	6584
Mycoplasma_conjunctivae_HRC_581_uid59325	3602	3382	3436	3773	3501	3595	4018	2084	3845	4887	4545	4659	5116	4783	4863	5465	4921	5115	5176	4800	4914	5386	4922	5344	7481	6732	7121	3867	3595	3665	3915	3699	3786	3787	3784	3770	6123	4652	4227	6401	5269	4977	7165	5886	6783
Mycoplasma_crocodyli_MP145_uid47087	3625	3420	3481	3779	3539	3661	4016	2088	3882	4892	4584	4708	5114	4820	4921	5467	4969	5148	5173	4873	4995	5383	4997	5356	7493	6789	7186	3864	3616	3704	3913	3708	3822	3784	3787	3767	5760	4644	4327	6041	5211	5005	6777	5823	6396
Mycoplasma_fermentans_JER_uid53543	3626	3402	3469	3775	3538	3622	4006	2058	3848	4896	4597	4707	5120	4803	4921	5471	5015	5164	5174	4849	4955	5384	4983	5365	7504	6752	7153	3866	3597	3694	3916	3696	3789	3780	3785	3776	5760	4579	4352	5998	5195	5018	6789	5819	6431
Mycoplasma_gallisepticum_R_low__uid57993	3617	3388	3437	3774	3495	3612	4006	2077	3843	4894	4495	4660	5118	4728	4870	5467	4928	5066	5168	4760	4898	5377	4933	5352	7491	6720	7180	3863	3552	3660	3915	3687	3776	3783	3782	3769	6161	4686	4293	6472	5289	5099	7257	5916	6929
Mycoplasma_genitalium_G37_uid57707	3615	3375	3450	3770	3504	3606	4011	2076	3815	4895	4500	4642	5118	4747	4870	5468	4932	5067	5166	4749	4878	5368	4897	5347	7509	6755	7220	3857	3600	3683	3907	3672	3775	3777	3775	3767	6224	4844	4394	6294	5343	5026	7124	6032	6581
Mycoplasma_hominis	3605	3388	3445	3774	3541	3640	4012	2079	3871	4894	4611	4730	5115	4811	4939	5471	4999	5147	5170	4875	4952	5393	5015	5363	7500	6882	7209	3855	3608	3691	3925	3751	3806	3782	3786	3774	5842	4702	4418	5993	5272	4995	6835	5846	6468
Mycoplasma_hyopneumoniae_232_uid58205	3603	3368	3389	3783	3534	3621	4016	2067	3858	4895	4558	4663	5119	4777	4869	5457	4963	5113	5171	4798	4918	5376	4960	5365	7499	6758	7194	3860	3560	3672	3915	3709	3776	3781	3787	3769	6045	4671	4240	6266	5190	4902	7152	5966	6694
Mycoplasma_hyopneumoniae_7448_uid58039	3591	3331	3394	3777	3548	3605	4017	2062	3844	4893	4552	4676	5117	4783	4874	5457	4925	5087	5173	4788	4921	5382	4944	5357	7494	6752	7200	3860	3567	3668	3915	3696	3761	3781	3785	3766	6019	4627	4221	6222	5129	4877	7131	5891	6659
Mycoplasma_hyopneumoniae_J_uid58059	3601	3336	3388	3779	3540	3608	4012	2049	3848	4893	4557	4656	5116	4778	4878	5458	4951	5088	5177	4779	4904	5382	4929	5358	7493	6725	7201	3868	3575	3673	3916	3703	3774	3784	3790	3764	6055	4666	4251	6251	5149	4865	7139	5888	6669
Mycoplasma_hyorhinis_HUB_1_uid51695	3615	3414	3440	3779	3496	3606	4010	2076	3848	4891	4556	4672	5116	4746	4908	5467	4961	5132	5178	4836	4909	5387	4963	5366	7505	6747	7199	3858	3563	3679	3919	3689	3784	3781	3782	3761	5990	4675	4243	6267	5230	4927	7054	5856	6786
Mycoplasma_mobile_163K_uid58077	3600	3358	3414	3779	3536	3614	4013	2063	3823	4891	4582	4690	5117	4786	4913	5463	4992	5147	5165	4791	4947	5381	4955	5360	7504	6807	7198	3861	3590	3691	3912	3710	3791	3775	3785	3764	5677	4524	4147	6028	5110	4815	6814	5712	6261
Mycoplasma_mycoides_SC_PG1_uid58031	3594	3299	3402	3761	3472	3564	4004	2018	3791	4892	4501	4628	5112	4717	4891	5461	4867	5077	5174	4738	4906	5377	4818	5361	7473	6621	7147	3858	3539	3651	3916	3682	3769	3775	3788	3773	5502	4237	3987	5922	4849	4734	6537	5435	6261
Mycoplasma_penetrans_HF_2_uid57729	3633	3406	3475	3766	3508	3624	4007	2083	3812	4896	4555	4671	5123	4790	4910	5469	4942	5106	5179	4826	4953	5390	4976	5371	7489	6700	7153	3873	3592	3676	3924	3687	3783	3787	3792	3775	5745	4388	4096	6252	5007	4846	7039	5588	6673
Mycoplasma_pneumoniae_M129_uid57709	3604	3335	3413	3756	3442	3554	3992	2025	3776	4879	4399	4527	5103	4636	4757	5445	4824	4927	5158	4705	4845	5352	4802	5340	7434	6590	7102	3844	3527	3610	3905	3611	3732	3769	3770	3755	6621	5006	4618	6654	5621	5341	7449	6251	7110
Mycoplasma_pulmonis	3617	3402	3469	3773	3535	3634	4007	2061	3863	4895	4613	4704	5121	4841	4920	5469	5008	5147	5175	4865	4954	5390	5025	5369	7496	6793	7199	3857	3601	3677	3920	3734	3803	3779	3787	3767	5964	4654	4297	6273	5292	5023	7086	5922	6788
Mycoplasma_synoviae_53_uid58061	3602	3368	3429	3776	3512	3619	4014	2059	3851	4894	4528	4677	5109	4787	4915	5465	4955	5113	5180	4858	4938	5377	4957	5359	7501	6766	7198	3862	3561	3671	3916	3702	3788	3777	3781	3763	5997	4655	4301	6294	5322	5017	7065	5921	6609
Myxococcus_xanthus_DK_1622_uid58003	3566	3255	3316	3374	2933	2940	3669	1787	3196	3422	2963	2893	3822	3286	3206	3817	3279	3140	4666	3950	3888	4909	4230	4768	5034	4279	4475	3367	2968	2903	3478	3021	3041	3304	3418	3227	7546	5087	5170	7010	6005	6238	7923	6604	7777
Nakamurella_multipartita_DSM_44233_uid59221	3509	3123	3192	3189	2666	2662	3469	1580	2880	3041	2462	2349	3435	2699	2585	3357	2678	2651	4307	3500	3408	4626	3698	4411	4470	3586	3818	3136	2580	2586	3229	2708	2758	3101	3195	2927	7392	4796	4893	6986	5658	5920	7870	6231	7656
Nanoarchaeum_equitans_Kin4_M_uid58009	3584	3375	3477	3760	3508	3618	4000	2043	3856	4888	4505	4669	5108	4732	4903	5447	4898	5089	5163	4817	4964	5347	4933	5350	7514	6741	7207	3852	3554	3650	3907	3673	3790	3771	3780	3762	6033	4787	4631	6083	5312	5185	6908	5861	6679
Natranaerobius_thermophilus_JW_NM_WN_LF_uid59001	3622	3351	3498	3765	3468	3598	4004	2037	3826	4884	4424	4542	5102	4658	4829	5448	4798	4928	5165	4749	4928	5369	4834	5352	7385	6423	6932	3856	3528	3681	3910	3622	3767	3774	3776	3749	6351	4915	4806	6669	5736	5742	7467	6296	7294
Natrialba_magadii_ATCC_43099_uid46245	3599	3265	3397	3609	3118	3281	3839	1834	3491	4167	3402	3557	4570	3756	3918	4627	3732	3794	4955	4189	4384	5158	4328	5108	6227	4994	5852	3612	3099	3236	3687	3181	3351	3558	3615	3546	6948	4786	4884	6998	5864	6110	7876	6496	7744
Natronomonas_pharaonis_DSM_2160_uid58435	3590	3288	3416	3526	3101	3232	3763	1840	3417	3902	3287	3424	4312	3661	3808	4391	3642	3720	4832	4164	4308	5046	4310	5043	5800	4829	5469	3517	3082	3159	3604	3117	3280	3458	3551	3500	6978	4910	4966	6987	5905	6171	7841	6450	7734
Nautilia_profundicola_AmH_uid59345	3605	3414	3498	3768	3555	3646	4013	2090	3865	4893	4567	4690	5119	4799	4905	5461	5037	5148	5178	4872	4979	5373	4954	5362	7470	6750	7131	3859	3575	3704	3917	3720	3820	3783	3783	3770	5936	4743	4556	6163	5378	5309	6971	6029	6751
Neisseria_gonorrhoeae_FA_1090_uid57611	3605	3330	3416	3615	3249	3374	3923	1926	3621	4608	3906	3967	4869	4144	4223	5091	4234	4243	5018	4446	4591	5211	4507	5170	6896	5802	6401	3716	3292	3384	3803	3410	3531	3640	3709	3632	6964	5046	5083	6921	5879	5983	7770	6496	7562
Neisseria_gonorrhoeae_NCCP11945_uid59191	3599	3323	3430	3655	3254	3403	3916	1932	3651	4642	3939	4018	4902	4229	4296	5154	4249	4304	5030	4478	4646	5232	4541	5196	6921	5836	6461	3751	3291	3408	3810	3445	3566	3664	3708	3651	6965	5129	5155	6928	5883	6048	7777	6555	7625
Neisseria_meningitidis_053442_uid58587	3609	3317	3442	3659	3270	3396	3903	1932	3627	4664	3946	3983	4926	4196	4277	5115	4280	4241	5030	4445	4569	5227	4544	5199	6961	5919	6457	3741	3286	3419	3791	3425	3560	3672	3710	3659	6957	5059	5025	6907	5799	5937	7763	6495	7573
Neisseria_meningitidis_alpha14	3604	3321	3431	3653	3248	3350	3902	1935	3630	4621	3930	3969	4853	4190	4239	5054	4242	4236	5030	4485	4597	5226	4509	5194	6926	5873	6432	3739	3293	3406	3801	3417	3538	3649	3715	3647	7000	5067	5034	6904	5851	5955	7751	6543	7556
Neisseria_meningitidis_FAM18_uid57825	3610	3332	3422	3663	3272	3381	3906	1924	3625	4677	3944	3972	4914	4215	4266	5163	4258	4273	5038	4456	4589	5209	4498	5183	6965	5897	6485	3722	3274	3397	3806	3434	3551	3660	3720	3676	6913	5063	5008	6902	5818	5904	7762	6498	7540
Neisseria_meningitidis_MC58_uid57817	3601	3311	3426	3654	3247	3372	3904	1938	3635	4660	3932	3985	4922	4213	4278	5125	4259	4217	5047	4468	4571	5216	4502	5200	6962	5845	6472	3728	3276	3381	3808	3432	3546	3661	3710	3671	6929	5052	4967	6901	5842	5915	7743	6406	7566
Neisseria_meningitidis_Z2491_uid57819	3617	3347	3434	3656	3266	3373	3908	1942	3627	4655	3903	3942	4899	4188	4258	5137	4273	4272	5052	4457	4601	5214	4498	5205	6919	5885	6444	3739	3282	3398	3801	3456	3545	3667	3719	3674	6930	5077	5006	6915	5831	5952	7761	6475	7582
Neorickettsia_risticii_Illinois_uid58889	3614	3293	3456	3738	3336	3512	3983	1989	3754	4826	4219	4408	5047	4412	4627	5369	4596	4763	5125	4583	4772	5332	4692	5272	7322	6339	6924	3838	3442	3582	3895	3529	3694	3756	3767	3727	6806	4964	4892	6830	5638	5647	7678	6201	7445
Neorickettsia_sennetsu_Miyayama_uid57965	3609	3292	3440	3729	3379	3502	3980	2001	3773	4826	4226	4409	5060	4435	4652	5371	4590	4792	5123	4572	4775	5316	4690	5274	7329	6338	6950	3824	3403	3573	3888	3510	3719	3756	3759	3742	6713	4930	4929	6759	5627	5663	7626	6228	7273
Nitratiruptor_SB155_2_uid58861	3625	3416	3498	3765	3480	3601	4002	2081	3820	4873	4492	4602	5104	4725	4831	5448	4918	5061	5157	4811	4918	5380	4932	5349	7385	6569	6957	3844	3529	3639	3900	3689	3781	3763	3783	3756	6303	5072	4868	6482	5748	5640	7226	6374	7030
Nitrobacter_hamburgensis_X14_uid58293	3582	3255	3358	3467	3056	3094	3727	1797	3282	3828	3199	3180	4211	3508	3454	4211	3525	3377	4710	4019	4044	5030	4198	4845	5669	4757	5089	3521	3025	3057	3597	3140	3222	3429	3508	3362	7262	4980	4968	6974	5732	6021	7863	6408	7688
Nitrobacter_winogradskyi_Nb_255_uid58295	3561	3214	3356	3479	2995	3075	3707	1786	3266	3816	3144	3115	4152	3425	3433	4154	3450	3367	4683	3975	3992	4974	4209	4804	5600	4646	5044	3485	3018	3050	3563	3104	3178	3432	3501	3314	7309	4956	5061	6987	5792	6046	7879	6487	7684
Nitrosococcus_halophilus_Nc4_uid46803	3604	3348	3461	3623	3242	3323	3866	1925	3580	4313	3664	3742	4615	3963	3971	4788	4057	4047	4941	4377	4495	5143	4480	5066	6468	5431	5980	3687	3293	3378	3750	3393	3483	3607	3690	3599	7240	5223	5237	6949	5939	6096	7806	6559	7636
Nitrosococcus_oceani_ATCC_19707_uid58403	3619	3331	3439	3643	3210	3312	3896	1927	3560	4384	3730	3704	4653	3981	4032	4858	4055	4041	4933	4347	4457	5155	4512	5064	6577	5530	5990	3684	3285	3349	3802	3446	3505	3623	3695	3605	7202	5156	5109	6936	5855	5962	7830	6595	7568
Nitrosococcus_watsoni_C_113_uid50331	3610	3346	3449	3618	3244	3310	3870	1900	3583	4337	3683	3740	4596	3961	4025	4798	4122	4029	4919	4371	4473	5143	4509	5101	6486	5491	5994	3700	3276	3334	3770	3396	3479	3623	3691	3563	7220	5104	5163	6938	5893	5994	7799	6536	7565
Nitrosomonas_europaea_ATCC_19718_uid57647	3609	3314	3427	3635	3244	3337	3878	1921	3548	4416	3790	3799	4669	4040	4110	4833	4154	4121	4935	4327	4465	5151	4464	5045	6646	5633	6043	3727	3289	3361	3779	3423	3522	3645	3687	3581	6950	5068	5037	6845	5758	5857	7723	6426	7419
Nitrosomonas_eutropha_C91_uid58363	3607	3349	3463	3636	3257	3338	3890	1946	3600	4557	3861	3922	4783	4132	4179	4950	4190	4201	4982	4379	4493	5164	4476	5131	6762	5744	6296	3742	3334	3408	3811	3469	3532	3659	3701	3626	6930	5045	5008	6875	5749	5813	7735	6446	7453
Nitrosopumilus_maritimus_SCM1_uid58903	3629	3407	3511	3766	3485	3614	4004	2053	3824	4884	4454	4603	5107	4691	4818	5444	4770	4997	5167	4758	4953	5370	4876	5350	7389	6583	6930	3864	3524	3661	3911	3673	3773	3772	3776	3763	6445	4911	4819	6691	5740	5734	7482	6400	7299
Nitrosospira_multiformis_ATCC_25196_uid58361	3593	3333	3434	3621	3224	3315	3853	1914	3572	4290	3700	3723	4562	3915	3978	4722	4025	3967	4909	4334	4396	5125	4468	5097	6400	5428	5905	3678	3242	3323	3769	3379	3516	3592	3662	3565	7088	5139	5135	6960	5852	6003	7842	6565	7631
Nocardia_farcinica_IFM_10152_uid58203	3526	3174	3225	3210	2745	2729	3466	1644	2949	2932	2583	2423	3333	2867	2756	3333	2791	2739	4290	3530	3584	4700	3836	4411	4224	3630	3689	3128	2617	2623	3238	2794	2814	3098	3210	2972	7412	4917	5027	6978	5707	6016	7890	6375	7719
Nocardioides_JS614_uid58149	3535	3153	3257	3209	2645	2757	3521	1639	3016	2998	2515	2464	3397	2807	2747	3398	2766	2734	4395	3534	3595	4701	3781	4541	4418	3606	3809	3170	2664	2677	3280	2813	2869	3078	3147	2969	7384	4865	4958	6989	5655	6026	7877	6348	7718
Nocardiopsis_dassonvillei_DSM_43111_uid49483	3542	3170	3303	3248	2700	2756	3506	1621	3024	2962	2434	2471	3410	2764	2847	3364	2729	2719	4476	3601	3656	4814	3899	4624	4366	3523	3852	3168	2597	2611	3225	2718	2770	3135	3190	3043	7475	4887	5039	7007	5810	6119	7910	6442	7773
_Nostoc_azollae__0708_uid49725	3624	3423	3506	3741	3448	3521	3978	2025	3760	4756	4190	4235	4998	4437	4524	5253	4513	4584	5091	4601	4766	5259	4653	5241	7148	6162	6633	3828	3491	3557	3889	3640	3741	3746	3766	3728	6903	5197	5155	6849	6006	6039	7703	6648	7434
Nostoc_PCC_7120_uid57803	3632	3431	3508	3717	3448	3518	3969	2031	3733	4783	4214	4270	5005	4453	4510	5276	4603	4562	5101	4623	4719	5260	4735	5236	7119	6116	6601	3823	3524	3564	3889	3637	3716	3752	3775	3737	6899	5256	5104	6860	5964	5941	7726	6645	7470
Nostoc_punctiforme_PCC_73102_uid57767	3643	3447	3499	3723	3438	3518	3978	2054	3765	4788	4241	4252	5023	4488	4495	5284	4574	4553	5091	4650	4666	5278	4718	5237	7104	6168	6550	3837	3526	3568	3896	3651	3722	3749	3765	3730	6953	5187	4982	6880	6023	5901	7774	6643	7516
Novosphingobium_aromaticivorans_DSM_12444_uid57747	3566	3203	3303	3373	2899	2989	3619	1742	3191	3435	2906	2803	3841	3197	3153	3842	3161	3072	4593	3793	3845	4819	4034	4644	5176	4233	4462	3413	2840	2911	3526	2996	3048	3323	3412	3202	7226	4975	5024	6971	5752	5954	7849	6391	7673
Oceanobacillus_iheyensis_HTE831_uid57867	3631	3415	3520	3762	3484	3607	4006	2047	3828	4877	4391	4540	5108	4636	4778	5443	4797	4948	5158	4729	4900	5357	4858	5325	7362	6395	6892	3841	3526	3671	3914	3656	3789	3767	3780	3771	6299	4889	4835	6617	5732	5735	7425	6377	7197
Ochrobactrum_anthropi_ATCC_49188_uid58921	3590	3289	3424	3575	3120	3254	3795	1896	3479	4121	3495	3430	4441	3790	3772	4505	3806	3738	4834	4199	4261	5048	4338	4998	6112	5014	5610	3599	3120	3212	3677	3267	3367	3559	3619	3463	6975	4893	4967	6960	5821	5975	7807	6457	7671
Oenococcus_oeni_PSU_1_uid59417	3625	3411	3490	3762	3438	3561	3998	2012	3757	4877	4369	4528	5103	4619	4774	5443	4762	4875	5158	4681	4829	5352	4772	5325	7408	6492	7002	3849	3495	3611	3910	3607	3731	3769	3778	3759	6339	4790	4683	6653	5612	5470	7501	6206	7088
Oligotropha_carboxidovorans_OM5_uid59155	3575	3303	3376	3495	3052	3129	3772	1848	3358	3851	3233	3203	4158	3547	3545	4227	3528	3451	4708	4037	4094	5010	4210	4851	5691	4786	5050	3553	3060	3139	3586	3202	3305	3429	3533	3357	7229	5102	5098	6982	5837	6068	7880	6560	7700
Olsenella_uli_DSM_7084_uid51367	3607	3221	3368	3511	3045	3147	3796	1809	3365	4031	3330	3360	4376	3601	3699	4377	3596	3570	4839	4058	4235	5090	4234	4961	6085	4890	5432	3581	3019	3135	3666	3155	3291	3505	3528	3401	7150	4936	5055	7005	5760	6046	7868	6423	7669
Onion_yellows_phytoplasma_OY_M_uid58015	3569	3288	3369	3757	3395	3512	3990	2018	3760	4892	4428	4573	5106	4633	4823	5457	4802	5009	5167	4676	4856	5363	4813	5334	7485	6505	7178	3844	3462	3598	3893	3592	3715	3765	3784	3745	6003	4722	4343	5951	5260	4924	6816	5904	6424
Opitutus_terrae_PB90_1_uid58965	3582	3315	3324	3438	3044	3035	3704	1844	3283	3644	3147	3054	3973	3455	3332	3973	3393	3248	4605	3891	3931	4897	4161	4711	5416	4558	4725	3458	3049	2995	3510	3112	3146	3424	3533	3314	7358	5126	5118	6987	5826	6010	7876	6545	7668
Orientia_tsutsugamushi_Boryong	3567	3200	3355	3745	3308	3504	3982	1970	3743	4884	4292	4466	5093	4495	4737	5454	4632	4899	5149	4535	4776	5323	4617	5306	7453	6394	7090	3838	3438	3616	3909	3541	3705	3758	3772	3754	5760	4391	4201	5983	4859	4802	6667	5482	6344
Orientia_tsutsugamushi_Ikeda_uid58869	3526	3089	3286	3702	3171	3436	3934	1884	3657	4873	4095	4369	5084	4313	4626	5437	4394	4758	5107	4308	4633	5278	4441	5254	7380	5992	7000	3823	3274	3500	3885	3429	3646	3744	3757	3739	5323	4037	3839	5653	4535	4536	6386	5075	6140
Paenibacillus_JDR_2_uid59021	3630	3368	3495	3735	3400	3496	3972	1989	3713	4788	4145	4215	5009	4377	4459	5294	4461	4527	5115	4553	4689	5309	4671	5278	7146	6029	6605	3801	3406	3503	3882	3534	3644	3733	3758	3717	6744	4984	4816	6905	5904	5848	7725	6455	7504
Paenibacillus_polymyxa_E681_uid53477	3631	3385	3511	3734	3411	3498	3979	2010	3751	4775	4273	4301	5029	4436	4536	5329	4589	4619	5115	4655	4773	5322	4728	5244	7174	6147	6667	3802	3441	3529	3888	3588	3697	3739	3761	3720	6774	5049	4953	6888	5925	5882	7734	6459	7493
Paenibacillus_polymyxa_SC2_uid59583	3645	3429	3531	3721	3425	3554	3988	2012	3775	4823	4282	4388	5057	4536	4599	5360	4659	4714	5143	4661	4817	5334	4766	5295	7249	6191	6695	3815	3476	3558	3897	3620	3698	3752	3766	3735	6721	5071	4922	6885	5902	5915	7725	6497	7487
Pantoea_ananatis_LMG_20103_uid46807	3612	3337	3438	3623	3223	3299	3883	1921	3551	4472	3669	3724	4755	4028	4020	4890	4047	3985	4921	4289	4376	5124	4400	5070	6574	5489	6047	3731	3227	3330	3802	3387	3451	3649	3696	3615	7165	5045	5034	6954	5857	5888	7815	6517	7541
Pantoea_vagans_C9_1_uid49871	3611	3329	3458	3644	3230	3330	3887	1911	3516	4420	3674	3698	4680	3977	4002	4801	3984	3909	4923	4304	4400	5119	4394	5056	6486	5399	5977	3717	3274	3321	3782	3361	3485	3628	3699	3591	7215	5043	5115	6962	5857	5974	7830	6588	7585
Parabacteroides_distasonis_ATCC_8503_uid58301	3621	3384	3520	3752	3428	3575	3985	2044	3809	4871	4368	4512	5091	4568	4675	5421	4731	4848	5162	4677	4855	5328	4776	5311	7359	6446	6858	3837	3526	3602	3912	3616	3773	3768	3776	3756	6406	4892	4723	6673	5616	5667	7522	6322	7173
Paracoccus_denitrificans_PD1222_uid58187	3545	3167	3282	3255	2790	2881	3541	1685	3097	3292	2806	2725	3626	3041	3007	3653	2990	2970	4461	3663	3685	4790	3919	4564	4799	3952	4242	3285	2766	2813	3367	2910	2937	3224	3340	3085	7258	4881	4959	6975	5722	6024	7837	6327	7659
Parvibaculum_lavamentivorans_DS_1_uid58739	3573	3236	3367	3428	2989	3067	3685	1793	3343	3866	3179	3166	4166	3477	3476	4220	3457	3443	4754	4041	4080	4983	4171	4838	5604	4692	5151	3476	2950	3034	3543	3113	3165	3387	3514	3341	7164	4967	5053	6979	5793	6020	7844	6489	7655
Parvularcula_bermudensis_HTCC2503_uid51641	3578	3257	3381	3455	3044	3075	3726	1844	3312	3744	3205	3150	4064	3497	3412	4110	3482	3428	4722	4035	4067	4977	4245	4849	5576	4665	4965	3498	3018	3057	3564	3162	3172	3433	3519	3348	7241	5086	5120	6993	5874	6116	7883	6571	7686
Pasteurella_multocida_Pm70_uid57627	3623	3358	3467	3715	3386	3471	3949	1967	3683	4800	4177	4224	5017	4448	4529	5343	4566	4636	5098	4592	4684	5274	4635	5256	7230	6184	6795	3816	3447	3548	3895	3571	3673	3739	3763	3708	6789	5040	4933	6695	5778	5723	7572	6477	7304
Pectobacterium_atrosepticum_SCRI1043_uid57957	3630	3354	3467	3666	3256	3370	3914	1949	3613	4639	3855	3868	4869	4126	4122	5093	4151	4171	5007	4390	4497	5211	4522	5147	6886	5628	6347	3765	3342	3391	3833	3447	3570	3687	3724	3669	6984	5019	4962	6924	5810	5865	7787	6522	7535
Pectobacterium_carotovorum_PC1_uid59295	3610	3346	3462	3669	3290	3386	3918	1940	3583	4606	3823	3876	4866	4099	4161	5066	4147	4161	5005	4386	4475	5205	4523	5136	6829	5620	6280	3743	3357	3413	3842	3483	3549	3666	3725	3659	7007	5069	4996	6930	5810	5877	7809	6520	7557
Pectobacterium_wasabiae_WPP163	3626	3340	3446	3692	3295	3386	3931	1939	3626	4683	3870	3904	4934	4188	4239	5129	4219	4218	5034	4404	4499	5232	4567	5164	6936	5725	6445	3762	3334	3449	3854	3454	3585	3679	3726	3675	7036	5006	5016	6906	5822	5862	7805	6504	7510
Pediococcus_pentosaceus_ATCC_25745_uid57981	3623	3405	3476	3758	3492	3586	4004	2042	3778	4864	4405	4483	5096	4606	4700	5430	4806	4891	5151	4721	4860	5341	4766	5310	7383	6447	6916	3863	3529	3608	3907	3636	3736	3775	3777	3748	6402	4924	4700	6713	5717	5593	7557	6364	7246
Pedobacter_heparinus_DSM_2366_uid59111	3631	3392	3481	3740	3463	3592	3996	2049	3775	4867	4378	4465	5095	4606	4726	5422	4767	4847	5161	4728	4821	5352	4808	5303	7357	6429	6885	3839	3521	3611	3905	3625	3746	3765	3780	3755	6303	4873	4692	6623	5716	5636	7420	6248	7032
Pelobacter_carbinolicus_DSM_2380_uid58241	3620	3306	3423	3614	3235	3319	3891	1917	3602	4360	3747	3801	4659	3978	4114	4815	4093	4070	4958	4354	4465	5164	4469	5080	6529	5481	6038	3687	3281	3347	3746	3373	3499	3625	3688	3584	7157	5081	5144	6942	5849	5980	7816	6520	7585
Pelobacter_propionicus_DSM_2379_uid58255	3599	3321	3429	3639	3238	3322	3902	1933	3568	4586	3829	3847	4824	4018	4093	4987	4087	4053	4971	4294	4437	5200	4450	5156	6758	5419	6209	3738	3290	3374	3813	3373	3512	3671	3699	3646	7093	5003	5005	6950	5813	5979	7839	6464	7614
Pelodictyon_phaeoclathratiforme_BU_1_uid58173	3620	3370	3508	3716	3356	3503	3947	2001	3706	4767	4127	4198	4963	4396	4485	5250	4528	4593	5067	4566	4724	5253	4669	5228	7097	6037	6624	3778	3426	3490	3883	3548	3651	3719	3745	3691	6812	5111	4991	6817	5810	5876	7670	6505	7392
Pelotomaculum_thermopropionicum_SI_uid58877	3588	3305	3440	3635	3250	3369	3882	1922	3604	4593	3857	3942	4812	4128	4226	5039	4241	4247	4992	4374	4586	5184	4555	5179	6833	5694	6438	3710	3267	3385	3798	3335	3510	3638	3704	3661	6931	5115	5113	6880	5887	6049	7733	6514	7512
Persephonella_marina_EX_H1_uid58119	3617	3421	3535	3771	3521	3665	4010	2078	3874	4884	4502	4625	5097	4717	4869	5450	4933	5085	5169	4853	4952	5379	4932	5348	7407	6591	6996	3856	3563	3661	3916	3701	3799	3771	3777	3766	6118	4837	4770	6429	5652	5603	7316	6252	7013
Petrotoga_mobilis_SJ95_uid58747	3601	3394	3491	3770	3513	3631	4010	2066	3881	4887	4545	4658	5106	4743	4882	5460	4943	5080	5175	4810	4973	5373	4944	5351	7442	6601	7042	3856	3592	3666	3914	3705	3813	3771	3783	3773	5934	4701	4554	6266	5449	5373	7057	5970	6729
Phenylobacterium_zucineum_HLK1_uid58959	3543	3157	3241	3232	2709	2732	3481	1618	3019	3193	2678	2631	3595	2956	2884	3553	2931	2792	4404	3596	3560	4722	3863	4503	4805	3937	4188	3212	2723	2732	3292	2791	2862	3160	3290	3022	7424	4917	4975	6987	5653	5963	7860	6391	7664
Photobacterium_profundum_SS9	3626	3346	3487	3726	3352	3468	3978	1975	3728	4809	4110	4186	5040	4352	4483	5335	4497	4572	5110	4529	4680	5283	4632	5238	7153	6005	6605	3819	3456	3544	3898	3564	3698	3750	3774	3730	6570	4903	4849	6776	5800	5751	7625	6334	7301
Photorhabdus_asymbiotica_uid59243	3628	3353	3474	3719	3392	3476	3961	1985	3691	4830	4184	4254	5046	4407	4516	5356	4543	4613	5105	4602	4696	5283	4670	5244	7210	6110	6698	3821	3448	3544	3901	3589	3658	3743	3765	3732	6719	4916	4791	6787	5738	5754	7593	6365	7309
Photorhabdus_luminescens	3620	3346	3455	3731	3399	3467	3974	2012	3705	4826	4158	4209	5057	4412	4505	5350	4497	4559	5105	4532	4672	5268	4644	5274	7221	6008	6692	3825	3438	3531	3893	3570	3676	3743	3760	3722	6664	4940	4798	6769	5682	5719	7612	6423	7329
Picrophilus_torridus_DSM_9790_uid58041	3622	3380	3528	3778	3520	3645	4010	2054	3861	4887	4516	4685	5108	4728	4890	5457	4953	5119	5165	4761	4927	5381	4875	5341	7489	6671	7105	3857	3551	3690	3918	3698	3806	3774	3772	3761	5827	4420	4411	6229	5171	5233	6988	5730	6511
Pirellula_sp	3623	3396	3479	3615	3269	3331	3915	1962	3589	4232	3608	3657	4590	4016	4008	4613	3915	3887	4984	4400	4495	5207	4519	5121	6232	5308	5615	3710	3300	3311	3779	3448	3504	3651	3677	3593	7341	5143	5152	7025	5919	6227	7919	6638	7781
Pirellula_staleyi_DSM_6068_uid43209	3629	3371	3436	3604	3254	3308	3845	1934	3507	4104	3566	3462	4419	3865	3796	4514	3862	3741	4904	4322	4336	5130	4496	5068	6079	5238	5539	3656	3271	3242	3726	3332	3389	3582	3640	3530	7402	5150	5141	7016	5951	6109	7883	6614	7755
Planctomyces_limnophilus_DSM_3776_uid48643	3614	3347	3459	3637	3250	3297	3872	1947	3531	4148	3615	3561	4510	3944	3900	4548	3909	3788	4924	4354	4370	5165	4554	5060	6225	5269	5613	3689	3269	3328	3784	3386	3464	3621	3688	3563	7381	5148	5233	7006	5973	6169	7896	6674	7713
Polaromonas_JS666_uid58207	3579	3269	3385	3437	3022	3058	3687	1802	3303	3734	3241	3197	4051	3449	3428	4109	3447	3442	4636	3975	4009	4914	4188	4778	5558	4708	4882	3506	3046	3104	3600	3117	3191	3452	3536	3354	7267	4951	5009	6966	5841	6050	7865	6448	7672
Polaromonas_naphthalenivorans_CJ2_uid58273	3576	3290	3373	3463	3065	3110	3760	1851	3360	3877	3323	3256	4204	3593	3542	4282	3615	3510	4752	4051	4082	4997	4235	4884	5812	4851	5195	3502	3063	3098	3599	3176	3268	3456	3552	3409	7271	4994	5075	6996	5884	6029	7865	6478	7647
Polynucleobacter_necessarius_asymbioticus_QLW_P1DMWA_1_uid58611	3616	3337	3431	3693	3303	3368	3916	1936	3619	4563	4011	3989	4822	4195	4280	4987	4221	4210	5007	4411	4497	5206	4486	5136	6846	5847	6284	3765	3347	3443	3839	3443	3552	3681	3726	3645	6924	4958	5074	6857	5816	5889	7689	6436	7432
Polynucleobacter_necessarius_STIR1_uid58967	3607	3308	3430	3658	3312	3404	3907	1926	3610	4533	3960	3944	4805	4176	4244	4928	4261	4217	4982	4484	4557	5171	4533	5152	6811	5816	6267	3749	3369	3463	3808	3444	3552	3681	3720	3629	6978	5094	5158	6840	5823	6010	7752	6490	7486
Porphyromonas_gingivalis_ATCC_33277_uid58879	3621	3320	3442	3709	3334	3466	3955	1993	3715	4783	4099	4244	4994	4346	4509	5312	4466	4610	5098	4538	4774	5291	4631	5260	7253	6117	6718	3809	3393	3553	3875	3530	3686	3726	3756	3707	6710	5009	4884	6803	5747	5838	7659	6371	7350
Porphyromonas_gingivalis_W83_uid57641	3628	3323	3470	3709	3361	3466	3959	1999	3745	4804	4151	4264	5020	4397	4521	5326	4524	4627	5107	4557	4784	5300	4646	5270	7255	6137	6718	3812	3410	3526	3876	3526	3678	3726	3753	3709	6719	4993	4889	6807	5738	5815	7678	6354	7339
Prevotella_melaninogenica_ATCC_25845_uid51377	3641	3385	3509	3758	3409	3563	4011	2022	3804	4874	4393	4538	5103	4602	4734	5426	4749	4894	5159	4673	4853	5368	4826	5328	7373	6492	6919	3847	3511	3624	3911	3627	3734	3766	3771	3743	6479	4941	4767	6707	5697	5685	7523	6361	7164
Prevotella_ruminicola_23_uid47507	3636	3410	3507	3753	3443	3574	3981	2018	3777	4849	4305	4436	5080	4533	4676	5391	4616	4736	5142	4665	4838	5344	4765	5297	7297	6423	6816	3827	3471	3591	3900	3611	3729	3748	3766	3742	6461	4891	4778	6684	5660	5652	7532	6325	7212
Prochlorococcus_marinus_AS9601_uid58307	3631	3377	3505	3774	3468	3598	4003	2035	3846	4893	4439	4648	5117	4684	4858	5461	4898	5068	5179	4769	4939	5377	4841	5362	7469	6537	7094	3869	3576	3718	3918	3682	3810	3788	3790	3776	6410	4933	4842	6577	5587	5633	7427	6179	7121
Prochlorococcus_marinus_CCMP1375_uid57995	3632	3332	3495	3755	3414	3561	3994	2031	3776	4869	4223	4387	5081	4497	4681	5426	4662	4784	5134	4613	4795	5334	4673	5277	7355	6263	6898	3854	3455	3627	3908	3605	3744	3770	3772	3751	6934	5149	5124	6801	5715	5808	7682	6390	7346
Prochlorococcus_marinus_MIT_9211_uid58309	3633	3375	3498	3748	3368	3537	3975	1996	3740	4851	4171	4378	5060	4383	4595	5391	4569	4707	5137	4620	4759	5311	4652	5301	7297	6266	6808	3841	3451	3572	3914	3565	3705	3750	3760	3745	7014	5120	5151	6851	5718	5886	7705	6439	7415
Prochlorococcus_marinus_MIT_9215_uid58819	3638	3378	3513	3774	3448	3581	4012	2037	3854	4896	4481	4658	5112	4673	4882	5457	4918	5091	5176	4758	4961	5373	4865	5351	7465	6594	7110	3861	3578	3714	3925	3694	3812	3781	3782	3775	6483	4919	4864	6531	5548	5616	7387	6190	7045
Prochlorococcus_marinus_MIT_9301_uid58437	3627	3380	3511	3772	3457	3612	4013	2052	3844	4892	4475	4651	5119	4710	4867	5468	4899	5065	5174	4778	4923	5388	4862	5348	7466	6600	7072	3862	3579	3705	3920	3686	3805	3781	3784	3777	6453	4929	4872	6572	5527	5587	7405	6164	7062
Prochlorococcus_marinus_MIT_9303_uid58305	3621	3319	3433	3642	3161	3302	3912	1897	3517	4570	3683	3751	4846	3850	3973	5048	3979	4026	5013	4273	4395	5203	4376	5103	6748	5289	6255	3756	3223	3359	3835	3363	3508	3685	3717	3688	7533	5077	5255	6983	5747	6024	7854	6415	7642
Prochlorococcus_marinus_MIT_9312_uid58357	3639	3356	3485	3768	3462	3603	4003	2037	3841	4889	4490	4640	5115	4710	4851	5465	4838	5036	5174	4769	4940	5383	4850	5349	7464	6579	7091	3863	3547	3703	3925	3668	3804	3779	3781	3773	6457	4883	4827	6564	5510	5568	7358	6135	7066
Prochlorococcus_marinus_MIT_9313_uid57773	3614	3291	3411	3591	3132	3220	3867	1867	3482	4389	3538	3522	4681	3754	3804	4786	3812	3793	4892	4181	4282	5133	4333	5020	6495	5092	5975	3731	3181	3271	3805	3278	3405	3655	3670	3610	7549	5038	5213	6968	5742	6007	7867	6354	7632
Prochlorococcus_marinus_MIT_9515_uid58313	3630	3386	3520	3775	3493	3638	4014	2036	3831	4889	4477	4661	5109	4678	4863	5463	4848	5093	5170	4743	4942	5380	4878	5347	7453	6626	7089	3865	3567	3704	3919	3662	3806	3775	3778	3773	6518	4910	4871	6555	5492	5545	7390	6116	7017
Prochlorococcus_marinus_NATL1A_uid58423	3639	3356	3525	3771	3478	3602	4009	2036	3811	4885	4376	4495	5108	4583	4770	5447	4770	4926	5168	4667	4874	5346	4773	5335	7416	6402	6997	3866	3501	3670	3912	3648	3792	3793	3788	3771	6791	4996	5048	6795	5704	5774	7662	6374	7365
Prochlorococcus_marinus_NATL2A_uid58359	3635	3366	3520	3770	3441	3577	4016	2019	3803	4877	4367	4503	5107	4574	4796	5454	4720	4902	5161	4686	4854	5363	4753	5332	7398	6368	6971	3866	3518	3677	3915	3626	3778	3789	3791	3770	6788	4990	5048	6798	5676	5782	7635	6348	7325
Prochlorococcus_marinus_pastoris_CCMP1986_uid57761	3630	3352	3503	3778	3466	3607	4009	2044	3835	4894	4448	4621	5117	4668	4857	5462	4835	5030	5178	4747	4946	5377	4834	5344	7463	6570	7084	3869	3562	3709	3922	3682	3801	3777	3778	3767	6496	4861	4834	6533	5471	5510	7383	6122	7000
Propionibacterium_acnes_KPA171202_uid58101	3603	3238	3353	3452	2975	3082	3755	1780	3292	3699	3051	3026	4105	3334	3343	4038	3334	3273	4749	3983	3998	4980	4121	4775	5470	4505	4790	3509	2963	3006	3620	3104	3174	3419	3493	3318	7290	5015	5099	6988	5790	6078	7888	6450	7690
Propionibacterium_acnes_SK137_uid48071	3611	3273	3395	3443	2977	3126	3757	1768	3295	3707	3074	3037	4088	3359	3383	4048	3341	3292	4737	3963	3986	4968	4116	4804	5498	4500	4819	3506	2972	3027	3590	3091	3186	3429	3491	3325	7257	5008	5062	6985	5808	6075	7863	6425	7683
Propionibacterium_freudenreichii_shermanii_CIRM_BIA1_uid49535	3578	3218	3309	3415	2885	2941	3687	1733	3217	3568	2933	2860	3930	3250	3237	3870	3216	3182	4629	3831	3870	4962	4126	4712	5408	4454	4563	3398	2852	2908	3540	2997	3075	3326	3386	3239	7386	4911	5025	6992	5790	6058	7897	6478	7695
Prosthecochloris_aestuarii_DSM_271_uid58151	3627	3366	3493	3696	3334	3446	3942	2005	3695	4718	4044	4112	4953	4319	4376	5208	4400	4486	5070	4514	4647	5285	4648	5215	7007	5977	6492	3795	3370	3463	3860	3524	3652	3713	3737	3675	6907	5086	5017	6906	5842	5962	7753	6463	7435
Proteus_mirabilis	3630	3373	3487	3744	3386	3534	3978	1982	3752	4856	4260	4302	5078	4473	4520	5418	4645	4672	5140	4574	4755	5327	4729	5298	7308	6211	6826	3827	3466	3553	3897	3587	3699	3756	3777	3733	6743	5066	4894	6766	5771	5772	7677	6420	7355
Pseudoalteromonas_atlantica_T6c_uid58283	3621	3392	3482	3717	3402	3494	3967	1985	3738	4766	4207	4238	4999	4375	4476	5260	4540	4609	5092	4584	4690	5291	4664	5244	7092	6132	6568	3812	3448	3533	3881	3574	3703	3737	3759	3715	6711	4969	4874	6848	5843	5835	7671	6474	7411
Pseudoalteromonas_haloplanktis_TAC125_uid58431	3626	3409	3509	3743	3428	3515	3977	2026	3746	4824	4281	4360	5045	4492	4612	5355	4651	4717	5127	4605	4778	5303	4732	5283	7253	6308	6759	3821	3492	3586	3900	3598	3706	3752	3777	3752	6644	5076	4817	6711	5810	5726	7576	6454	7317
Pseudomonas_aeruginosa_LESB58_uid59275	3580	3293	3380	3461	3009	3106	3717	1787	3360	3748	3150	3206	4063	3446	3468	4124	3467	3436	4728	4030	4060	4982	4219	4834	5584	4518	4991	3537	3024	3078	3582	3188	3273	3484	3562	3382	7388	5064	5140	6975	5812	6043	7888	6483	7682
Pseudomonas_aeruginosa_PA7_uid58627	3583	3296	3400	3461	3006	3140	3752	1803	3364	3812	3223	3186	4143	3488	3466	4150	3519	3456	4774	4041	4100	4978	4292	4872	5614	4533	5070	3517	3016	3094	3625	3161	3254	3452	3551	3383	7408	5039	5115	6993	5792	6021	7879	6519	7729
Pseudomonas_aeruginosa_PAO1_uid57945	3580	3278	3362	3453	3010	3098	3728	1778	3338	3773	3145	3205	4091	3427	3452	4138	3479	3406	4737	4009	4063	4970	4182	4849	5608	4524	4975	3545	3032	3062	3597	3166	3257	3486	3562	3378	7372	5076	5114	6976	5851	6055	7881	6480	7685
Pseudomonas_aeruginosa_UCBPP_PA14_uid57977	3587	3295	3360	3456	3002	3109	3733	1791	3367	3783	3160	3209	4110	3456	3476	4132	3495	3436	4733	4038	4071	4971	4217	4837	5590	4505	4996	3554	3057	3085	3584	3164	3271	3506	3557	3381	7405	5094	5133	6985	5842	6064	7892	6496	7686
Pseudomonas_entomophila_L48_uid58639	3567	3310	3377	3514	3070	3133	3771	1862	3373	3901	3336	3290	4230	3594	3575	4248	3600	3443	4763	4139	4166	4962	4262	4852	5828	4874	5206	3558	3116	3136	3634	3206	3332	3503	3601	3440	7280	5053	5060	6968	5781	5966	7836	6491	7636
Pseudomonas_fluorescens_Pf0_1_uid57591	3598	3329	3420	3529	3158	3262	3816	1874	3458	4120	3512	3453	4432	3806	3770	4470	3815	3751	4837	4205	4259	5074	4341	4958	6081	5151	5572	3641	3226	3266	3722	3354	3410	3571	3650	3538	7153	5054	5060	6949	5859	5970	7824	6560	7594
Pseudomonas_fluorescens_Pf_5_uid57937	3590	3295	3401	3523	3128	3163	3770	1845	3398	3983	3352	3337	4288	3637	3587	4328	3701	3583	4765	4128	4147	5000	4294	4885	5908	4904	5302	3567	3139	3167	3681	3293	3334	3522	3622	3493	7343	5040	5109	6978	5837	5973	7853	6537	7630
Pseudomonas_fluorescens_SBW25	3593	3354	3417	3566	3161	3240	3815	1882	3492	4043	3477	3493	4408	3789	3774	4462	3824	3693	4811	4227	4228	5038	4350	4963	6025	5081	5502	3626	3225	3227	3717	3316	3417	3575	3646	3519	7181	4998	5029	6951	5837	5960	7839	6455	7602
Pseudomonas_mendocina_ymp_uid58723	3585	3279	3367	3461	3070	3129	3747	1837	3380	3823	3235	3233	4193	3608	3559	4245	3661	3565	4755	4052	4113	5011	4216	4846	5737	4787	5245	3517	3100	3159	3655	3232	3318	3489	3594	3423	7308	5035	5060	6976	5821	5974	7852	6469	7625
Pseudomonas_putida_F1_uid58355	3591	3308	3396	3497	3091	3195	3797	1869	3410	3919	3342	3353	4218	3589	3661	4298	3647	3619	4766	4142	4170	4972	4229	4889	5803	4852	5262	3563	3125	3181	3654	3243	3357	3507	3588	3461	7222	5011	5104	6971	5893	5982	7823	6468	7604
Pseudomonas_putida_GB_1_uid58735	3584	3302	3402	3526	3101	3198	3773	1844	3398	4039	3413	3365	4317	3648	3657	4323	3685	3603	4821	4156	4187	4995	4293	4873	5947	4911	5329	3553	3155	3180	3677	3237	3321	3537	3598	3447	7259	5035	5090	6964	5793	5971	7840	6483	7635
Pseudomonas_putida_KT2440_uid57843	3599	3304	3424	3501	3122	3168	3791	1873	3387	3991	3410	3369	4287	3649	3671	4303	3627	3598	4777	4107	4185	4987	4241	4924	5929	4931	5368	3578	3121	3178	3684	3250	3360	3491	3611	3473	7215	5036	5064	6966	5782	5983	7833	6477	7583
Pseudomonas_putida_W619_uid58651	3603	3295	3396	3533	3106	3159	3802	1863	3413	3973	3346	3337	4298	3630	3655	4315	3681	3648	4808	4152	4231	5015	4289	4928	5976	4893	5297	3558	3107	3208	3661	3260	3351	3508	3599	3476	7243	5003	5061	6973	5809	5993	7855	6489	7610
Pseudomonas_stutzeri_A1501_uid58641	3588	3283	3395	3463	3054	3190	3762	1839	3418	3886	3290	3310	4199	3592	3603	4280	3690	3632	4781	4096	4160	5014	4290	4890	5739	4962	5338	3569	3126	3173	3655	3196	3298	3507	3597	3471	7312	5045	5090	6991	5802	6005	7863	6476	7675
Pseudomonas_syringae_B728a_uid57931	3593	3317	3419	3575	3179	3234	3858	1889	3435	4158	3566	3530	4465	3816	3780	4516	3853	3729	4860	4241	4294	5078	4375	4960	6153	5206	5546	3631	3218	3236	3735	3314	3418	3552	3642	3520	7145	4971	4969	6948	5746	5968	7821	6490	7587
Pseudomonas_syringae_phaseolicola_1448A_uid58099	3589	3301	3398	3559	3150	3224	3834	1884	3446	4175	3527	3551	4507	3831	3824	4583	3853	3773	4867	4259	4284	5063	4346	4993	6227	5155	5672	3630	3203	3269	3738	3337	3387	3569	3663	3537	7123	4963	4927	6934	5792	5938	7815	6466	7583
Pseudomonas_syringae_tomato_DC3000_uid57967	3606	3311	3419	3542	3141	3242	3832	1883	3403	4088	3494	3507	4416	3799	3762	4454	3835	3755	4845	4245	4275	5074	4334	4970	6063	5123	5501	3631	3172	3230	3728	3305	3426	3569	3641	3513	7129	4933	4949	6941	5798	5920	7834	6476	7594
Psychrobacter_arcticus_273_4_uid58021	3621	3349	3472	3711	3366	3479	3967	2008	3716	4798	4202	4235	5034	4432	4445	5322	4577	4549	5087	4560	4653	5272	4635	5228	7192	6196	6733	3812	3437	3502	3878	3542	3637	3737	3762	3714	6736	5001	4875	6800	5788	5732	7670	6475	7277
Psychrobacter_cryohalolentis_K5_uid58373	3631	3392	3460	3735	3386	3501	3973	1985	3700	4808	4221	4253	5054	4425	4488	5347	4558	4589	5114	4570	4691	5290	4640	5234	7183	6186	6695	3822	3407	3512	3890	3581	3683	3754	3757	3720	6763	5047	4903	6836	5745	5741	7680	6485	7350
Psychrobacter_PRwf_1_uid58459	3620	3381	3447	3706	3362	3447	3956	2003	3705	4734	4117	4138	4974	4375	4386	5253	4425	4450	5074	4511	4611	5256	4597	5198	7062	6103	6551	3783	3378	3461	3863	3499	3622	3712	3744	3692	6790	4987	4942	6838	5799	5778	7690	6425	7438
Psychromonas_ingrahamii_37_uid58521	3624	3377	3507	3743	3430	3554	3970	2000	3760	4843	4236	4342	5061	4477	4566	5385	4633	4728	5128	4518	4728	5304	4688	5276	7279	6222	6777	3845	3477	3577	3909	3623	3720	3760	3760	3735	6552	5004	4793	6631	5772	5721	7482	6335	7149
Pyrobaculum_aerophilum_IM2_uid57727	3572	3320	3450	3625	3303	3430	3874	1942	3641	4457	3926	4016	4717	4172	4209	4899	4249	4307	4927	4358	4507	5102	4490	5063	6718	5726	6256	3659	3271	3414	3750	3406	3522	3592	3679	3615	6944	5182	5172	6857	5860	5935	7673	6461	7409
Pyrobaculum_arsenaticum_DSM_13514_uid58409	3579	3322	3464	3628	3266	3386	3843	1919	3608	4393	3774	3833	4663	4064	4056	4857	4131	4147	4881	4325	4402	5103	4493	5081	6570	5611	6123	3628	3194	3325	3734	3368	3508	3566	3665	3584	7041	5130	5171	6871	5806	5891	7695	6486	7429
Pyrobaculum_calidifontis_JCM_11548_uid58787	3581	3288	3432	3568	3170	3287	3823	1884	3500	4247	3577	3674	4491	3866	3880	4680	3934	3964	4822	4271	4351	5061	4394	4992	6327	5335	5936	3594	3143	3271	3687	3292	3419	3543	3622	3535	7117	5060	5083	6893	5757	5881	7745	6363	7475
Pyrobaculum_islandicum_DSM_4184_uid58635	3592	3325	3443	3642	3252	3384	3900	1932	3612	4537	3928	4010	4785	4143	4214	5003	4318	4318	4950	4343	4470	5135	4522	5104	6771	5815	6364	3681	3239	3394	3782	3448	3583	3614	3689	3615	6942	5130	5126	6778	5730	5815	7610	6431	7331
Pyrococcus_abyssi	3606	3366	3490	3724	3443	3557	3967	2009	3798	4804	4324	4410	5027	4543	4653	5336	4694	4827	5098	4685	4792	5283	4766	5260	7227	6371	6819	3813	3489	3590	3876	3597	3716	3737	3761	3726	6353	4882	4846	6543	5685	5710	7404	6296	7116
Pyrococcus_furiosus_DSM_3638_uid57873	3608	3367	3498	3745	3446	3573	3972	2019	3795	4819	4354	4441	5046	4558	4684	5371	4718	4868	5112	4706	4851	5301	4791	5276	7232	6307	6810	3817	3504	3592	3892	3637	3739	3744	3766	3729	6273	4914	4862	6472	5650	5668	7325	6321	7102
Pyrococcus_horikoshii_OT3_uid57753	3622	3388	3484	3735	3462	3591	3980	2003	3800	4836	4361	4481	5055	4551	4672	5360	4729	4828	5120	4674	4827	5300	4779	5294	7298	6401	6867	3801	3480	3630	3890	3611	3722	3737	3754	3727	6345	4870	4825	6599	5665	5719	7434	6328	7128
Ralstonia_eutropha_H16	3548	3235	3335	3355	2878	2944	3600	1715	3153	3466	2974	2913	3753	3198	3193	3811	3256	3155	4524	3772	3831	4854	4051	4669	5185	4405	4526	3370	2865	2904	3467	2988	3099	3304	3431	3192	7263	4918	4968	6990	5732	5961	7856	6429	7667
Ralstonia_eutropha_JMP134_uid58047	3582	3256	3353	3358	2925	2982	3635	1760	3253	3542	3029	2970	3916	3313	3302	3888	3280	3288	4604	3809	3923	4870	4020	4728	5300	4420	4600	3398	2931	2976	3547	3006	3136	3333	3464	3253	7291	4952	4957	6990	5744	5972	7872	6439	7673
Ralstonia_pickettii_12D_uid58859	3582	3285	3384	3430	2956	3045	3682	1809	3323	3735	3175	3169	4072	3435	3427	4094	3495	3404	4682	4055	4040	4924	4191	4790	5616	4684	4915	3453	2984	3007	3543	3142	3237	3419	3516	3339	7258	4932	5043	6968	5827	6035	7874	6492	7686
Ralstonia_pickettii_12J_uid58737	3578	3259	3375	3413	2937	3034	3690	1812	3288	3728	3149	3099	4022	3411	3366	4045	3408	3375	4670	4015	3982	4912	4136	4810	5515	4609	4939	3469	2976	3014	3534	3111	3151	3387	3490	3313	7235	4897	4920	6972	5768	5954	7854	6486	7671
Ralstonia_solanacearum_CFBP2957_uid50545	3561	3250	3349	3397	2967	3032	3681	1789	3242	3676	3175	3122	3974	3456	3411	4015	3435	3307	4687	3993	3993	4936	4173	4766	5525	4620	4833	3423	3007	3003	3527	3096	3164	3381	3503	3306	7352	5006	5083	6981	5811	6016	7872	6509	7700
Ralstonia_solanacearum_GMI1000_uid57593	3558	3230	3323	3369	2911	2904	3633	1771	3166	3545	3038	2905	3886	3336	3210	3895	3278	3183	4632	3906	3900	4846	4058	4657	5354	4477	4595	3417	2932	2866	3487	3064	3069	3328	3442	3217	7300	4989	4978	6977	5750	5929	7856	6514	7693
Ralstonia_solanacearum_PSI07_uid50539	3568	3317	3320	3404	2951	3003	3677	1800	3221	3631	3050	3005	3962	3322	3282	3946	3350	3231	4627	3935	3938	4919	4112	4750	5399	4491	4729	3434	3002	2942	3482	3079	3121	3347	3453	3240	7350	4996	5002	6990	5787	6031	7880	6571	7695
Renibacterium_salmoninarum_ATCC_33209_uid58899	3557	3246	3336	3467	3047	3082	3718	1732	3299	3739	3107	3046	4056	3340	3376	4042	3332	3219	4698	3940	3961	4959	4136	4806	5574	4600	4976	3506	2996	3077	3566	3116	3221	3426	3526	3364	7307	4977	5061	6995	5816	5986	7857	6367	7654
Rhizobium_etli_CFN_42_uid58377	3592	3285	3401	3474	3043	3172	3759	1842	3373	3839	3275	3244	4215	3587	3588	4226	3545	3500	4774	4054	4096	4991	4231	4862	5705	4777	5099	3538	3054	3148	3625	3202	3271	3436	3567	3417	7063	4898	4977	6975	5767	5954	7847	6453	7665
Rhizobium_etli_CIAT_652_uid59115	3592	3308	3421	3497	3068	3148	3774	1814	3391	3873	3341	3302	4244	3610	3602	4252	3581	3552	4793	4139	4112	5018	4214	4923	5693	4840	5126	3527	3063	3161	3643	3225	3282	3476	3582	3397	7061	4942	4995	6982	5808	6030	7841	6440	7668
Rhizobium_leguminosarum_bv__trifolii_WSM1325_uid58991	3598	3266	3400	3491	3065	3154	3761	1834	3373	3908	3316	3268	4257	3639	3581	4260	3591	3527	4765	4078	4119	4990	4173	4899	5796	4735	5174	3537	3075	3140	3640	3195	3249	3453	3569	3398	7030	4949	4999	6986	5811	6001	7852	6484	7647
Rhizobium_leguminosarum_bv__trifolii_WSM2304_uid58997	3597	3308	3405	3507	3048	3137	3770	1820	3384	3893	3370	3254	4266	3648	3582	4256	3571	3521	4776	4055	4095	5020	4200	4882	5744	4792	5236	3529	3058	3141	3665	3234	3256	3455	3584	3404	7019	4882	4896	6985	5772	5976	7820	6407	7649
Rhizobium_leguminosarum_bv__viciae_3841_uid57955	3599	3255	3381	3466	3028	3136	3739	1816	3362	3848	3308	3228	4213	3597	3604	4249	3511	3472	4766	4028	4119	4972	4158	4885	5743	4718	5082	3519	3068	3124	3638	3211	3260	3451	3541	3387	7003	4917	4971	6986	5789	5967	7822	6466	7621
Rhizobium_NGR234_uid59081	3549	3250	3361	3452	3009	3087	3711	1789	3321	3720	3147	3116	4014	3449	3453	4148	3452	3373	4696	3953	4027	4914	4150	4817	5497	4571	4945	3441	3013	3089	3575	3130	3199	3410	3527	3356	7089	4881	4922	6971	5746	5922	7835	6426	7645
Rhodobacter_capsulatus_SB_1003_uid47509	3529	3138	3261	3285	2817	2877	3533	1651	3113	3373	2834	2755	3644	3071	2962	3649	3054	2908	4424	3722	3646	4717	3895	4498	4901	4116	4273	3290	2798	2812	3387	2924	2948	3223	3320	3076	7296	4898	5004	6968	5692	5977	7821	6370	7651
Rhodobacter_sphaeroides_2_4_1_uid57653	3519	3158	3273	3242	2745	2833	3565	1657	3031	3240	2748	2735	3618	2982	2960	3618	2996	2897	4469	3660	3697	4724	3909	4553	4746	3931	4128	3324	2734	2745	3358	2854	2923	3225	3310	3096	7374	4908	5040	6978	5741	5986	7882	6413	7708
Rhodobacter_sphaeroides_ATCC_17025_uid58451	3522	3160	3260	3249	2751	2818	3570	1710	3036	3207	2711	2701	3551	2992	2930	3534	2956	2866	4435	3641	3696	4716	3838	4536	4686	3969	4033	3253	2742	2747	3350	2854	2917	3192	3283	3069	7317	4910	4965	6976	5679	5961	7853	6320	7725
Rhodobacter_sphaeroides_ATCC_17029_uid58449	3523	3160	3268	3230	2763	2837	3546	1669	3061	3217	2769	2743	3596	2983	2957	3563	2999	2889	4473	3675	3694	4706	3889	4544	4770	3926	4109	3302	2733	2725	3380	2866	2924	3203	3311	3078	7371	4922	5025	6976	5751	5997	7872	6364	7705
Rhodobacter_sphaeroides_KD131_uid59277	3522	3134	3260	3217	2757	2840	3519	1649	3060	3176	2688	2675	3561	2913	2928	3535	2936	2871	4430	3645	3657	4684	3888	4515	4693	3847	4046	3250	2735	2733	3341	2838	2922	3172	3294	3038	7365	4934	5014	6980	5720	6008	7870	6366	7720
Rhodococcus_equi_103S_uid60171	3550	3229	3322	3293	2804	2855	3575	1668	3109	3184	2682	2601	3494	2974	2931	3485	2959	2918	4452	3705	3691	4715	3876	4527	4660	3832	3984	3250	2748	2792	3352	2908	2875	3222	3269	3073	7267	4963	5064	6979	5765	6020	7892	6433	7662
Rhodococcus_erythropolis_PR4_uid59019	3568	3229	3357	3413	2938	2970	3674	1738	3261	3420	2904	2849	3792	3207	3142	3827	3201	3160	4585	3817	3864	4835	3977	4632	5000	4160	4355	3432	2932	2981	3501	3006	3106	3339	3403	3226	7155	4912	4963	6973	5774	6005	7850	6363	7640
Rhodococcus_jostii_RHA1_uid58325	3541	3207	3319	3253	2834	2845	3525	1681	3126	3092	2637	2622	3471	2914	2885	3449	2932	2897	4472	3643	3646	4784	3913	4548	4447	3649	3847	3229	2764	2756	3377	2893	2934	3192	3273	3064	7311	4856	4966	6975	5683	5961	7890	6313	7699
Rhodococcus_opacus_B4_uid13791	3550	3198	3326	3303	2812	2851	3555	1685	3132	3091	2638	2576	3463	2933	2907	3465	2956	2915	4420	3602	3659	4717	3840	4520	4461	3670	3925	3244	2733	2766	3355	2892	2929	3189	3271	3066	7246	4868	4959	6979	5662	6024	7876	6347	7674
Rhodoferax_ferrireducens_T118_uid58353	3582	3249	3353	3498	3076	3138	3752	1848	3357	3932	3407	3342	4210	3619	3525	4208	3621	3534	4727	4086	4100	4948	4243	4818	5858	4937	5173	3550	3081	3153	3647	3249	3282	3469	3590	3443	7177	4966	5066	6969	5774	5970	7841	6412	7593
Rhodomicrobium_vannielii_ATCC_17100_uid43247	3598	3290	3372	3439	3022	3083	3730	1831	3344	3842	3323	3268	4182	3633	3567	4160	3567	3518	4748	4076	4118	5017	4241	4879	5686	4762	5088	3487	3028	3050	3576	3180	3197	3423	3540	3360	7246	4978	5008	6996	5866	6069	7886	6495	7712
Rhodopseudomonas_palustris_BisA53_uid58445	3571	3285	3358	3452	3003	3072	3717	1785	3275	3785	3201	3119	4061	3458	3397	4113	3497	3392	4672	4006	4055	4923	4226	4777	5535	4701	4943	3453	3007	3012	3554	3131	3198	3427	3526	3314	7300	5031	5052	6979	5822	6013	7872	6536	7664
Rhodopseudomonas_palustris_BisB18_uid58443	3558	3263	3360	3429	2988	3029	3681	1798	3250	3719	3127	3046	4028	3444	3363	4005	3395	3286	4676	3965	4034	4907	4133	4777	5500	4619	4814	3432	2984	3018	3550	3104	3191	3372	3495	3293	7286	5003	4998	6975	5838	5999	7860	6461	7676
Rhodopseudomonas_palustris_BisB5_uid58441	3587	3253	3339	3447	3013	3016	3673	1787	3242	3680	3143	3054	4026	3427	3349	4037	3457	3293	4663	3959	4032	4961	4113	4780	5480	4604	4768	3470	2996	2985	3561	3096	3170	3398	3518	3319	7286	4989	4983	6989	5770	5988	7875	6438	7670
Rhodopseudomonas_palustris_CGA009	3578	3261	3351	3427	2952	3028	3702	1812	3277	3737	3137	3042	4046	3414	3358	4013	3421	3298	4651	3936	3968	4945	4091	4772	5470	4585	4879	3455	3013	3024	3575	3111	3173	3377	3494	3313	7279	5024	5063	6996	5785	5972	7851	6491	7693
Rhodopseudomonas_palustris_HaA2_uid58439	3569	3260	3360	3408	2976	3029	3693	1780	3212	3665	3081	3065	4004	3407	3328	3994	3416	3260	4626	3892	3955	4860	4140	4715	5435	4502	4795	3476	2984	2993	3545	3075	3104	3398	3468	3296	7238	4992	4981	6993	5830	6003	7841	6409	7664
Rhodopseudomonas_palustris_TIE_1_uid58995	3575	3294	3371	3450	2995	3063	3694	1810	3311	3717	3175	3042	4064	3478	3393	4020	3440	3335	4695	3968	4010	4948	4134	4794	5495	4680	4847	3459	3012	3018	3593	3110	3190	3393	3513	3311	7258	5012	5024	7011	5790	5966	7866	6443	7698
Rhodospirillum_centenum_SW_uid58805	3531	3175	3271	3249	2839	2851	3521	1657	3056	3203	2696	2630	3575	3020	2930	3622	2967	2944	4432	3680	3635	4757	3927	4590	4844	4034	4227	3238	2756	2756	3384	2884	2919	3194	3325	3068	7455	4986	4977	6996	5778	6024	7885	6406	7734
Rhodospirillum_rubrum_ATCC_11170_uid57655	3572	3194	3304	3323	2841	2882	3606	1719	3129	3410	2897	2848	3721	3138	3094	3736	3133	2994	4520	3772	3779	4763	3990	4622	5024	4154	4346	3340	2842	2878	3416	2954	3035	3319	3438	3189	7345	4973	5049	6974	5752	6009	7883	6408	7683
Rhodothermus_marinus_DSM_4252	3573	3287	3365	3458	3077	3146	3709	1812	3361	3798	3251	3150	4086	3506	3452	4146	3566	3450	4656	4016	4067	4888	4199	4760	5545	4761	5066	3492	3072	3090	3541	3132	3200	3384	3511	3344	7381	5202	5138	6963	5851	6019	7845	6537	7635
Rickettsia_africae_ESF_5_uid58799	3611	3373	3478	3768	3507	3613	4011	2053	3833	4890	4462	4619	5106	4673	4836	5453	4884	5037	5168	4714	4886	5373	4871	5346	7482	6670	7149	3857	3539	3702	3914	3674	3799	3771	3782	3765	6176	4827	4606	6333	5485	5301	7156	6113	6905
Rickettsia_akari_Hartford_uid58161	3619	3400	3496	3773	3507	3636	4004	2038	3835	4889	4463	4634	5110	4675	4880	5453	4882	5083	5170	4739	4918	5359	4884	5345	7471	6679	7155	3860	3561	3682	3918	3689	3811	3772	3783	3764	6174	4849	4756	6413	5472	5405	7156	6163	6980
Rickettsia_bellii_OSU_85_389_uid58681	3622	3404	3496	3768	3513	3629	4016	2050	3847	4891	4524	4679	5112	4751	4898	5461	4955	5086	5168	4774	4976	5357	4934	5367	7482	6702	7135	3851	3565	3668	3910	3704	3815	3765	3777	3761	6095	4815	4630	6322	5445	5423	7119	6094	6876
Rickettsia_bellii_RML369_C_uid58405	3618	3402	3490	3763	3506	3619	4011	2047	3842	4891	4528	4687	5106	4763	4882	5464	4948	5085	5169	4794	4972	5362	4927	5363	7459	6703	7111	3851	3570	3658	3917	3700	3802	3766	3775	3764	6077	4820	4603	6321	5394	5372	7119	6050	6883
Rickettsia_canadensis_McKiel_uid58159	3617	3402	3485	3759	3501	3643	4010	2031	3822	4889	4501	4648	5113	4723	4873	5459	4888	5063	5173	4769	4931	5354	4858	5336	7488	6716	7136	3857	3535	3682	3905	3683	3815	3769	3784	3765	6115	4825	4669	6249	5463	5376	7086	6059	6766
Rickettsia_conorii_Malish_7_uid57633	3611	3403	3488	3769	3516	3629	4009	2056	3841	4885	4458	4648	5108	4693	4871	5456	4927	5074	5178	4740	4926	5372	4920	5352	7483	6688	7113	3859	3547	3697	3918	3689	3801	3773	3782	3765	6164	4868	4652	6355	5546	5372	7211	6197	6910
Rickettsia_felis_URRWXCal2_uid58331	3607	3372	3466	3768	3505	3615	4004	2045	3840	4892	4517	4632	5111	4716	4844	5456	4875	5032	5177	4727	4916	5366	4840	5351	7449	6594	7074	3852	3545	3670	3919	3694	3805	3779	3782	3760	6065	4742	4532	6399	5499	5318	7168	6029	6944
Rickettsia_massiliae_MTU5_uid58801	3619	3361	3479	3771	3523	3611	4008	2055	3827	4884	4453	4609	5110	4682	4845	5460	4893	5033	5164	4744	4907	5362	4849	5358	7473	6691	7183	3856	3559	3680	3911	3688	3787	3773	3784	3768	6180	4851	4628	6351	5465	5300	7182	6083	6833
Rickettsia_peacockii_Rustic_uid59301	3605	3353	3466	3767	3476	3589	4009	2044	3796	4888	4415	4606	5106	4616	4807	5454	4849	4979	5154	4667	4860	5358	4814	5339	7488	6615	7136	3854	3509	3669	3908	3631	3766	3769	3781	3760	6099	4762	4593	6290	5383	5233	7072	6020	6763
Rickettsia_prowazekii	3606	3372	3465	3775	3514	3606	4007	2053	3834	4890	4478	4635	5107	4695	4829	5457	4877	5050	5165	4705	4879	5355	4830	5330	7496	6678	7194	3858	3550	3660	3915	3676	3785	3777	3783	3774	6019	4732	4550	6143	5302	5168	6930	5866	6476
Rickettsia_rickettsii_Iowa_uid58961	3607	3418	3500	3766	3493	3615	4017	2060	3848	4894	4486	4674	5116	4699	4888	5455	4915	5058	5166	4741	4946	5368	4896	5345	7484	6694	7160	3857	3571	3700	3915	3680	3802	3772	3781	3771	6229	4908	4747	6399	5579	5477	7210	6233	6998
Rickettsia_rickettsii__Sheila_Smith__uid58027	3614	3415	3507	3766	3500	3619	4014	2063	3834	4891	4488	4662	5114	4687	4880	5456	4907	5058	5164	4749	4939	5365	4907	5346	7483	6685	7158	3858	3561	3704	3913	3676	3809	3773	3782	3770	6235	4901	4752	6424	5593	5484	7207	6207	7000
Rickettsia_typhi_Wilmington_uid58063	3610	3355	3447	3770	3474	3591	4002	2046	3814	4888	4502	4615	5109	4677	4829	5458	4869	5057	5158	4730	4875	5350	4841	5328	7490	6662	7180	3861	3532	3662	3911	3670	3782	3772	3776	3761	5908	4716	4490	6095	5254	5120	6909	5818	6521
Robiginitalea_biformata_HTCC2501_uid58285	3614	3364	3473	3724	3362	3479	3944	1981	3733	4775	4148	4205	5019	4380	4498	5280	4493	4536	5107	4565	4712	5307	4703	5288	7093	6030	6594	3810	3420	3504	3863	3512	3623	3723	3741	3703	6823	5050	4917	6935	5930	5937	7774	6536	7528
Roseiflexus_castenholzii_DSM_13941_uid58287	3579	3257	3353	3390	2980	3004	3654	1771	3293	3504	3116	2986	3884	3432	3252	3947	3456	3297	4562	3909	3892	4859	4132	4646	5229	4444	4645	3439	2998	2982	3548	3092	3141	3372	3476	3258	7327	5123	5073	6973	5874	5966	7855	6562	7627
Roseiflexus_RS_1_uid58523	3571	3290	3367	3398	2970	3047	3681	1800	3245	3528	3122	3033	3901	3443	3321	3915	3430	3282	4577	3903	3936	4834	4079	4674	5400	4532	4623	3392	2989	2947	3562	3159	3141	3361	3471	3262	7332	5063	5057	6985	5863	5979	7844	6553	7671
Roseobacter_denitrificans_OCh_114_uid58597	3570	3248	3387	3464	3052	3106	3748	1860	3396	3739	3246	3245	4174	3558	3551	4113	3491	3428	4694	4016	4065	4936	4148	4796	5688	4772	4964	3509	3096	3106	3595	3141	3234	3428	3555	3380	7046	4995	4977	6944	5805	6004	7828	6479	7599
Rothia_dentocariosa_ATCC_17931_uid49331	3618	3337	3422	3625	3232	3318	3905	1927	3510	4439	3695	3652	4729	3964	3959	4872	3999	3997	4981	4363	4407	5194	4491	5165	6680	5370	6179	3676	3204	3254	3776	3364	3444	3620	3679	3590	7238	5104	5045	7003	5986	6117	7889	6604	7723
Rothia_mucilaginosa	3609	3282	3385	3519	3041	3107	3802	1829	3372	4120	3392	3383	4477	3679	3673	4492	3650	3602	4903	4149	4212	5146	4321	5055	6131	4989	5605	3594	3071	3115	3681	3149	3246	3523	3594	3482	7382	5047	4965	7003	5772	5969	7891	6479	7744
Rubrobacter_xylanophilus_DSM_9941_uid58057	3516	3107	3281	3300	2671	2837	3538	1642	3077	3267	2679	2744	3600	2994	3037	3680	2991	3070	4512	3645	3810	4821	3868	4693	4982	3997	4319	3320	2713	2835	3357	2815	2949	3267	3338	3157	7472	4928	5128	6978	5727	6034	7882	6381	7735
Ruegeria_pomeroyi_DSS_3_uid57863	3568	3210	3286	3361	2911	3033	3625	1751	3227	3568	2979	2968	3961	3317	3288	3904	3206	3164	4608	3854	3923	4838	4050	4750	5349	4420	4762	3410	2967	2995	3485	3038	3085	3333	3436	3256	7188	4955	5057	6958	5756	5995	7846	6388	7659
Ruegeria_TM1040_uid58193	3586	3251	3385	3483	3044	3133	3718	1793	3362	3814	3236	3173	4077	3532	3515	4144	3523	3409	4694	4057	4102	4964	4214	4827	5635	4705	4994	3494	2984	3089	3597	3154	3250	3459	3568	3378	7187	4977	5088	6972	5721	6033	7850	6425	7659
Saccharomonospora_viridis_DSM_43017_uid59055	3577	3239	3355	3393	2867	2933	3622	1682	3181	3269	2787	2749	3712	3108	3095	3712	3086	3090	4600	3792	3868	4902	4028	4773	4966	4121	4339	3317	2792	2842	3420	2915	3015	3240	3312	3143	7466	5003	5092	7008	5871	6109	7912	6497	7754
Saccharophagus_degradans_2_40_uid57921	3628	3373	3463	3716	3404	3484	3967	1998	3680	4746	4112	4168	5012	4431	4454	5228	4506	4528	5107	4564	4706	5290	4690	5241	7092	6110	6559	3815	3439	3492	3880	3592	3657	3740	3759	3726	6818	5081	4933	6884	5816	5813	7750	6547	7532
Saccharopolyspora_erythraea_NRRL_2338	3554	3180	3294	3246	2764	2776	3506	1653	3069	2990	2491	2434	3351	2781	2795	3384	2758	2728	4385	3598	3602	4766	3901	4572	4377	3583	3776	3145	2604	2622	3266	2782	2805	3154	3188	2971	7453	4889	5051	7000	5773	6133	7901	6415	7747
Salinibacter_ruber_DSM_13855_uid58513	3583	3275	3410	3510	3025	3103	3797	1828	3371	3878	3290	3280	4272	3655	3660	4348	3626	3571	4872	4213	4236	5081	4376	4976	5789	4840	5247	3578	3104	3133	3614	3145	3254	3468	3557	3424	7459	5077	5111	7014	6029	6226	7903	6629	7754
Salinibacter_ruber_M8_uid47323	3608	3298	3418	3527	3031	3127	3805	1842	3396	3932	3339	3319	4309	3675	3646	4385	3648	3577	4883	4219	4237	5086	4398	5004	5810	4864	5301	3564	3091	3151	3605	3159	3273	3472	3539	3423	7488	5103	5124	7023	5999	6233	7908	6656	7764
Salinispora_arenicola_CNS_205_uid58659	3524	3148	3220	3235	2703	2718	3427	1598	2908	3024	2508	2428	3426	2800	2696	3391	2743	2693	4322	3475	3443	4638	3809	4420	4334	3592	3843	3125	2586	2572	3239	2722	2758	3093	3164	2927	7404	4856	5005	6997	5767	6026	7877	6398	7712
Salinispora_tropica_CNB_440_uid58565	3534	3137	3234	3216	2689	2754	3477	1628	2969	3055	2512	2447	3442	2806	2745	3335	2786	2744	4423	3498	3453	4700	3842	4458	4502	3549	3919	3126	2604	2563	3257	2702	2744	3067	3149	2933	7471	4956	5065	7007	5723	5991	7894	6431	7713
Salmonella_enterica_arizonae_serovar_62_z4_z23__RSK2980_uid58191	3616	3347	3468	3681	3306	3401	3920	1918	3605	4652	3898	3980	4910	4114	4217	5156	4273	4246	5016	4403	4516	5206	4515	5143	6936	5772	6433	3746	3318	3420	3845	3483	3575	3667	3735	3669	6991	5060	5034	6889	5779	5924	7750	6480	7489
Salmonella_enterica_serovar_Agona_SL483_uid59431	3619	3343	3448	3650	3220	3377	3916	1952	3610	4634	3832	3895	4883	4118	4163	5112	4203	4199	5028	4409	4545	5188	4481	5168	6898	5621	6385	3734	3314	3377	3828	3428	3526	3656	3726	3656	6997	5062	5042	6903	5779	5938	7778	6447	7488
Salmonella_enterica_serovar_Choleraesuis_SC_B67_uid58017	3613	3343	3463	3635	3240	3365	3908	1939	3582	4586	3840	3900	4838	4092	4183	5059	4168	4163	5006	4388	4513	5193	4443	5142	6786	5614	6251	3730	3279	3385	3827	3432	3562	3651	3707	3662	7055	5042	5030	6917	5800	5942	7759	6457	7531
Salmonella_enterica_serovar_Dublin_CT_02021853_uid58917	3615	3342	3457	3636	3240	3382	3910	1930	3594	4595	3823	3891	4852	4097	4166	5073	4178	4183	5006	4399	4498	5178	4467	5161	6816	5631	6291	3741	3298	3376	3826	3461	3541	3671	3717	3662	7083	5065	5098	6914	5789	5959	7781	6486	7516
Salmonella_enterica_serovar_Enteritidis_P125109_uid59247	3616	3330	3460	3635	3217	3350	3900	1932	3596	4605	3797	3862	4853	4079	4123	5080	4180	4138	4997	4376	4484	5168	4441	5130	6817	5621	6257	3736	3280	3368	3825	3436	3525	3663	3710	3652	7019	5065	5053	6899	5806	5897	7755	6459	7455
Salmonella_enterica_serovar_Gallinarum_287_91_uid59249	3615	3317	3455	3640	3209	3345	3900	1923	3576	4549	3792	3840	4858	4081	4114	5070	4200	4140	4987	4382	4500	5161	4466	5122	6785	5606	6269	3740	3279	3364	3809	3414	3544	3672	3716	3639	7049	5049	5042	6904	5817	5901	7758	6445	7442
Salmonella_enterica_serovar_Heidelberg_SL476_uid58973	3621	3362	3466	3655	3269	3385	3909	1941	3627	4595	3842	3864	4870	4119	4165	5094	4212	4213	5008	4414	4531	5196	4495	5162	6818	5591	6306	3749	3318	3388	3840	3447	3535	3670	3709	3665	7027	5078	5058	6895	5785	5937	7782	6466	7530
Salmonella_enterica_serovar_Newport_SL254_uid58831	3619	3364	3467	3631	3245	3373	3911	1936	3602	4589	3817	3869	4847	4063	4134	5059	4175	4156	5011	4400	4503	5185	4497	5153	6810	5572	6300	3755	3314	3393	3830	3451	3537	3660	3707	3666	6986	5030	5071	6921	5807	5914	7778	6485	7541
Salmonella_enterica_serovar_Paratyphi_A_AKU_12601_uid59269	3608	3336	3446	3636	3244	3325	3888	1924	3597	4536	3812	3860	4821	4084	4122	5017	4153	4161	4982	4393	4487	5166	4453	5104	6803	5592	6233	3733	3274	3372	3815	3407	3548	3674	3720	3641	7040	5074	5056	6893	5770	5907	7738	6409	7478
Salmonella_enterica_serovar_Paratyphi_A_ATCC_9150_uid58201	3607	3333	3445	3633	3235	3330	3881	1922	3597	4533	3806	3857	4820	4083	4110	5018	4140	4145	4979	4394	4484	5172	4450	5104	6800	5574	6234	3734	3273	3364	3814	3408	3556	3672	3718	3636	7042	5073	5049	6895	5769	5907	7740	6422	7473
Salmonella_enterica_serovar_Paratyphi_B_SPB7_uid59097	3619	3367	3497	3649	3259	3395	3904	1940	3625	4608	3846	3926	4869	4137	4225	5076	4209	4227	5027	4424	4549	5190	4507	5160	6848	5601	6369	3744	3299	3422	3831	3453	3576	3672	3713	3670	7068	5120	5141	6901	5799	5997	7768	6463	7536
Salmonella_enterica_serovar_Paratyphi_C_RKS4594_uid59063	3620	3353	3465	3628	3233	3370	3902	1949	3593	4594	3846	3888	4813	4106	4165	5064	4192	4169	4994	4398	4507	5195	4470	5128	6816	5617	6279	3743	3300	3390	3829	3445	3552	3656	3716	3672	7038	5041	5044	6895	5808	5941	7756	6484	7516
Salmonella_enterica_serovar_Schwarzengrund_CVM19633_uid58915	3612	3347	3465	3638	3242	3361	3911	1938	3603	4583	3841	3876	4829	4098	4145	5055	4196	4166	5013	4375	4491	5181	4479	5153	6783	5613	6269	3727	3278	3381	3831	3441	3523	3672	3707	3660	7038	5076	5061	6909	5776	5908	7774	6459	7501
Salmonella_enterica_serovar_Typhi_CT18_uid57793	3624	3362	3470	3655	3248	3372	3907	1919	3611	4596	3861	3913	4873	4130	4168	5065	4248	4224	5043	4419	4525	5204	4488	5169	6852	5671	6327	3744	3317	3410	3833	3451	3574	3671	3718	3656	7004	5085	5077	6912	5794	5921	7796	6462	7521
Salmonella_enterica_serovar_Typhimurium_LT2_uid57799	3616	3351	3476	3634	3239	3369	3909	1933	3585	4607	3844	3885	4847	4098	4134	5105	4186	4161	4997	4409	4496	5175	4461	5123	6804	5609	6304	3748	3289	3371	3828	3459	3524	3666	3707	3652	7014	5062	5038	6910	5812	5914	7763	6435	7514
Salmonella_enterica_serovar_Typhi_Ty2_uid57973	3618	3355	3464	3641	3224	3361	3891	1930	3593	4580	3817	3887	4832	4097	4134	5024	4199	4156	5016	4407	4497	5178	4456	5119	6812	5622	6232	3730	3294	3381	3824	3448	3562	3667	3712	3643	7028	5099	5072	6892	5782	5921	7775	6460	7492
Sanguibacter_keddieii_DSM_10542_uid40845	3536	3178	3218	3268	2754	2781	3536	1633	2960	2942	2472	2450	3335	2763	2726	3282	2750	2666	4354	3498	3493	4695	3783	4452	4387	3626	3687	3198	2621	2640	3302	2823	2787	3133	3163	2985	7447	4902	4941	7008	5723	5973	7898	6372	7693
Sebaldella_termitidis_ATCC_33386	3627	3399	3526	3774	3526	3651	4008	2065	3855	4890	4572	4654	5112	4728	4888	5466	4943	5092	5172	4862	4979	5383	4983	5363	7413	6601	6967	3860	3613	3693	3913	3723	3824	3777	3789	3776	5793	4625	4460	6291	5485	5425	7028	6090	6875
Segniliparus_rotundus_DSM_44985_uid49049	3533	3158	3283	3332	2862	2878	3586	1704	3145	3433	2913	2780	3806	3130	3087	3762	3082	3009	4629	3803	3861	4902	4026	4717	5061	4202	4432	3364	2841	2824	3403	2950	2997	3295	3382	3141	7548	4895	5124	7015	5818	6087	7899	6436	7755
Serratia_proteamaculans_568_uid58725	3605	3298	3391	3624	3222	3301	3869	1885	3561	4440	3711	3687	4711	3973	4000	4847	4002	4019	4919	4298	4375	5129	4415	5059	6630	5399	6124	3710	3244	3321	3796	3368	3495	3619	3711	3596	7110	5008	5022	6898	5802	5836	7793	6434	7496
Shewanella_amazonensis_SB2B_uid58257	3626	3361	3466	3647	3284	3358	3903	1968	3596	4482	3767	3768	4716	4099	4099	4840	4085	4088	4961	4366	4502	5169	4475	5115	6650	5588	6086	3734	3309	3372	3792	3455	3517	3661	3723	3629	6976	5029	4997	6918	5745	5894	7788	6571	7546
Shewanella_ANA_3_uid58347	3619	3370	3470	3709	3382	3458	3958	2009	3684	4666	4051	4066	4949	4323	4375	5127	4343	4398	5034	4527	4555	5228	4602	5207	6995	5870	6449	3780	3435	3470	3856	3546	3626	3717	3753	3692	6894	5029	4943	6858	5854	5812	7704	6486	7445
Shewanella_baltica_OS155_uid58259	3612	3358	3457	3690	3313	3391	3930	1983	3610	4658	3964	4007	4941	4248	4289	5139	4338	4294	5044	4475	4525	5220	4488	5180	6892	5797	6383	3775	3385	3449	3852	3510	3621	3712	3755	3697	6735	4900	4870	6822	5796	5713	7656	6393	7374
Shewanella_baltica_OS185_uid58743	3622	3395	3483	3704	3334	3457	3954	1977	3662	4695	4043	4065	4933	4316	4347	5165	4416	4386	5060	4530	4605	5260	4606	5204	6943	5911	6460	3790	3412	3485	3877	3532	3651	3720	3757	3695	6812	5035	4949	6821	5825	5786	7701	6477	7402
Shewanella_baltica_OS195_uid58261	3620	3395	3473	3692	3356	3471	3952	1968	3652	4700	4027	4051	4950	4328	4355	5168	4382	4354	5065	4531	4619	5248	4575	5198	6998	5896	6506	3798	3407	3482	3888	3567	3654	3723	3755	3707	6770	4976	4924	6818	5820	5753	7701	6491	7392
Shewanella_baltica_OS223_uid58775	3627	3393	3480	3700	3347	3444	3945	1962	3644	4687	4004	4039	4938	4300	4322	5155	4328	4343	5065	4496	4564	5224	4563	5170	6973	5862	6444	3787	3411	3490	3866	3513	3601	3720	3754	3698	6755	4990	4900	6831	5798	5768	7677	6438	7379
Shewanella_denitrificans_OS217_uid58263	3622	3381	3493	3718	3405	3470	3955	2007	3672	4754	4126	4136	4987	4367	4433	5223	4424	4487	5058	4516	4600	5218	4572	5210	7067	6015	6488	3809	3430	3495	3874	3580	3650	3733	3744	3703	6818	5055	4931	6835	5829	5811	7690	6510	7406
Shewanella_frigidimarina_NCIMB_400_uid58265	3627	3409	3486	3715	3404	3497	3955	2017	3669	4783	4161	4182	5010	4382	4513	5248	4544	4543	5078	4588	4667	5237	4662	5231	7133	6130	6549	3816	3443	3488	3878	3557	3681	3751	3764	3719	6743	5020	4867	6782	5786	5795	7602	6460	7294
Shewanella_halifaxensis_HAW_EB4_uid59007	3633	3388	3474	3722	3394	3482	3966	2002	3696	4751	4112	4186	5004	4359	4471	5247	4415	4541	5099	4541	4663	5252	4590	5210	7065	5948	6541	3808	3417	3515	3880	3597	3696	3740	3762	3716	6730	4990	4909	6805	5757	5750	7647	6447	7393
Shewanella_loihica_PV_4_uid58349	3613	3357	3483	3685	3325	3413	3914	1997	3637	4600	4022	3971	4856	4257	4267	5019	4272	4242	5023	4475	4571	5219	4573	5171	6865	5824	6326	3769	3378	3413	3845	3499	3578	3687	3729	3666	6909	5074	5005	6885	5839	5863	7764	6522	7527
Shewanella_MR_4_uid58345	3633	3397	3463	3702	3355	3438	3943	1974	3676	4667	4027	4037	4938	4283	4331	5118	4325	4365	5046	4497	4581	5237	4606	5202	6925	5918	6406	3788	3415	3458	3862	3539	3627	3713	3764	3690	6868	5041	4943	6859	5867	5791	7730	6532	7456
Shewanella_MR_7_uid58343	3624	3403	3472	3700	3365	3461	3952	1975	3663	4666	4019	4050	4939	4320	4340	5108	4317	4385	5044	4502	4570	5246	4591	5213	6948	5920	6437	3795	3398	3460	3860	3528	3645	3717	3756	3687	6833	5003	4957	6863	5851	5762	7721	6510	7439
Shewanella_oneidensis_MR_1_uid57949	3617	3375	3459	3698	3346	3433	3960	1983	3660	4652	4011	4029	4908	4275	4327	5121	4343	4303	5011	4522	4595	5221	4585	5184	6936	5894	6443	3782	3379	3460	3846	3533	3616	3712	3757	3697	6782	4961	4883	6803	5797	5761	7656	6435	7377
Shewanella_pealeana_ATCC_700345_uid58705	3632	3380	3481	3717	3384	3486	3964	2030	3722	4736	4117	4158	4979	4388	4400	5229	4385	4458	5078	4509	4656	5263	4586	5229	7033	6031	6552	3809	3445	3501	3885	3543	3682	3728	3759	3704	6716	5020	4906	6815	5739	5723	7661	6435	7376
Shewanella_piezotolerans_WP3_uid58745	3637	3406	3519	3725	3397	3542	3963	2024	3747	4776	4140	4212	5004	4419	4501	5269	4485	4515	5106	4558	4691	5294	4685	5255	7120	6102	6635	3821	3419	3514	3888	3575	3693	3741	3764	3723	6754	5065	4961	6793	5829	5779	7661	6490	7390
Shewanella_putrefaciens_CN_32_uid58267	3627	3379	3481	3696	3387	3441	3954	1979	3675	4704	4044	4054	4961	4293	4366	5214	4382	4343	5052	4499	4569	5244	4639	5173	7050	5963	6504	3787	3421	3477	3859	3535	3615	3722	3769	3694	6779	5001	4921	6824	5771	5711	7655	6436	7340
Shewanella_sediminis_HAW_EB3_uid58835	3633	3382	3514	3711	3370	3508	3973	2004	3722	4748	4137	4209	4998	4417	4473	5228	4410	4458	5104	4520	4654	5310	4616	5257	7096	6028	6562	3812	3462	3518	3881	3578	3658	3737	3764	3717	6725	5003	4913	6837	5776	5786	7673	6471	7457
Shewanella_violacea_DSS12_uid47085	3622	3403	3506	3717	3422	3509	3963	2030	3720	4753	4148	4226	5002	4413	4519	5252	4516	4571	5089	4534	4702	5282	4609	5240	7115	6122	6579	3827	3447	3517	3892	3564	3672	3744	3754	3714	6704	4964	4895	6819	5849	5844	7702	6508	7437
Shewanella_W3_18_1_uid58341	3626	3382	3489	3691	3375	3435	3958	1979	3657	4705	4042	4061	4938	4304	4343	5189	4377	4332	5062	4509	4586	5265	4627	5175	7056	5956	6500	3791	3420	3482	3866	3543	3626	3727	3765	3692	6811	5002	4934	6828	5780	5735	7687	6443	7370
Shewanella_woodyi_ATCC_51908_uid58721	3635	3386	3509	3727	3410	3510	3979	2035	3740	4802	4144	4199	5022	4438	4489	5295	4510	4554	5104	4585	4722	5297	4663	5259	7156	6071	6527	3810	3487	3520	3892	3608	3697	3755	3761	3722	6634	5003	4894	6778	5788	5724	7673	6459	7383
Shigella_boydii_CDC_3083_94_uid58415	3617	3310	3426	3642	3192	3333	3890	1891	3559	4555	3748	3856	4778	3994	4102	5027	4109	4139	4997	4352	4479	5152	4330	5105	6803	5532	6341	3725	3275	3351	3807	3363	3497	3651	3715	3629	6948	4888	4929	6850	5601	5834	7711	6281	7452
Shigella_boydii_Sb227_uid58215	3607	3294	3416	3654	3221	3349	3898	1889	3545	4512	3742	3821	4768	3990	4111	4949	4091	4149	4962	4331	4426	5137	4363	5065	6746	5498	6257	3726	3294	3385	3798	3379	3489	3636	3704	3625	6965	4906	4956	6847	5593	5792	7725	6297	7432
Shigella_dysenteriae_Sd197_uid58213	3604	3289	3436	3656	3204	3362	3891	1888	3568	4578	3732	3874	4796	4007	4137	5034	4084	4139	4979	4271	4445	5119	4352	5127	6770	5482	6363	3726	3251	3392	3815	3338	3507	3652	3719	3638	6917	4865	4987	6872	5639	5826	7703	6340	7460
Shigella_flexneri_2a	3608	3297	3418	3662	3233	3359	3917	1886	3558	4600	3765	3862	4820	4069	4154	5053	4140	4157	4987	4331	4434	5138	4342	5102	6884	5481	6266	3732	3265	3362	3800	3374	3516	3655	3719	3647	6914	4900	4944	6849	5596	5805	7733	6356	7419
Shigella_flexneri_2a_2457T_uid57991	3601	3291	3414	3650	3222	3363	3891	1893	3570	4520	3759	3839	4731	4027	4127	4979	4097	4117	4971	4323	4413	5115	4355	5084	6734	5475	6262	3711	3271	3387	3800	3384	3516	3646	3705	3625	6934	4924	4956	6850	5633	5820	7737	6372	7421
Shigella_flexneri_5_8401_uid58583	3611	3301	3428	3655	3219	3363	3886	1898	3585	4528	3779	3859	4751	4023	4163	4993	4112	4118	4979	4319	4423	5113	4352	5105	6765	5497	6285	3727	3271	3403	3792	3368	3540	3642	3714	3633	6933	4906	4933	6848	5645	5857	7719	6356	7421
Shigella_sonnei_Ss046_uid58217	3612	3283	3415	3645	3239	3352	3902	1886	3565	4592	3738	3830	4802	3979	4080	5028	4083	4123	4970	4342	4418	5144	4352	5110	6754	5465	6280	3708	3246	3348	3811	3357	3507	3664	3723	3632	6914	4898	4886	6866	5616	5766	7741	6330	7441
Sideroxydans_lithotrophicus_ES_1_uid46801	3611	3333	3465	3609	3222	3366	3869	1949	3612	4382	3814	3815	4672	4057	4153	4804	4140	4115	4959	4373	4489	5146	4523	5090	6499	5506	5961	3700	3291	3373	3775	3395	3506	3637	3696	3592	7083	5136	5125	6937	5893	5989	7795	6558	7562
Sinorhizobium_medicae_WSM419_uid58549	3550	3200	3365	3455	2981	3107	3734	1805	3342	3711	3133	3121	4092	3422	3431	4162	3433	3369	4674	4000	4072	4961	4161	4799	5580	4701	5017	3498	2996	3070	3575	3067	3166	3420	3522	3327	7046	4871	4925	6970	5766	5994	7872	6421	7660
Sinorhizobium_meliloti_1021_uid57603	3572	3218	3340	3438	3010	3098	3719	1809	3310	3670	3151	3119	4024	3423	3381	4034	3425	3316	4631	3959	4013	4950	4135	4799	5498	4596	4927	3461	2969	3069	3561	3071	3169	3404	3509	3342	7104	4921	4958	6987	5721	5962	7850	6400	7643
Slackia_heliotrinireducens_DSM_20476_uid59051	3606	3296	3435	3615	3220	3325	3866	1915	3546	4445	3732	3774	4727	4016	4113	4853	4056	4102	4992	4323	4455	5187	4449	5153	6588	5540	6128	3668	3242	3321	3748	3328	3482	3613	3670	3583	6925	5019	5012	6937	5822	6024	7828	6487	7652
Sodalis_glossinidius__morsitans__uid58553	3610	3289	3417	3627	3183	3321	3875	1908	3531	4468	3715	3767	4696	3951	4016	4851	4023	4040	4909	4342	4432	5126	4419	5043	6689	5524	6170	3699	3230	3294	3773	3362	3479	3634	3683	3592	7237	5073	5120	6942	5847	5978	7801	6473	7548
Sorangium_cellulosum__So_ce_56_	3531	3155	3236	3304	2789	2792	3519	1667	3011	3146	2647	2617	3544	2933	2888	3531	2995	2907	4510	3729	3689	4845	4063	4679	4666	3817	4103	3213	2705	2685	3323	2791	2857	3156	3225	3060	7515	4914	4981	7013	5860	6043	7913	6554	7776
Sphaerobacter_thermophilus_DSM_20745	3565	3262	3364	3303	2884	2930	3609	1710	3173	3298	2845	2811	3627	3103	3088	3605	3114	3035	4471	3806	3797	4743	3935	4560	4905	4042	4236	3311	2853	2899	3420	2936	3060	3242	3356	3156	7310	5028	5131	6998	5738	5988	7862	6463	7699
Sphingobium_japonicum_UT26S_uid47077	3568	3210	3315	3375	2909	2977	3594	1705	3144	3487	2938	2833	3792	3250	3117	3813	3163	3066	4621	3864	3846	4866	4052	4649	5098	4260	4462	3401	2899	2903	3456	2971	3019	3315	3402	3189	7251	4921	5001	6980	5797	6020	7849	6372	7652
Sphingomonas_wittichii_RW1_uid58691	3554	3130	3296	3285	2772	2846	3557	1707	3043	3258	2781	2735	3645	3027	3035	3630	3032	2934	4406	3690	3686	4735	3905	4516	4963	4174	4340	3287	2797	2789	3368	2883	2947	3218	3330	3086	7214	4828	4927	6981	5690	5949	7846	6340	7640
Sphingopyxis_alaskensis_RB2256_uid58351	3549	3150	3296	3272	2825	2880	3594	1687	3071	3416	2878	2764	3751	3135	3061	3694	3105	2985	4529	3776	3713	4800	3904	4549	5103	4265	4344	3331	2805	2801	3413	2937	2957	3245	3346	3097	7298	4896	4984	6952	5707	5913	7863	6401	7672
Spirochaeta_smaragdinae_DSM_11293_uid51369	3629	3357	3483	3710	3333	3446	3951	1993	3682	4773	4105	4220	4993	4294	4471	5290	4511	4606	5091	4565	4691	5281	4617	5257	7118	5939	6585	3788	3410	3501	3885	3519	3668	3728	3751	3697	6755	4999	4986	6852	5838	5936	7741	6421	7487
Spirochaeta_thermophila_DSM_6192_uid53037	3594	3276	3438	3599	3141	3259	3857	1880	3528	4186	3580	3668	4488	3827	3930	4691	3958	3932	4931	4296	4423	5164	4480	5083	6297	5247	5818	3647	3166	3301	3730	3297	3412	3578	3620	3547	7249	5088	5197	6983	5879	6037	7864	6526	7667
Spirosoma_linguale_DSM_74_uid43413	3630	3386	3482	3714	3406	3495	3973	2014	3692	4772	4187	4199	5010	4428	4476	5272	4535	4536	5114	4609	4672	5298	4708	5227	7087	6134	6579	3822	3463	3506	3886	3620	3666	3739	3769	3712	6713	5010	4853	6874	5934	5842	7744	6566	7354
Stackebrandtia_nassauensis_DSM_44728_uid46663	3594	3254	3348	3411	2882	3002	3689	1761	3260	3562	2886	2919	3987	3209	3200	3915	3184	3174	4691	3836	3883	4948	4040	4815	5188	4162	4708	3391	2892	2895	3490	3000	3088	3347	3442	3221	7320	4959	5070	7005	5867	6146	7893	6437	7742
Staphylococcus_aureus_COL_uid57797	3641	3425	3520	3771	3493	3628	4012	2050	3818	4889	4469	4601	5102	4711	4834	5457	4891	5049	5175	4721	4913	5391	4891	5364	7419	6571	6993	3847	3544	3674	3913	3680	3791	3772	3783	3769	6239	4816	4537	6604	5675	5602	7423	6250	7203
Staphylococcus_aureus_ED98	3633	3414	3511	3773	3499	3618	4008	2059	3808	4890	4509	4613	5109	4711	4832	5461	4858	5045	5175	4756	4902	5383	4904	5365	7409	6573	6998	3852	3559	3675	3917	3676	3781	3771	3784	3767	6231	4856	4560	6589	5697	5630	7432	6281	7199
Staphylococcus_aureus_JH1_uid58457	3631	3430	3507	3774	3511	3625	4007	2056	3822	4889	4470	4605	5110	4692	4833	5459	4855	5056	5176	4739	4902	5388	4911	5359	7416	6555	7002	3849	3565	3663	3917	3678	3785	3778	3783	3768	6193	4826	4549	6566	5685	5639	7397	6283	7200
Staphylococcus_aureus_JH9_uid58455	3632	3428	3505	3774	3514	3626	4003	2057	3821	4889	4469	4601	5110	4693	4830	5460	4858	5058	5175	4732	4904	5388	4907	5358	7412	6551	6992	3848	3566	3663	3917	3676	3787	3777	3782	3769	6193	4824	4553	6570	5687	5634	7393	6274	7195
Staphylococcus_aureus_MRSA252_uid57839	3633	3423	3508	3771	3513	3613	4004	2045	3811	4888	4468	4606	5106	4705	4839	5459	4894	5054	5170	4722	4923	5380	4900	5359	7409	6580	7004	3850	3552	3676	3919	3653	3791	3779	3778	3772	6245	4839	4582	6561	5707	5624	7360	6253	7128
Staphylococcus_aureus_MSSA476_uid57841	3631	3411	3523	3774	3508	3630	4008	2037	3817	4889	4455	4612	5110	4692	4832	5457	4895	5047	5172	4734	4928	5388	4888	5368	7422	6573	6996	3856	3555	3670	3922	3684	3801	3777	3780	3767	6232	4841	4585	6582	5681	5640	7413	6259	7131
Staphylococcus_aureus_Mu3_uid58817	3636	3440	3503	3769	3501	3629	4007	2041	3815	4890	4474	4599	5111	4699	4835	5461	4862	5044	5171	4750	4907	5382	4908	5366	7407	6574	6997	3853	3554	3664	3916	3679	3776	3781	3782	3768	6194	4810	4544	6583	5695	5628	7417	6295	7206
Staphylococcus_aureus_Mu50_uid57835	3637	3442	3505	3768	3505	3626	4006	2041	3815	4890	4474	4600	5111	4692	4837	5462	4869	5050	5172	4745	4914	5385	4912	5367	7410	6574	6999	3852	3555	3663	3916	3679	3776	3781	3784	3768	6193	4803	4546	6578	5687	5617	7410	6291	7200
Staphylococcus_aureus_MW2_uid57903	3635	3421	3516	3772	3532	3627	4007	2049	3811	4891	4472	4611	5108	4709	4837	5458	4900	5051	5175	4759	4925	5389	4911	5355	7418	6574	7001	3858	3563	3678	3920	3689	3797	3781	3783	3766	6209	4850	4578	6592	5706	5651	7425	6268	7182
Staphylococcus_aureus_N315_uid57837	3635	3433	3500	3766	3500	3616	4009	2046	3806	4890	4477	4594	5110	4695	4830	5461	4849	5038	5171	4741	4895	5380	4888	5361	7407	6559	6985	3852	3544	3666	3917	3668	3771	3775	3781	3768	6187	4814	4522	6578	5686	5610	7417	6274	7183
Staphylococcus_aureus_NCTC_8325_uid57795	3636	3420	3529	3773	3515	3639	4014	2057	3839	4891	4472	4604	5109	4719	4856	5466	4913	5072	5180	4749	4922	5393	4923	5366	7426	6585	7018	3852	3561	3684	3918	3686	3802	3775	3783	3767	6228	4857	4616	6603	5742	5651	7435	6289	7192
Staphylococcus_aureus_Newman_uid58839	3629	3422	3516	3764	3489	3617	4006	2050	3824	4893	4471	4598	5109	4695	4834	5463	4871	5039	5179	4729	4894	5390	4900	5356	7413	6562	6985	3849	3548	3667	3911	3676	3783	3775	3784	3765	6180	4810	4524	6577	5678	5587	7407	6218	7174
Staphylococcus_aureus_RF122_uid57661	3622	3400	3521	3770	3502	3617	4012	2033	3824	4886	4454	4587	5112	4702	4834	5466	4897	5036	5170	4738	4917	5374	4899	5365	7439	6586	7002	3853	3545	3657	3915	3683	3791	3778	3785	3768	6261	4840	4547	6531	5680	5622	7348	6207	7085
Staphylococcus_aureus_USA300_FPR3757_uid58555	3633	3415	3516	3773	3517	3625	4010	2046	3821	4889	4493	4613	5105	4718	4835	5457	4891	5071	5178	4730	4917	5383	4901	5365	7416	6588	7020	3850	3565	3682	3915	3685	3790	3775	3783	3773	6210	4823	4575	6590	5708	5629	7432	6275	7183
Staphylococcus_aureus_USA300_TCH1516_uid58925	3637	3430	3523	3776	3514	3635	4011	2046	3820	4888	4482	4617	5104	4714	4849	5455	4900	5072	5178	4748	4925	5385	4888	5359	7417	6582	7012	3849	3564	3685	3914	3673	3793	3774	3785	3774	6241	4845	4582	6593	5707	5638	7412	6292	7177
Staphylococcus_carnosus_TM300_uid59401	3640	3387	3508	3762	3452	3614	4009	2041	3818	4878	4418	4570	5107	4687	4843	5454	4860	5000	5168	4784	4928	5363	4856	5351	7402	6510	6949	3845	3539	3648	3916	3658	3749	3766	3778	3767	6410	4896	4749	6716	5714	5692	7552	6340	7348
Staphylococcus_epidermidis_ATCC_12228_uid57861	3639	3432	3529	3770	3523	3619	4011	2019	3832	4893	4487	4620	5114	4745	4872	5464	4865	5058	5174	4778	4929	5385	4895	5362	7449	6602	7102	3864	3560	3686	3921	3689	3802	3781	3784	3766	6260	4853	4681	6542	5630	5581	7402	6209	7186
Staphylococcus_epidermidis_RP62A_uid57663	3638	3404	3519	3769	3518	3614	4005	2039	3829	4891	4477	4611	5115	4747	4871	5459	4881	5077	5173	4794	4952	5379	4909	5351	7437	6600	7062	3866	3553	3676	3924	3712	3802	3776	3784	3767	6257	4863	4685	6544	5681	5580	7364	6230	7197
Staphylococcus_haemolyticus	3628	3423	3510	3777	3471	3617	4008	2029	3834	4886	4447	4590	5108	4676	4831	5465	4845	5039	5172	4766	4916	5379	4874	5359	7395	6538	6987	3853	3509	3658	3914	3636	3786	3788	3792	3775	6161	4693	4509	6555	5569	5458	7426	6153	7180
Staphylococcus_lugdunensis_HKU09_01_uid46233	3636	3404	3510	3764	3478	3587	4001	2044	3827	4888	4447	4589	5116	4659	4834	5458	4884	4995	5166	4755	4917	5376	4888	5341	7421	6552	6989	3857	3553	3625	3914	3659	3795	3776	3780	3764	6244	4892	4642	6528	5628	5561	7309	6272	7090
Staphylococcus_saprophyticus_ATCC_15305_uid58411	3628	3395	3496	3759	3464	3598	4003	2060	3843	4880	4453	4588	5109	4693	4824	5459	4874	5037	5173	4744	4898	5359	4868	5350	7426	6530	7022	3856	3512	3640	3914	3660	3775	3776	3783	3763	6192	4745	4637	6535	5608	5561	7307	6228	7180
Staphylothermus_hellenicus_DSM_12710_uid45893	3621	3341	3499	3754	3451	3571	3989	2026	3817	4864	4367	4520	5076	4599	4781	5423	4757	4954	5125	4674	4858	5324	4771	5276	7404	6466	6989	3819	3500	3607	3898	3646	3765	3742	3764	3737	6346	4829	4798	6480	5469	5486	7266	6056	6868
Staphylothermus_marinus_F1_uid58719	3619	3370	3503	3762	3456	3588	3989	2022	3813	4871	4393	4550	5076	4619	4757	5424	4794	4968	5129	4652	4846	5313	4766	5290	7397	6493	7007	3822	3505	3629	3899	3637	3761	3749	3763	3738	6258	4777	4724	6388	5431	5415	7174	6035	6793
Starkeya_novella_DSM_506_uid48815	3546	3174	3318	3277	2868	2932	3578	1730	3163	3418	2888	2849	3767	3203	3162	3737	3138	3049	4486	3769	3779	4835	3981	4646	5010	4169	4423	3307	2830	2885	3411	2918	3036	3256	3391	3171	7241	4991	5015	6976	5721	5957	7849	6349	7674
Stenotrophomonas_maltophilia_K279a	3580	3257	3345	3387	2949	2970	3602	1753	3173	3576	3023	2900	3894	3230	3239	3935	3232	3121	4641	3885	3867	4909	4080	4724	5248	4345	4594	3397	2929	2947	3475	3030	3024	3325	3447	3245	7427	5052	5050	6997	5724	6011	7878	6435	7670
Stenotrophomonas_maltophilia_R551_3_uid58657	3565	3251	3316	3372	2888	2918	3646	1754	3159	3604	3048	2916	3924	3275	3217	3918	3256	3198	4607	3874	3851	4909	4067	4706	5257	4310	4621	3389	2940	2923	3505	3014	3062	3322	3447	3278	7447	5016	5007	6990	5773	5973	7879	6501	7671
Streptobacillus_moniliformis_DSM_12112	3619	3387	3474	3770	3511	3640	4007	2094	3875	4890	4572	4677	5120	4809	4927	5469	4972	5140	5176	4810	4958	5376	4941	5366	7472	6680	7165	3859	3596	3714	3910	3726	3805	3775	3783	3774	5479	4306	4202	6030	5014	4970	6740	5600	6533
Streptococcus_agalactiae_2603V_R_uid57943	3632	3380	3508	3767	3455	3581	4005	2052	3823	4884	4441	4538	5101	4617	4758	5442	4805	4964	5159	4709	4860	5372	4861	5330	7397	6465	6971	3854	3518	3638	3907	3669	3785	3777	3778	3761	6292	4956	4715	6611	5724	5587	7444	6403	7153
Streptococcus_agalactiae_A909_uid57935	3640	3366	3498	3766	3469	3582	4002	2052	3812	4885	4442	4533	5103	4642	4746	5435	4805	4972	5159	4726	4819	5368	4855	5325	7385	6439	6946	3847	3537	3612	3909	3636	3770	3770	3779	3747	6321	4964	4732	6636	5691	5559	7441	6359	7186
Streptococcus_agalactiae_NEM316	3634	3357	3489	3766	3466	3577	4002	2033	3804	4883	4403	4501	5096	4584	4723	5432	4768	4923	5149	4693	4806	5360	4816	5328	7392	6411	6967	3858	3505	3599	3904	3647	3782	3774	3779	3758	6257	4891	4634	6605	5640	5534	7382	6288	7134
Streptococcus_dysgalactiae_equisimilis_GGS_124_uid59103	3614	3398	3478	3741	3437	3542	3993	2024	3744	4850	4327	4394	5082	4532	4666	5400	4697	4781	5137	4668	4763	5319	4806	5294	7319	6325	6850	3829	3484	3573	3899	3597	3733	3756	3774	3741	6465	4999	4823	6661	5719	5705	7520	6410	7187
Streptococcus_equi_4047_uid59259	3620	3392	3482	3729	3372	3473	3966	2004	3711	4849	4250	4349	5079	4508	4616	5403	4647	4757	5143	4630	4743	5329	4735	5315	7321	6281	6820	3814	3448	3536	3891	3566	3675	3748	3769	3739	6482	5005	4700	6720	5719	5680	7560	6409	7392
Streptococcus_equi_zooepidemicus_MGCS10565_uid59263	3620	3354	3472	3735	3352	3490	3971	2010	3722	4821	4285	4347	5049	4467	4579	5372	4670	4741	5117	4599	4715	5303	4709	5304	7299	6289	6813	3822	3474	3541	3891	3576	3680	3745	3765	3725	6610	5054	4796	6749	5776	5729	7596	6435	7393
Streptococcus_equi_zooepidemicus_uid59261	3619	3373	3479	3739	3380	3516	3970	2015	3716	4836	4273	4345	5061	4473	4603	5366	4653	4757	5117	4630	4746	5301	4741	5314	7301	6277	6823	3814	3454	3539	3885	3564	3674	3742	3763	3740	6511	5015	4763	6751	5766	5704	7572	6424	7368
Streptococcus_gallolyticus_UCN34_uid46061	3630	3409	3507	3747	3434	3549	3994	2053	3798	4861	4346	4487	5093	4624	4719	5434	4759	4897	5155	4741	4826	5346	4848	5319	7344	6437	6898	3838	3515	3612	3917	3631	3737	3767	3775	3747	6298	4872	4616	6684	5731	5592	7494	6365	7209
Streptococcus_gordonii_Challis_substr__CH1_uid57667	3629	3393	3487	3749	3429	3552	3990	2036	3787	4855	4347	4464	5083	4578	4678	5413	4729	4794	5153	4683	4822	5349	4846	5325	7355	6409	6872	3842	3530	3619	3898	3633	3723	3763	3772	3740	6480	5039	4784	6753	5837	5713	7592	6472	7391
Streptococcus_mitis_B6_uid46097	3636	3423	3483	3740	3475	3540	3982	2036	3810	4852	4343	4425	5078	4603	4697	5418	4742	4840	5143	4695	4811	5339	4774	5319	7337	6386	6892	3840	3518	3618	3909	3617	3734	3761	3769	3747	6376	4973	4760	6791	5791	5697	7582	6477	7327
Streptococcus_mutans_NN2025_uid46353	3631	3419	3484	3752	3471	3551	3991	2025	3785	4871	4402	4510	5096	4617	4741	5446	4774	4927	5147	4716	4833	5361	4813	5320	7394	6453	6944	3856	3557	3601	3911	3620	3756	3774	3785	3749	6335	4944	4684	6640	5676	5626	7475	6373	7106
Streptococcus_mutans_UA159_uid57947	3632	3395	3476	3757	3441	3561	3991	2038	3796	4875	4383	4506	5095	4607	4756	5442	4762	4940	5158	4714	4842	5361	4841	5327	7390	6437	6951	3859	3529	3595	3908	3630	3755	3777	3786	3750	6356	4953	4681	6644	5672	5605	7458	6370	7127
Streptococcus_pneumoniae_670_6B_uid52533	3635	3406	3486	3757	3465	3584	3996	2042	3812	4857	4380	4490	5091	4600	4743	5432	4821	4895	5153	4692	4863	5341	4811	5329	7368	6418	6912	3850	3514	3618	3907	3653	3740	3764	3777	3748	6374	4980	4795	6699	5821	5693	7552	6464	7342
Streptococcus_pneumoniae_70585_uid59125	3625	3383	3499	3750	3448	3538	3993	2057	3800	4863	4375	4471	5092	4573	4736	5410	4768	4880	5148	4692	4832	5339	4792	5337	7335	6401	6899	3845	3511	3619	3900	3615	3725	3767	3770	3744	6408	4999	4805	6746	5800	5686	7565	6458	7371
Streptococcus_pneumoniae_AP200_uid52453	3633	3410	3501	3756	3484	3570	3999	2042	3814	4871	4397	4488	5097	4624	4772	5422	4760	4891	5146	4672	4856	5343	4798	5330	7345	6426	6915	3849	3528	3625	3900	3633	3751	3769	3776	3749	6385	5013	4803	6698	5801	5734	7542	6477	7353
Streptococcus_pneumoniae_ATCC_700669_uid59287	3635	3374	3491	3758	3464	3576	3997	2041	3807	4857	4382	4466	5083	4590	4723	5418	4772	4874	5150	4706	4844	5338	4811	5317	7345	6434	6908	3847	3492	3591	3903	3632	3729	3763	3773	3742	6368	4950	4749	6723	5740	5632	7543	6456	7337
Streptococcus_pneumoniae_CGSP14_uid59181	3626	3397	3498	3756	3460	3561	3993	2036	3816	4856	4381	4468	5084	4609	4718	5422	4782	4865	5152	4687	4853	5340	4820	5335	7358	6433	6921	3853	3503	3596	3899	3622	3725	3767	3771	3741	6377	4974	4762	6707	5754	5674	7558	6410	7353
Streptococcus_pneumoniae_D39_uid58581	3627	3393	3498	3759	3477	3570	3999	2037	3808	4866	4393	4477	5090	4599	4752	5424	4768	4845	5148	4687	4842	5331	4804	5314	7345	6428	6888	3846	3494	3590	3906	3630	3741	3758	3774	3749	6391	4996	4775	6718	5802	5708	7571	6499	7375
Streptococcus_pneumoniae_G54_uid59167	3619	3391	3488	3759	3455	3553	3996	2038	3818	4865	4341	4476	5091	4587	4729	5411	4746	4872	5152	4677	4840	5331	4789	5327	7329	6412	6881	3850	3503	3615	3901	3626	3729	3764	3776	3741	6351	4986	4748	6702	5796	5695	7552	6492	7307
Streptococcus_pneumoniae_Hungary19A_6_uid59117	3621	3409	3503	3765	3458	3563	3995	2037	3808	4865	4361	4485	5089	4592	4736	5420	4767	4862	5145	4696	4842	5344	4806	5333	7351	6387	6912	3851	3513	3605	3895	3641	3735	3763	3774	3749	6434	4985	4786	6726	5786	5706	7557	6454	7351
Streptococcus_pneumoniae_JJA_uid59121	3630	3386	3498	3760	3477	3579	4000	2031	3816	4863	4370	4481	5085	4560	4701	5432	4736	4866	5145	4701	4835	5333	4790	5321	7328	6418	6885	3850	3505	3603	3901	3629	3738	3757	3773	3740	6359	4980	4774	6679	5756	5709	7523	6466	7297
Streptococcus_pneumoniae_P1031_uid59123	3629	3419	3507	3757	3460	3576	3999	2049	3818	4865	4385	4475	5097	4583	4755	5423	4777	4871	5136	4694	4848	5339	4803	5326	7331	6429	6880	3854	3505	3615	3904	3624	3729	3763	3772	3740	6362	4988	4796	6693	5760	5682	7546	6475	7312
Streptococcus_pneumoniae_R6_uid57859	3633	3398	3503	3754	3475	3571	4000	2042	3801	4869	4393	4476	5096	4589	4752	5425	4791	4867	5151	4680	4849	5330	4798	5313	7341	6423	6906	3846	3486	3592	3907	3626	3735	3758	3773	3749	6394	4984	4780	6711	5813	5712	7571	6507	7383
Streptococcus_pneumoniae_Taiwan19F_14_uid59119	3632	3407	3492	3755	3452	3566	3995	2021	3821	4863	4366	4478	5084	4585	4733	5414	4745	4835	5131	4671	4855	5333	4789	5333	7336	6428	6878	3841	3488	3618	3903	3616	3718	3757	3774	3744	6368	5001	4783	6708	5828	5728	7565	6481	7356
Streptococcus_pneumoniae_TCH8431_19A_uid49735	3639	3397	3496	3752	3483	3578	3995	2023	3816	4869	4379	4500	5087	4597	4749	5417	4773	4869	5135	4674	4856	5342	4824	5334	7363	6437	6919	3844	3501	3617	3903	3626	3722	3759	3771	3748	6379	5020	4813	6701	5818	5728	7577	6484	7356
Streptococcus_pneumoniae_TIGR4_uid57857	3627	3392	3508	3752	3485	3553	3997	2028	3794	4866	4366	4463	5089	4571	4727	5423	4752	4858	5151	4682	4837	5336	4801	5320	7323	6393	6887	3843	3498	3594	3903	3627	3736	3764	3775	3742	6342	4957	4753	6714	5774	5696	7553	6421	7387
Streptococcus_pyogenes_M1_GAS_uid57845	3615	3402	3484	3735	3437	3531	3985	2025	3756	4852	4298	4422	5078	4578	4685	5414	4713	4831	5138	4666	4781	5332	4813	5318	7370	6419	6889	3834	3470	3577	3897	3609	3719	3752	3771	3731	6427	4994	4728	6713	5759	5671	7536	6425	7277
Streptococcus_pyogenes_Manfredo_uid57847	3614	3402	3468	3744	3431	3509	3984	2015	3754	4848	4296	4396	5074	4537	4649	5420	4747	4827	5144	4654	4780	5327	4776	5304	7342	6374	6903	3829	3469	3589	3898	3587	3718	3742	3766	3746	6439	5028	4778	6642	5783	5695	7473	6431	7195
Streptococcus_pyogenes_MGAS10270_uid58571	3623	3392	3474	3749	3441	3561	3989	2028	3777	4871	4340	4460	5088	4602	4704	5418	4766	4871	5155	4695	4822	5342	4810	5325	7384	6437	6896	3837	3492	3607	3907	3620	3743	3762	3773	3743	6447	5011	4794	6714	5785	5708	7554	6456	7350
Streptococcus_pyogenes_MGAS10394_uid58105	3623	3384	3464	3753	3441	3522	3986	2026	3766	4860	4322	4426	5082	4585	4681	5405	4735	4846	5142	4649	4793	5319	4778	5306	7357	6436	6923	3831	3464	3579	3897	3614	3712	3750	3771	3745	6440	4989	4770	6681	5767	5681	7517	6397	7246
Streptococcus_pyogenes_MGAS10750_uid58575	3615	3418	3476	3756	3453	3566	3991	2026	3775	4871	4332	4467	5094	4594	4696	5430	4771	4849	5154	4666	4832	5334	4853	5332	7382	6449	6892	3843	3495	3611	3903	3616	3727	3758	3777	3750	6443	5001	4779	6696	5777	5705	7539	6453	7304
Streptococcus_pyogenes_MGAS2096_uid58573	3626	3397	3494	3745	3453	3540	3985	2037	3770	4860	4336	4441	5084	4589	4702	5415	4748	4862	5146	4676	4814	5340	4841	5314	7373	6445	6934	3843	3490	3603	3902	3612	3735	3754	3775	3735	6478	5015	4756	6701	5808	5736	7530	6436	7301
Streptococcus_pyogenes_MGAS315_uid57911	3616	3395	3490	3751	3446	3536	3992	2042	3771	4864	4316	4442	5080	4564	4680	5409	4744	4845	5148	4658	4806	5332	4790	5310	7370	6417	6906	3832	3478	3603	3903	3619	3730	3753	3775	3745	6437	4993	4763	6649	5787	5690	7514	6420	7207
Streptococcus_pyogenes_MGAS5005_uid58337	3619	3416	3491	3745	3438	3546	3993	2041	3775	4850	4296	4431	5083	4570	4684	5417	4750	4837	5135	4679	4804	5330	4810	5307	7362	6423	6906	3836	3493	3596	3904	3622	3722	3756	3776	3739	6425	4972	4765	6696	5780	5710	7522	6423	7242
Streptococcus_pyogenes_MGAS6180_uid58335	3626	3404	3482	3754	3453	3546	3994	2031	3772	4861	4343	4458	5080	4578	4695	5419	4729	4851	5143	4691	4813	5341	4825	5319	7388	6453	6929	3839	3488	3615	3902	3614	3726	3759	3775	3742	6476	5043	4772	6719	5723	5687	7570	6475	7341
Streptococcus_pyogenes_MGAS8232_uid57871	3624	3396	3480	3754	3442	3531	3984	2022	3780	4865	4340	4431	5079	4558	4669	5412	4757	4839	5139	4661	4793	5322	4777	5312	7356	6435	6923	3829	3466	3595	3902	3614	3712	3753	3770	3744	6430	4985	4761	6655	5764	5700	7488	6417	7167
Streptococcus_pyogenes_MGAS9429_uid58569	3622	3398	3487	3749	3446	3547	3980	2038	3774	4865	4340	4446	5093	4574	4682	5417	4743	4853	5149	4669	4800	5336	4821	5319	7373	6419	6937	3843	3485	3602	3903	3619	3736	3760	3778	3746	6482	4983	4759	6682	5782	5711	7534	6440	7293
Streptococcus_pyogenes_NZ131_uid59035	3619	3402	3490	3749	3462	3535	3998	2037	3763	4852	4344	4449	5070	4563	4650	5416	4752	4829	5147	4688	4786	5340	4800	5323	7368	6431	6909	3835	3470	3597	3903	3624	3738	3755	3770	3737	6536	5013	4769	6712	5777	5687	7551	6429	7347
Streptococcus_pyogenes_SSI_1_uid57895	3616	3397	3491	3751	3442	3535	3990	2039	3782	4867	4322	4440	5079	4566	4687	5414	4741	4834	5148	4670	4808	5331	4795	5313	7372	6418	6913	3833	3479	3606	3902	3618	3740	3752	3774	3746	6470	5004	4784	6658	5785	5680	7515	6431	7215
Streptococcus_sanguinis_SK36_uid58381	3636	3393	3485	3747	3454	3553	4000	2011	3762	4853	4351	4438	5075	4595	4642	5405	4731	4793	5137	4686	4833	5337	4786	5312	7319	6354	6865	3844	3466	3591	3907	3615	3697	3770	3770	3739	6604	5029	4815	6826	5847	5740	7642	6571	7400
Streptococcus_suis_05ZYH33_uid58663	3621	3418	3502	3747	3462	3573	3989	2030	3794	4861	4357	4471	5069	4590	4692	5399	4749	4871	5128	4719	4837	5331	4792	5313	7332	6382	6888	3830	3471	3584	3891	3641	3715	3763	3782	3734	6428	5013	4818	6733	5822	5741	7540	6425	7258
Streptococcus_suis_98HAH33_uid58665	3624	3414	3487	3751	3458	3560	3991	2014	3783	4860	4351	4449	5069	4596	4698	5396	4733	4867	5130	4702	4841	5330	4800	5309	7330	6396	6888	3830	3481	3576	3887	3625	3705	3762	3782	3738	6428	4982	4803	6723	5812	5735	7537	6412	7258
Streptococcus_suis_BM407_uid59321	3618	3407	3479	3749	3442	3550	3976	2011	3761	4851	4314	4413	5068	4573	4675	5397	4721	4813	5126	4660	4797	5323	4772	5303	7299	6350	6864	3827	3476	3567	3889	3611	3681	3755	3781	3728	6387	4942	4731	6707	5741	5660	7518	6361	7225
Streptococcus_suis_P1_7	3627	3412	3485	3752	3452	3547	3978	2019	3763	4856	4326	4419	5062	4572	4641	5388	4709	4810	5124	4675	4796	5328	4780	5298	7319	6381	6857	3827	3465	3561	3892	3623	3696	3758	3778	3729	6404	4958	4779	6715	5766	5706	7526	6365	7236
Streptococcus_suis_SC84_uid59323	3625	3412	3484	3751	3458	3547	3984	2022	3771	4859	4337	4433	5061	4584	4659	5396	4735	4827	5130	4690	4816	5323	4795	5305	7320	6383	6876	3829	3470	3564	3895	3620	3691	3757	3778	3736	6403	4967	4771	6716	5785	5716	7524	6396	7227
Streptococcus_thermophilus_CNRZ1066_uid58221	3620	3398	3494	3754	3459	3578	4000	2023	3762	4867	4363	4479	5094	4560	4686	5415	4732	4844	5143	4686	4839	5343	4812	5337	7378	6431	6941	3848	3496	3624	3901	3629	3735	3766	3770	3744	6331	4938	4746	6614	5746	5631	7493	6383	7231
Streptococcus_thermophilus_LMD_9_uid58327	3619	3384	3487	3757	3444	3543	3995	2020	3755	4865	4342	4441	5095	4550	4702	5429	4711	4847	5145	4686	4839	5331	4805	5316	7381	6442	6905	3846	3523	3620	3905	3633	3729	3763	3770	3739	6349	4919	4730	6641	5700	5600	7496	6356	7252
Streptococcus_thermophilus_LMG_18311_uid58219	3615	3370	3501	3749	3462	3570	3997	2020	3762	4864	4355	4462	5093	4547	4674	5415	4718	4833	5141	4679	4844	5341	4790	5323	7376	6421	6944	3843	3507	3636	3901	3638	3737	3764	3773	3746	6332	4916	4731	6633	5736	5593	7494	6371	7256
Streptococcus_uberis_0140J_uid57959	3625	3368	3483	3766	3416	3541	3995	2030	3778	4867	4367	4497	5086	4581	4740	5428	4774	4867	5150	4693	4839	5346	4824	5319	7382	6396	6934	3848	3525	3635	3914	3623	3755	3767	3771	3755	6360	4901	4716	6641	5686	5597	7475	6354	7172
Streptomyces_avermitilis_MA_4680_uid57739	3537	3166	3281	3287	2763	2807	3543	1660	3056	3096	2561	2526	3533	2879	2853	3434	2844	2854	4510	3649	3682	4819	3971	4631	4582	3717	4009	3192	2674	2693	3319	2777	2865	3112	3210	3020	7490	4896	4984	7008	5818	6074	7912	6444	7744
Streptomyces_coelicolor_A3_2__uid57801	3527	3139	3266	3212	2727	2784	3510	1618	2979	2997	2531	2484	3421	2866	2799	3367	2799	2797	4473	3554	3637	4759	3901	4607	4400	3527	3875	3111	2585	2634	3238	2729	2771	3061	3140	2964	7506	4812	4998	7013	5794	6088	7913	6349	7754
Streptomyces_griseus_NBRC_13350_uid58983	3495	3121	3243	3205	2705	2695	3480	1620	2963	2935	2472	2437	3352	2858	2765	3299	2822	2717	4391	3549	3538	4715	3879	4544	4263	3524	3812	3082	2573	2560	3220	2719	2760	3035	3153	2953	7490	4867	4953	6994	5857	6106	7893	6485	7749
Streptomyces_scabiei_87_22_uid46531	3531	3178	3266	3283	2758	2755	3511	1649	3000	3033	2553	2541	3458	2897	2835	3413	2883	2815	4436	3542	3641	4777	3902	4605	4471	3646	3813	3167	2704	2656	3282	2767	2808	3091	3205	3044	7441	4935	4992	7002	5817	6083	7902	6413	7760
Streptosporangium_roseum_DSM_43021	3513	3141	3256	3220	2694	2730	3487	1641	2968	3025	2535	2471	3397	2807	2772	3386	2841	2791	4392	3528	3619	4718	3897	4534	4434	3579	3961	3140	2649	2681	3273	2765	2819	3091	3247	3005	7365	4934	5019	7004	5822	6043	7900	6475	7739
Sulfolobus_acidocaldarius_DSM_639_uid58379	3633	3429	3513	3764	3480	3607	4007	2037	3844	4882	4433	4570	5101	4633	4832	5453	4843	4990	5166	4752	4887	5362	4883	5319	7424	6571	6998	3861	3522	3652	3917	3673	3792	3776	3780	3756	6230	4799	4697	6492	5581	5526	7282	6071	6849
Sulfolobus_islandicus_L_D_8_5_uid43679	3634	3389	3523	3765	3517	3621	3997	2025	3845	4880	4447	4608	5100	4658	4847	5454	4849	5044	5149	4757	4912	5338	4883	5322	7378	6548	6951	3858	3543	3661	3912	3680	3795	3775	3779	3759	6093	4638	4636	6342	5352	5321	7144	5964	6833
Sulfolobus_islandicus_L_S_2_15_uid58871	3621	3391	3518	3765	3511	3619	4003	2034	3857	4880	4449	4618	5096	4667	4852	5454	4832	5032	5159	4770	4898	5344	4900	5329	7389	6538	6966	3856	3557	3668	3914	3681	3800	3775	3780	3758	6089	4653	4604	6353	5369	5339	7200	6003	6801
Sulfolobus_islandicus_M_14_25_uid58849	3629	3389	3516	3767	3507	3621	4005	2044	3852	4880	4444	4612	5105	4670	4826	5450	4877	5027	5151	4750	4920	5343	4866	5315	7426	6541	6951	3852	3540	3673	3909	3682	3797	3773	3781	3758	6067	4667	4597	6326	5393	5355	7134	5972	6737
Sulfolobus_islandicus_M_16_27_uid58851	3620	3401	3510	3765	3501	3620	4002	2038	3836	4884	4436	4604	5106	4672	4813	5455	4872	5029	5153	4752	4912	5336	4859	5308	7415	6541	6966	3848	3550	3685	3909	3688	3800	3776	3783	3759	6073	4646	4578	6340	5372	5338	7134	6005	6743
Sulfolobus_islandicus_M_16_4_uid58841	3627	3394	3523	3769	3516	3619	4007	2029	3845	4886	4469	4617	5104	4673	4829	5450	4881	5043	5159	4774	4930	5346	4916	5317	7421	6582	6955	3853	3546	3679	3908	3686	3798	3778	3781	3761	6098	4684	4639	6378	5402	5382	7179	6021	6819
Sulfolobus_islandicus_Y_G_57_14_uid58923	3620	3386	3516	3768	3512	3628	4001	2030	3864	4878	4436	4613	5099	4639	4824	5454	4841	5043	5158	4748	4902	5341	4882	5316	7400	6532	6961	3854	3523	3662	3915	3672	3798	3777	3779	3753	6039	4612	4586	6309	5373	5304	7142	5938	6777
Sulfolobus_islandicus_Y_N_15_51_uid58825	3625	3377	3510	3766	3473	3624	4001	2031	3851	4881	4427	4593	5098	4650	4845	5455	4830	5025	5148	4741	4918	5338	4868	5322	7394	6501	6966	3852	3532	3656	3911	3676	3798	3777	3775	3753	6021	4628	4618	6298	5356	5327	7114	5935	6728
Sulfolobus_solfataricus_P2_uid57721	3609	3357	3513	3763	3454	3595	3995	1986	3809	4871	4401	4565	5089	4615	4781	5435	4812	5023	5142	4690	4877	5341	4807	5306	7381	6443	6956	3846	3494	3635	3904	3634	3794	3767	3773	3751	5991	4574	4503	6249	5278	5300	7104	5865	6659
Sulfolobus_tokodaii_7_uid57807	3627	3415	3503	3770	3485	3617	4004	2081	3873	4882	4482	4622	5100	4656	4802	5445	4840	5018	5158	4732	4889	5349	4842	5326	7426	6514	6973	3860	3547	3680	3917	3693	3797	3774	3778	3753	6113	4658	4588	6352	5436	5405	7180	6084	6786
Sulfurihydrogenibium_azorense_Az_Fu1_uid58121	3622	3435	3512	3763	3516	3632	4004	2069	3850	4881	4530	4670	5114	4760	4873	5460	4995	5140	5166	4836	4967	5364	4968	5349	7434	6658	7060	3849	3572	3681	3910	3684	3807	3774	3782	3764	6052	4854	4671	6271	5538	5494	7101	6071	6843
Sulfurihydrogenibium_YO3AOP1_uid58855	3614	3434	3531	3766	3548	3652	4019	2076	3868	4894	4547	4645	5108	4746	4879	5457	4976	5103	5170	4811	4974	5364	4957	5350	7459	6664	7079	3855	3575	3669	3906	3699	3804	3772	3784	3766	6055	4822	4702	6301	5532	5438	7089	6143	6896
Sulfurimonas_autotrophica_DSM_16294_uid53043	3636	3414	3523	3768	3467	3616	4000	2063	3844	4896	4520	4649	5112	4751	4874	5463	4893	5048	5167	4780	4948	5368	4905	5346	7431	6619	7067	3854	3573	3671	3918	3682	3793	3767	3781	3767	6108	4830	4600	6377	5536	5488	7224	6140	6928
Sulfurimonas_denitrificans_DSM_1251_uid58185	3627	3402	3514	3769	3487	3622	4009	2073	3817	4889	4517	4611	5109	4710	4851	5463	4874	5029	5180	4770	4926	5376	4910	5350	7441	6586	7010	3854	3577	3679	3917	3713	3777	3780	3783	3766	6069	4719	4518	6450	5471	5360	7251	6023	6902
Sulfurospirillum_deleyianum_DSM_6946	3632	3404	3514	3762	3474	3583	3981	2030	3799	4867	4377	4530	5084	4640	4778	5434	4803	4929	5148	4688	4892	5356	4819	5327	7388	6444	7000	3832	3487	3620	3906	3638	3739	3763	3769	3756	6247	4836	4696	6496	5639	5578	7319	6237	7040
Sulfurovum_NBC37_1_uid58863	3628	3374	3503	3758	3455	3597	4003	2028	3783	4879	4422	4536	5107	4634	4810	5444	4830	4935	5164	4676	4847	5353	4839	5336	7379	6461	6917	3846	3525	3624	3902	3606	3760	3768	3773	3751	6216	4855	4709	6619	5717	5652	7438	6350	7175
Symbiobacterium_thermophilum_IAM_14863_uid58165	3531	3156	3310	3332	2875	2965	3581	1716	3187	3384	2892	2887	3686	3188	3141	3784	3201	3149	4489	3784	3857	4877	4035	4720	4987	4155	4431	3302	2856	2888	3428	3004	3078	3230	3403	3197	7380	4987	5133	6995	5713	5977	7868	6442	7706
Synechococcus_CC9311_uid58123	3608	3296	3423	3597	3109	3237	3858	1860	3442	4281	3434	3471	4588	3745	3802	4588	3714	3748	4891	4169	4305	5095	4318	4980	6330	5012	5763	3701	3175	3249	3788	3314	3441	3645	3648	3561	7548	5068	5309	6998	5805	6096	7876	6446	7674
Synechococcus_CC9605_uid58319	3606	3273	3385	3539	3046	3159	3794	1825	3381	4146	3277	3335	4417	3541	3603	4513	3569	3596	4848	4117	4243	5071	4193	4956	6147	4820	5664	3618	3072	3166	3693	3209	3353	3545	3608	3543	7644	5149	5280	6986	5811	6116	7891	6423	7713
Synechococcus_CC9902_uid58323	3603	3255	3390	3574	3126	3207	3841	1858	3391	4290	3363	3477	4595	3677	3766	4669	3690	3731	4875	4124	4251	5088	4249	4953	6379	5016	5915	3693	3093	3204	3738	3217	3380	3588	3656	3565	7547	5123	5255	7005	5778	6044	7872	6432	7675
Synechococcus_elongatus_PCC_6301_uid58235	3596	3291	3384	3550	3121	3194	3796	1901	3416	4024	3390	3297	4258	3666	3594	4345	3655	3566	4703	4047	4086	4941	4229	4790	5945	4892	5271	3649	3206	3215	3728	3288	3348	3557	3629	3495	7510	5190	5190	6952	5822	5970	7852	6573	7602
Synechococcus_elongatus_PCC_7942_uid58045	3607	3296	3392	3543	3125	3200	3797	1892	3432	4046	3407	3319	4289	3686	3604	4359	3693	3576	4711	4045	4101	4956	4247	4793	5976	4880	5335	3652	3210	3217	3733	3290	3363	3563	3638	3504	7520	5194	5201	6955	5848	5979	7855	6566	7617
Synechococcus_JA_2_3B_a_2_13__uid58537	3590	3304	3359	3495	3135	3191	3801	1845	3423	3846	3351	3293	4146	3564	3552	4253	3678	3599	4734	4105	4170	4984	4306	4848	5631	4767	5075	3572	3175	3180	3656	3258	3327	3500	3609	3446	7597	5277	5379	6980	5859	6083	7852	6537	7693
Synechococcus_JA_3_3Ab_uid58535	3576	3260	3356	3496	3086	3128	3747	1861	3393	3819	3305	3205	4077	3535	3479	4208	3601	3506	4696	4079	4096	4968	4278	4801	5584	4738	5006	3529	3132	3118	3661	3230	3310	3472	3573	3402	7592	5175	5345	6973	5854	6031	7854	6542	7707
Synechococcus_PCC_7002_uid59137	3609	3353	3463	3684	3323	3413	3931	1993	3664	4582	3931	3923	4882	4247	4250	5061	4327	4238	5008	4488	4527	5200	4594	5162	6801	5789	6342	3779	3399	3455	3825	3525	3598	3711	3754	3675	7153	5260	5148	6891	6009	6009	7761	6677	7538
Synechococcus_RCC307	3590	3240	3353	3468	2956	3023	3737	1768	3286	3698	3075	3121	4077	3319	3361	4103	3359	3390	4706	4010	4052	4934	4162	4778	5588	4495	5025	3576	3033	3090	3628	3132	3187	3503	3519	3350	7776	5126	5377	7001	5791	6098	7895	6521	7711
Synechococcus_sp_WH8102	3600	3255	3359	3542	3010	3130	3809	1807	3347	4042	3224	3222	4340	3519	3501	4366	3505	3463	4829	4036	4154	5007	4140	4845	6059	4754	5518	3597	3051	3138	3699	3227	3343	3523	3573	3488	7606	5061	5255	7003	5811	6074	7876	6459	7677
Synechococcus_WH_7803	3613	3297	3381	3530	3045	3105	3770	1790	3319	3844	3143	3170	4202	3399	3427	4172	3414	3408	4728	3956	4056	4972	4137	4835	5749	4579	5117	3580	3043	3061	3657	3162	3228	3517	3551	3427	7665	5082	5304	6999	5786	6027	7906	6464	7705
Synechocystis_PCC_6803_uid57659	3629	3394	3463	3679	3385	3436	3923	1995	3666	4697	4033	4035	4909	4237	4229	5139	4396	4360	5038	4488	4564	5222	4616	5193	6923	5835	6433	3791	3434	3515	3868	3551	3631	3713	3753	3702	7035	5129	5118	6912	5927	5963	7750	6596	7538
Syntrophobacter_fumaroxidans_MPOB_uid58177	3597	3288	3437	3581	3178	3306	3849	1902	3537	4278	3678	3703	4554	3973	4007	4765	4038	4053	4946	4310	4431	5180	4534	5093	6356	5401	5826	3676	3248	3346	3723	3327	3478	3608	3654	3585	7203	5049	5143	6980	5857	6096	7860	6535	7653
Syntrophomonas_wolfei_Goettingen_uid58179	3612	3360	3494	3722	3387	3532	3958	2003	3737	4822	4242	4350	5037	4416	4565	5336	4611	4724	5116	4582	4762	5312	4690	5272	7201	6200	6752	3825	3458	3560	3887	3554	3677	3724	3758	3735	6656	5067	4956	6772	5774	5807	7614	6396	7345
Syntrophothermus_lipocalidus_DSM_12680_uid49527	3601	3329	3476	3660	3235	3409	3919	1960	3666	4536	3942	4027	4791	4204	4260	4951	4319	4368	4978	4455	4600	5186	4520	5175	6784	5766	6339	3736	3347	3467	3796	3454	3627	3640	3704	3648	6864	5055	5077	6854	5919	6011	7719	6527	7466
Syntrophus_aciditrophicus_SB_uid58539	3613	3308	3471	3701	3316	3442	3944	1929	3692	4733	3994	4133	4941	4273	4439	5215	4428	4492	5076	4520	4669	5283	4567	5211	7055	5961	6555	3774	3359	3484	3866	3505	3618	3684	3743	3676	6910	5008	5093	6921	5931	6003	7782	6568	7502
Teredinibacter_turnerae_T7901_uid59267	3628	3414	3471	3680	3350	3437	3932	1987	3672	4620	4017	4034	4870	4259	4302	5052	4280	4277	5038	4495	4580	5246	4569	5207	6833	5878	6372	3767	3415	3455	3848	3504	3623	3703	3739	3680	7011	5088	4938	6925	5891	5897	7783	6474	7566
Thauera_MZ1T_uid58987	3553	3205	3322	3303	2885	2928	3603	1733	3202	3471	2946	2905	3815	3273	3189	3822	3229	3210	4536	3779	3841	4811	4041	4648	5116	4237	4516	3374	2873	2917	3454	3009	3063	3294	3402	3213	7329	4959	5086	6976	5808	6038	7848	6443	7683
Thermanaerovibrio_acidaminovorans_DSM_6589	3590	3235	3389	3528	3003	3173	3810	1812	3440	3974	3231	3252	4301	3456	3556	4440	3574	3570	4799	4062	4203	5043	4154	4872	5926	4769	5329	3594	3048	3150	3665	3179	3315	3517	3553	3395	7320	4983	5187	6928	5698	5990	7830	6397	7574
Thermincola_JR_uid48823	3606	3366	3495	3713	3362	3513	3946	1991	3726	4786	4236	4299	5029	4475	4534	5331	4617	4678	5105	4598	4774	5281	4726	5275	7196	6206	6736	3792	3448	3535	3870	3555	3687	3727	3761	3715	6530	5061	4915	6765	5869	5891	7568	6509	7373
Thermoanaerobacter_italicus_Ab9_uid46241	3612	3426	3520	3766	3477	3615	4006	2055	3832	4888	4473	4608	5103	4696	4832	5457	4890	5051	5168	4771	4939	5360	4877	5323	7427	6556	7002	3845	3562	3677	3913	3654	3766	3764	3771	3771	6012	4801	4717	6286	5489	5468	7088	6097	6815
Thermoanaerobacterium_thermosaccharolyticum_DSM_571_uid51639	3628	3418	3514	3775	3499	3638	4018	2062	3873	4887	4522	4633	5109	4725	4880	5453	4957	5101	5164	4810	4956	5364	4927	5344	7410	6624	6978	3853	3543	3680	3910	3700	3814	3780	3785	3772	5913	4674	4549	6310	5418	5496	7013	5963	6794
Thermoanaerobacter_mathranii_A3_uid49481	3614	3401	3519	3767	3490	3627	4007	2071	3843	4883	4505	4635	5108	4698	4854	5450	4920	5047	5164	4795	4948	5362	4925	5340	7420	6583	6996	3849	3572	3680	3913	3684	3781	3769	3770	3766	6022	4857	4718	6300	5550	5523	7095	6125	6872
Thermoanaerobacter_pseudethanolicus_ATCC_33223_uid58339	3602	3382	3502	3752	3496	3621	3990	2049	3832	4879	4432	4577	5101	4672	4810	5437	4843	5014	5162	4760	4922	5362	4894	5335	7408	6528	6975	3839	3538	3651	3901	3661	3777	3758	3773	3764	6039	4739	4669	6278	5528	5487	7061	6112	6914
Thermoanaerobacter_tengcongensis_MB4_uid57813	3594	3364	3492	3765	3484	3605	3983	2022	3802	4873	4428	4575	5097	4632	4780	5419	4800	4924	5153	4751	4891	5346	4869	5311	7327	6498	6897	3829	3491	3633	3900	3654	3775	3759	3772	3743	6048	4792	4780	6393	5564	5532	7164	6182	6939
Thermoanaerobacter_X513_uid53065	3604	3384	3508	3763	3519	3626	3995	2065	3842	4883	4463	4588	5104	4693	4846	5443	4857	5021	5170	4801	4920	5361	4903	5332	7421	6534	6984	3844	3577	3664	3906	3660	3778	3765	3774	3763	6063	4761	4714	6295	5522	5549	7110	6151	6884
Thermoanaerobacter_X514_uid58589	3601	3382	3508	3764	3521	3629	3992	2062	3847	4882	4464	4590	5106	4703	4853	5443	4850	5020	5171	4800	4919	5363	4904	5330	7421	6534	6989	3845	3579	3667	3906	3668	3780	3763	3774	3762	6073	4764	4714	6287	5531	5548	7102	6162	6888
Thermobaculum_terrenum_ATCC_BAA_798	3617	3314	3452	3630	3243	3331	3875	1889	3548	4394	3778	3736	4615	3955	4028	4814	4043	4071	4949	4281	4388	5144	4411	5038	6513	5358	5951	3704	3275	3390	3834	3438	3544	3614	3689	3626	7225	5132	5227	6966	5778	6009	7826	6404	7607
Thermobifida_fusca_YX_uid57703	3575	3236	3340	3352	2894	2945	3636	1766	3187	3350	2798	2719	3703	3110	3070	3717	3081	3067	4585	3847	3871	4919	4044	4699	5007	4208	4375	3348	2841	2873	3418	2967	3032	3276	3364	3158	7574	5044	5157	7008	5872	6134	7905	6475	7765
Thermobispora_bispora_DSM_43833_uid48999	3558	3168	3266	3229	2731	2806	3516	1680	3030	3153	2653	2606	3504	2952	2900	3499	2950	2885	4455	3625	3705	4786	3879	4558	4607	3824	3947	3224	2739	2747	3359	2834	2879	3183	3285	3058	7454	5017	5097	7011	5843	6132	7885	6486	7751
Thermococcus_gammatolerans_EJ3_uid59389	3610	3356	3470	3704	3392	3539	3944	1988	3714	4693	4175	4265	4953	4417	4488	5190	4489	4580	5074	4526	4720	5254	4703	5251	7058	6111	6653	3779	3414	3539	3861	3530	3666	3717	3742	3704	6624	4951	4988	6799	5799	5843	7655	6476	7342
Thermococcus_kodakarensis_KOD1_uid58225	3617	3385	3500	3715	3401	3540	3954	2007	3768	4750	4229	4373	4967	4405	4572	5240	4610	4710	5087	4640	4759	5270	4738	5267	7122	6127	6703	3775	3398	3521	3863	3596	3711	3712	3733	3708	6539	4982	4994	6750	5825	5865	7605	6463	7361
Thermococcus_onnurineus_NA1_uid59043	3589	3375	3495	3714	3389	3519	3937	1995	3731	4742	4176	4290	4954	4455	4557	5232	4585	4660	5077	4580	4746	5250	4687	5245	7113	6207	6716	3775	3447	3546	3851	3571	3702	3693	3741	3711	6422	4940	4916	6678	5728	5808	7500	6382	7262
Thermococcus_sibiricus_MM_739_uid59399	3617	3387	3501	3749	3445	3585	3958	2037	3823	4849	4371	4527	5068	4604	4744	5385	4775	4900	5129	4707	4868	5318	4786	5297	7278	6366	6861	3828	3496	3604	3887	3629	3757	3741	3759	3732	6339	4955	4926	6496	5682	5718	7348	6310	7091
Thermocrinis_albus_DSM_14484_uid46231	3613	3332	3467	3715	3352	3505	3960	1998	3756	4764	4177	4308	4977	4441	4540	5302	4693	4753	5100	4644	4777	5284	4743	5269	7168	6215	6756	3796	3422	3537	3860	3531	3667	3710	3740	3705	6760	5172	5094	6723	5748	5792	7599	6503	7220
Thermodesulfovibrio_yellowstonii_DSM_11347_uid59257	3611	3370	3497	3764	3492	3613	3996	2061	3856	4882	4450	4600	5096	4630	4778	5449	4841	5022	5158	4793	4903	5345	4876	5333	7403	6526	7007	3833	3518	3639	3911	3637	3770	3755	3774	3752	6167	4823	4753	6443	5588	5552	7223	6169	6917
Thermofilum_pendens_Hrk_5_uid58563	3590	3273	3422	3621	3230	3384	3870	1913	3619	4318	3689	3815	4550	3930	4045	4773	4061	4165	4902	4295	4419	5112	4443	5039	6464	5427	6045	3669	3235	3360	3763	3359	3479	3600	3643	3584	7070	5076	5158	6910	5830	5909	7793	6439	7484
Thermomicrobium_roseum_DSM_5159_uid59341	3550	3232	3302	3274	2811	2923	3604	1705	3168	3156	2717	2728	3538	3023	2945	3556	3008	2978	4323	3635	3662	4642	3854	4417	4759	4009	4119	3306	2795	2860	3439	2962	3059	3267	3324	3125	7488	5097	5229	6984	5739	6019	7874	6473	7666
Thermomonospora_curvata_DSM_43183	3513	3166	3262	3217	2736	2784	3513	1651	3015	3056	2629	2559	3435	2875	2827	3402	2839	2796	4444	3642	3619	4812	3940	4556	4490	3711	3916	3155	2684	2698	3272	2835	2853	3094	3253	2992	7570	4980	5165	7003	5849	6110	7906	6538	7762
Thermoplasma_acidophilum	3626	3402	3507	3748	3418	3552	3986	2022	3762	4863	4341	4429	5073	4539	4696	5386	4711	4847	5136	4657	4784	5327	4752	5255	7368	6355	6850	3836	3474	3595	3907	3602	3719	3766	3762	3743	6249	4747	4713	6639	5588	5590	7431	6194	6928
Thermoplasma_volcanium_GSS1_uid57751	3639	3381	3509	3766	3461	3602	3995	2028	3799	4877	4441	4585	5101	4612	4770	5433	4785	4954	5151	4724	4900	5353	4805	5298	7427	6502	7001	3846	3493	3641	3906	3643	3763	3760	3773	3743	6191	4727	4651	6520	5461	5509	7295	6090	6846
Thermoproteus_neutrophilus_V24Sta_uid58421	3572	3282	3412	3511	3103	3242	3762	1865	3475	4157	3523	3533	4405	3815	3824	4614	3944	3902	4788	4189	4285	5014	4373	4957	6224	5251	5860	3541	3095	3219	3681	3256	3364	3500	3595	3492	7226	5174	5226	6899	5795	5929	7736	6384	7542
Thermosediminibacter_oceani_DSM_16646_uid51421	3600	3361	3484	3729	3344	3523	3961	1963	3710	4809	4219	4315	5038	4460	4574	5344	4630	4722	5100	4587	4726	5292	4731	5260	7216	6209	6775	3785	3397	3550	3862	3532	3685	3725	3756	3720	6481	4911	4896	6660	5727	5744	7471	6362	7211
Thermosipho_africanus_TCF52B_uid59095	3615	3409	3500	3767	3535	3650	4024	2089	3865	4891	4543	4691	5115	4773	4892	5462	4940	5120	5167	4808	4961	5361	4950	5344	7440	6745	7064	3866	3584	3694	3911	3718	3814	3779	3781	3767	5771	4639	4511	6094	5291	5241	6850	5828	6520
Thermosipho_melanesiensis_BI429_uid58683	3614	3416	3503	3765	3540	3646	4007	2061	3865	4893	4573	4678	5116	4740	4915	5455	4965	5114	5175	4841	4989	5365	4954	5347	7460	6736	7101	3854	3620	3719	3908	3700	3815	3777	3782	3768	5733	4600	4484	6113	5362	5237	6872	5893	6615
Thermosphaera_aggregans_DSM_11486_uid48993	3622	3379	3517	3718	3396	3543	3956	2009	3759	4713	4196	4313	4940	4397	4559	5229	4548	4669	5035	4506	4678	5214	4601	5167	7151	6200	6736	3802	3423	3552	3878	3554	3685	3730	3751	3709	6587	4967	4963	6646	5608	5725	7497	6212	7078
Thermosynechococcus_elongatus_BP_1_uid57907	3587	3341	3391	3505	3135	3188	3817	1874	3441	4041	3460	3407	4292	3724	3698	4384	3848	3719	4755	4170	4174	4976	4321	4839	5981	5117	5395	3622	3192	3266	3724	3335	3390	3534	3640	3488	7425	5198	5218	6929	5878	5944	7803	6555	7554
Thermotoga_lettingae_TMO_uid58419	3621	3360	3498	3748	3453	3592	3990	2035	3802	4858	4379	4544	5080	4613	4756	5419	4769	4939	5150	4731	4858	5312	4763	5281	7377	6442	6906	3842	3541	3644	3903	3651	3767	3758	3776	3745	6173	4813	4715	6414	5533	5498	7277	6133	6808
Thermotoga_maritima_MSB8_uid57723	3601	3342	3487	3751	3419	3556	3984	2034	3810	4842	4394	4488	5058	4570	4723	5377	4772	4903	5144	4703	4846	5321	4816	5305	7289	6427	6819	3829	3511	3630	3884	3610	3759	3749	3771	3749	6406	4931	4899	6603	5715	5742	7476	6430	7117
Thermotoga_naphthophila_RKU_10	3615	3358	3479	3735	3409	3570	3984	2018	3851	4835	4367	4505	5048	4568	4712	5371	4780	4896	5145	4709	4863	5331	4806	5290	7294	6423	6815	3830	3509	3634	3888	3614	3745	3748	3767	3729	6343	4953	4829	6607	5697	5672	7436	6414	7063
Thermotoga_neapolitana_DSM_4359_uid59065	3609	3339	3488	3741	3436	3563	3985	2045	3802	4834	4389	4517	5056	4564	4710	5377	4772	4886	5144	4715	4861	5333	4835	5290	7270	6437	6831	3817	3494	3616	3894	3578	3723	3747	3755	3735	6403	4944	4925	6647	5790	5787	7499	6413	7099
Thermotoga_petrophila_RKU_1_uid58655	3605	3372	3503	3736	3424	3548	3985	2036	3825	4837	4377	4503	5059	4579	4745	5385	4778	4903	5138	4710	4860	5326	4820	5293	7285	6420	6824	3822	3520	3639	3885	3623	3733	3747	3769	3731	6380	4903	4876	6603	5692	5714	7428	6426	7078
Thermotoga_RQ2_uid58935	3613	3368	3497	3739	3452	3560	3982	2016	3830	4862	4380	4479	5055	4566	4720	5376	4781	4894	5124	4700	4837	5340	4822	5305	7273	6389	6809	3819	3524	3640	3889	3639	3744	3747	3766	3734	6358	4950	4888	6583	5717	5711	7438	6415	7038
Thermus_thermophilus_HB27_uid58033	3490	3140	3253	3254	2852	2926	3562	1732	3158	3246	2842	2812	3561	3101	3121	3629	3115	3086	4417	3789	3770	4779	4034	4606	4783	4021	4258	3259	2808	2846	3329	2868	2974	3204	3330	3162	7462	5116	5256	6927	5700	5988	7833	6496	7692
Thermus_thermophilus_HB8_uid58223	3519	3161	3258	3256	2863	2951	3569	1740	3185	3274	2853	2843	3607	3141	3095	3654	3142	3106	4424	3780	3771	4768	4036	4623	4773	4072	4268	3263	2834	2844	3345	2917	3009	3217	3335	3143	7481	5154	5281	6930	5727	6020	7852	6493	7661
Thioalkalivibrio_HL_EbGR7_uid59179	3588	3274	3408	3446	3063	3145	3731	1840	3392	3778	3220	3230	4088	3539	3568	4243	3632	3542	4688	4067	4126	4946	4290	4831	5624	4662	4999	3492	3030	3120	3623	3209	3288	3459	3560	3383	7269	5048	5184	6973	5830	6084	7862	6549	7716
Thioalkalivibrio_K90mix_uid46181	3574	3300	3403	3475	3022	3076	3707	1766	3326	3690	3110	3170	4071	3447	3477	4088	3444	3441	4729	3994	4101	4959	4205	4892	5465	4524	5104	3479	2970	3053	3531	3106	3226	3416	3492	3365	7307	5045	5223	6988	5926	6093	7871	6555	7719
Thiobacillus_denitrificans_ATCC_25259_uid58189	3571	3251	3329	3428	2988	3082	3695	1804	3249	3671	3182	3159	3974	3485	3432	4097	3474	3415	4660	4034	4095	4897	4123	4785	5556	4716	4931	3478	3047	3038	3527	3157	3172	3380	3484	3280	7255	5030	5157	6969	5746	5991	7867	6464	7655
Thiomicrospira_crunogena_XCL_2_uid58183	3629	3390	3485	3722	3382	3491	3991	2015	3748	4800	4188	4285	5033	4440	4536	5326	4601	4600	5104	4610	4727	5283	4678	5255	7207	6141	6651	3793	3438	3530	3885	3571	3682	3731	3774	3719	6705	5059	4932	6731	5847	5817	7629	6509	7365
Thiomonas_intermedia_K12_uid48825	3583	3270	3341	3407	2967	2988	3676	1793	3187	3607	3052	2957	3955	3331	3206	3937	3317	3181	4564	3885	3800	4853	4136	4649	5418	4461	4581	3420	2923	2931	3488	3074	3080	3345	3477	3232	7479	5075	5133	6991	5827	5975	7871	6541	7648
Tolumonas_auensis_DSM_9187_uid59395	3613	3349	3450	3661	3254	3378	3909	1934	3615	4628	3869	3946	4887	4193	4236	5098	4261	4279	5004	4424	4528	5174	4505	5145	6857	5762	6358	3769	3343	3430	3841	3496	3585	3689	3736	3675	6988	5057	5026	6879	5809	5883	7732	6484	7455
Treponema_denticola_ATCC_35405_uid57583	3628	3376	3498	3766	3499	3610	4008	2049	3842	4889	4473	4610	5106	4700	4845	5455	4855	5045	5170	4803	4941	5379	4922	5353	7409	6609	6993	3862	3547	3648	3918	3646	3773	3781	3780	3767	6226	4873	4737	6608	5681	5616	7477	6366	7245
Treponema_pallidum_Nichols_uid57585	3607	3282	3383	3578	3094	3210	3840	1857	3455	4338	3662	3718	4633	3951	3995	4764	3999	4024	4928	4288	4430	5157	4419	5027	6549	5491	5988	3656	3153	3284	3736	3319	3430	3595	3635	3504	7263	5105	5130	6965	5761	5904	7854	6468	7572
Treponema_pallidum_SS14_uid58977	3604	3282	3383	3582	3092	3202	3842	1851	3457	4330	3663	3704	4630	3948	3999	4765	3990	4010	4919	4272	4430	5150	4409	5026	6548	5498	5991	3657	3150	3276	3736	3311	3421	3593	3627	3497	7262	5108	5132	6967	5756	5909	7850	6474	7569
Trichodesmium_erythraeum_IMS101_uid57925	3627	3425	3507	3762	3472	3568	4002	2029	3781	4859	4390	4462	5093	4623	4704	5426	4746	4856	5148	4712	4852	5346	4830	5317	7317	6388	6823	3861	3546	3624	3917	3672	3769	3769	3778	3760	6634	5122	4902	6731	5806	5730	7594	6515	7363
Tropheryma_whipplei_TW08_27_uid57961	3611	3257	3410	3674	3242	3346	3913	1933	3609	4594	3924	3941	4842	4191	4222	5035	4186	4265	5002	4303	4482	5192	4443	5056	6973	5895	6342	3756	3329	3442	3851	3415	3574	3706	3716	3655	7002	4937	4983	6917	5642	5720	7786	6310	7370
Tropheryma_whipplei_Twist_uid57705	3609	3257	3398	3668	3275	3353	3919	1927	3607	4599	3935	3954	4850	4183	4231	5036	4212	4305	5019	4309	4499	5203	4431	5073	7005	5899	6366	3757	3334	3450	3843	3404	3581	3692	3716	3648	7011	4957	5007	6913	5624	5716	7785	6338	7376
Truepera_radiovictrix_DSM_17093_uid49533	3545	3162	3283	3275	2855	2900	3532	1695	3085	3281	2821	2749	3591	3065	3009	3641	3099	2953	4424	3688	3704	4715	3959	4607	4906	4073	4291	3264	2741	2763	3347	2897	2954	3208	3322	3096	7468	4984	5099	6985	5749	5989	7865	6483	7677
Tsukamurella_paurometabola_DSM_20162_uid48829	3554	3181	3272	3264	2778	2794	3577	1665	3056	3145	2659	2562	3494	2966	2844	3510	2927	2832	4416	3603	3542	4708	3821	4499	4668	3906	4031	3217	2716	2751	3297	2792	2874	3152	3255	3070	7335	4882	4998	6990	5742	6007	7864	6344	7695
uncultured_methanogenic_archaeon_RC-I	3633	3347	3491	3690	3315	3477	3969	1930	3705	4743	4101	4171	4968	4367	4427	5213	4398	4507	5060	4449	4606	5283	4572	5247	7040	5897	6615	3780	3381	3470	3867	3516	3631	3714	3742	3696	6787	4927	4961	6900	5855	5950	7768	6432	7518
uncultured_Termite_group_1_bacterium_phylotype_Rs_D17	3609	3340	3471	3754	3437	3586	3998	2037	3803	4878	4457	4591	5102	4640	4804	5448	4833	4990	5148	4712	4870	5359	4830	5312	7444	6635	7042	3845	3500	3622	3902	3635	3742	3768	3772	3740	6236	4789	4637	6370	5468	5408	7192	6112	6777
Ureaplasma_parvum_serovar_3_ATCC_27815_uid58887	3588	3392	3402	3774	3580	3647	4012	2081	3863	4892	4575	4702	5116	4798	4931	5466	5026	5149	5174	4874	4972	5380	4975	5367	7516	6803	7238	3858	3607	3701	3916	3717	3786	3769	3780	3768	5646	4531	4153	5811	5006	4776	6633	5702	6106
Ureaplasma_parvum_serovar_3_ATCC_700970_uid57711	3586	3390	3403	3775	3569	3645	4012	2080	3865	4893	4578	4698	5117	4795	4933	5467	5018	5149	5174	4875	4976	5376	4977	5368	7522	6806	7240	3858	3602	3701	3916	3716	3787	3769	3779	3766	5638	4514	4152	5808	4991	4764	6630	5676	6096
Ureaplasma_urealyticum_serovar_10_ATCC_33699_uid59011	3597	3416	3458	3777	3552	3637	4011	2077	3872	4890	4584	4687	5121	4802	4940	5472	4980	5132	5172	4840	4946	5379	4982	5359	7489	6749	7198	3856	3603	3694	3914	3697	3784	3776	3780	3766	5647	4655	4152	5925	5163	4832	6664	5744	6219
Variovorax_paradoxus_S110_uid59437	3545	3240	3320	3345	2907	2938	3647	1733	3182	3564	2988	2880	3829	3262	3160	3905	3277	3141	4533	3787	3856	4875	4052	4673	5195	4346	4556	3380	2895	2893	3487	3017	3095	3324	3443	3235	7373	4957	5026	6991	5811	5979	7877	6421	7690
Veillonella_parvula_DSM_2008	3618	3372	3509	3737	3410	3531	3983	2015	3761	4847	4329	4415	5064	4501	4640	5389	4705	4730	5134	4627	4818	5324	4720	5302	7323	6416	6845	3830	3448	3559	3895	3592	3707	3748	3765	3736	6434	4937	4850	6687	5699	5671	7479	6317	7321
Verminephrobacter_eiseniae_EF01_2_uid58675	3544	3195	3275	3287	2837	2880	3562	1695	3104	3439	2889	2806	3759	3178	3091	3781	3148	3039	4467	3776	3780	4765	3927	4563	5094	4223	4301	3332	2839	2871	3431	3003	3007	3254	3380	3158	7328	4893	4991	6975	5700	5890	7828	6301	7574
Vibrio_cholerae_M66_2_uid59355	3626	3368	3473	3686	3353	3467	3944	1984	3659	4661	3994	4039	4896	4253	4326	5150	4363	4419	5063	4488	4617	5230	4602	5185	6908	5876	6455	3773	3429	3487	3865	3502	3594	3722	3748	3700	6852	5017	4968	6826	5820	5826	7709	6465	7422
Vibrio_cholerae_MJ_1236_uid59387	3630	3361	3465	3685	3343	3486	3943	1977	3657	4649	3967	4018	4902	4241	4330	5156	4337	4379	5075	4481	4614	5245	4577	5181	6932	5854	6460	3776	3427	3482	3856	3493	3609	3717	3742	3688	6839	5000	4958	6834	5789	5793	7713	6434	7411
Vibrio_cholerae_O1_biovar_El_Tor_N16961_uid57623	3625	3363	3473	3682	3342	3488	3948	1987	3672	4673	3985	4042	4890	4260	4352	5166	4373	4428	5071	4493	4627	5234	4612	5194	6942	5871	6489	3777	3434	3493	3860	3502	3605	3724	3751	3698	6853	5026	4968	6815	5821	5819	7714	6466	7421
Vibrio_cholerae_O395_uid58425	3623	3355	3463	3693	3350	3456	3939	1983	3660	4669	3986	4022	4892	4239	4337	5148	4355	4434	5065	4459	4596	5230	4589	5168	6911	5846	6469	3785	3418	3484	3863	3508	3610	3711	3743	3691	6836	5022	4996	6820	5787	5792	7705	6431	7394
Vibrio_Ex25	3634	3394	3501	3719	3414	3510	3968	2027	3724	4757	4169	4225	5005	4410	4529	5260	4534	4579	5097	4572	4726	5293	4662	5246	7093	6100	6568	3809	3471	3552	3884	3589	3679	3749	3764	3724	6715	5064	4913	6815	5905	5821	7675	6524	7449
Vibrio_fischeri_ES114_uid58163	3624	3406	3508	3747	3441	3556	3993	2016	3793	4848	4237	4355	5088	4527	4656	5398	4699	4774	5131	4618	4781	5317	4722	5301	7298	6267	6787	3843	3509	3599	3904	3624	3744	3769	3779	3759	6597	5025	4877	6733	5821	5763	7602	6435	7311
Vibrio_fischeri_MJ11_uid58907	3639	3398	3516	3748	3448	3558	3997	2026	3790	4853	4267	4398	5081	4538	4691	5406	4688	4779	5140	4644	4796	5334	4739	5319	7302	6297	6764	3845	3518	3585	3909	3624	3735	3771	3783	3753	6620	5029	4875	6743	5787	5734	7605	6470	7308
Vibrio_harveyi_ATCC_BAA_1116_uid58957	3621	3342	3451	3694	3283	3459	3949	1969	3679	4751	4061	4195	5004	4305	4464	5234	4419	4455	5080	4464	4668	5261	4591	5248	7071	5906	6493	3789	3396	3480	3865	3508	3651	3729	3756	3711	6543	4850	4748	6729	5684	5744	7609	6323	7379
Vibrio_parahaemolyticus_RIMD_2210633_uid57969	3638	3391	3505	3720	3385	3541	3975	2025	3728	4774	4159	4257	5014	4409	4538	5261	4498	4610	5089	4624	4743	5286	4674	5270	7071	6068	6585	3808	3470	3555	3896	3584	3711	3748	3765	3729	6683	5062	4930	6824	5901	5845	7683	6559	7442
Vibrio_splendidus_LGP32_uid59353	3638	3371	3504	3717	3416	3520	3974	2026	3741	4789	4194	4315	5041	4448	4584	5293	4548	4611	5092	4587	4736	5291	4716	5263	7161	6109	6598	3820	3492	3558	3897	3588	3744	3759	3766	3723	6686	5006	4920	6831	5784	5872	7672	6464	7389
Vibrio_vulnificus_CMCP6	3628	3391	3527	3710	3384	3491	3961	2001	3687	4718	4089	4167	4971	4351	4479	5218	4446	4495	5068	4569	4703	5250	4686	5245	7033	5996	6484	3798	3464	3536	3882	3566	3675	3742	3762	3706	6828	5123	5018	6820	5885	5894	7709	6521	7439
Vibrio_vulnificus_YJ016_uid58007	3628	3388	3522	3708	3381	3500	3965	2007	3707	4735	4133	4190	4976	4374	4498	5238	4448	4515	5077	4591	4722	5244	4666	5243	7115	6073	6548	3796	3480	3550	3886	3555	3675	3734	3759	3714	6801	5080	5072	6818	5889	5898	7703	6526	7439
Vulcanisaeta_distributa_DSM_14429_uid52827	3616	3348	3479	3727	3385	3550	3968	2002	3757	4768	4171	4246	5003	4380	4517	5312	4518	4622	5044	4476	4615	5227	4567	5197	7220	6099	6776	3818	3407	3509	3881	3556	3709	3738	3752	3714	6477	4706	4752	6574	5494	5588	7454	6074	7013
Waddlia_chondrophila_WSU_86_1044_uid49531	3628	3368	3525	3756	3433	3533	3978	2015	3771	4825	4325	4410	5061	4498	4649	5385	4697	4819	5132	4637	4826	5337	4748	5295	7319	6314	6820	3828	3505	3590	3885	3603	3733	3754	3771	3723	6809	5209	5112	6759	5800	5838	7663	6550	7372
Wigglesworthia_glossinidia_endosymbiont_of_Glossina_brevipalpis_uid57853	3598	3250	3395	3778	3416	3606	4005	2021	3817	4898	4533	4697	5121	4728	4904	5471	4944	5095	5170	4745	4948	5384	4902	5364	7531	6757	7276	3861	3548	3665	3912	3633	3781	3780	3786	3769	5706	4187	4211	5845	4742	4688	6651	5294	5989
Wolbachia_endosymbiont_of_Culex_quinquefasciatus_Pel	3613	3329	3461	3766	3436	3569	4001	2007	3801	4880	4368	4568	5104	4592	4806	5456	4808	4984	5163	4683	4898	5356	4778	5348	7457	6483	7045	3854	3496	3626	3911	3641	3736	3772	3777	3749	6206	4760	4601	6454	5437	5357	7317	6010	6966
Wolbachia_endosymbiont_of_Drosophila_melanogaster_uid57851	3627	3346	3481	3762	3450	3589	4010	2039	3826	4881	4474	4618	5109	4656	4854	5459	4790	5033	5174	4728	4935	5375	4823	5334	7458	6549	7047	3861	3510	3667	3909	3647	3749	3776	3781	3759	6315	4834	4718	6569	5555	5534	7392	6168	7107
Wolbachia_endosymbiont_TRS_of_Brugia_malayi_uid58107	3619	3356	3468	3770	3477	3570	4003	2042	3822	4885	4398	4598	5106	4658	4865	5450	4783	4999	5171	4715	4892	5365	4816	5330	7499	6619	7132	3860	3513	3653	3919	3624	3768	3779	3783	3765	6336	4885	4709	6512	5527	5480	7360	6168	6932
Wolbachia_wRi_uid59371	3611	3304	3426	3754	3377	3518	3993	2000	3777	4877	4310	4528	5101	4566	4748	5447	4690	4897	5166	4586	4865	5349	4728	5323	7441	6431	7024	3848	3401	3604	3911	3565	3704	3767	3775	3738	6111	4628	4508	6403	5302	5304	7238	5947	6916
Wolinella_succinogenes	3612	3334	3467	3726	3340	3503	3970	2002	3726	4803	4187	4305	5041	4411	4565	5313	4584	4716	5108	4580	4744	5283	4683	5296	7209	6154	6785	3805	3407	3537	3884	3515	3672	3744	3753	3725	6727	4977	4938	6785	5753	5749	7643	6354	7358
Xanthobacter_autotrophicus_Py2_uid58453	3545	3190	3270	3283	2862	2898	3577	1730	3129	3391	2883	2781	3745	3199	3082	3725	3173	3075	4437	3775	3787	4754	3969	4575	5082	4231	4425	3282	2825	2842	3391	2914	2953	3219	3355	3172	7300	4901	4966	6984	5712	5960	7851	6365	7682
Xanthomonas_albilineans	3576	3270	3323	3422	2943	2943	3670	1771	3179	3730	3129	2918	4032	3361	3256	4037	3372	3131	4607	3896	3858	4877	4056	4696	5452	4532	4772	3435	2954	2906	3540	3099	3130	3364	3462	3269	7381	4979	5028	6989	5760	5928	7856	6448	7635
Xanthomonas_axonopodis_citri_306_uid57889	3581	3229	3339	3405	2916	2971	3663	1758	3249	3613	3083	2979	4043	3369	3295	3928	3340	3175	4637	3896	3896	4864	4090	4724	5346	4372	4695	3409	2952	2914	3511	3125	3140	3348	3449	3231	7503	5033	5057	6996	5790	6023	7884	6463	7703
Xanthomonas_campestris_8004_uid57595	3572	3266	3323	3373	2916	2977	3685	1761	3192	3608	3011	2949	3970	3328	3232	3934	3322	3204	4616	3866	3851	4876	4074	4674	5298	4360	4717	3388	2925	2903	3524	3085	3131	3344	3440	3226	7470	4975	5027	7008	5782	6040	7869	6433	7679
Xanthomonas_campestris_ATCC_33913_uid57887	3572	3259	3318	3386	2921	2963	3676	1754	3182	3587	3013	2925	3963	3314	3217	3933	3306	3189	4613	3861	3831	4856	4079	4674	5277	4358	4684	3384	2930	2904	3517	3079	3135	3329	3448	3226	7469	4990	5017	7010	5786	6011	7877	6423	7679
Xanthomonas_campestris_B100	3593	3250	3319	3384	2949	2986	3677	1776	3224	3621	2961	2919	4010	3324	3240	3957	3320	3197	4628	3881	3829	4886	4130	4710	5324	4376	4726	3399	2924	2923	3525	3106	3166	3339	3446	3250	7508	4938	5014	7004	5815	6038	7874	6464	7682
Xanthomonas_campestris_vesicatoria_85_10_uid58321	3577	3243	3343	3384	2920	2994	3685	1761	3264	3600	3039	2975	3970	3354	3258	3914	3367	3186	4656	3887	3854	4923	4150	4728	5349	4381	4676	3427	2938	2892	3502	3104	3134	3339	3437	3238	7483	5000	5048	7001	5764	6000	7883	6480	7723
Xanthomonas_oryzae_KACC10331_uid58155	3553	3160	3247	3310	2843	2908	3587	1710	3105	3525	2963	2873	3830	3184	3193	3808	3220	3051	4525	3778	3732	4808	3992	4590	5131	4233	4502	3364	2851	2802	3462	2992	3066	3294	3376	3150	7370	4850	4918	6969	5589	5855	7863	6243	7670
Xanthomonas_oryzae_MAFF_311018_uid58547	3541	3120	3221	3298	2825	2913	3577	1692	3092	3465	2896	2854	3765	3140	3123	3781	3189	3033	4519	3738	3727	4792	3949	4583	5066	4191	4460	3336	2847	2781	3460	2976	3019	3250	3354	3125	7342	4793	4891	6973	5537	5804	7844	6212	7648
Xanthomonas_oryzae_PXO99A_uid59131	3518	3133	3235	3274	2794	2897	3543	1681	3072	3442	2900	2827	3760	3119	3154	3734	3130	3023	4475	3720	3723	4762	3933	4588	5017	4172	4470	3318	2807	2765	3424	2950	3025	3231	3355	3147	7253	4746	4863	6960	5482	5769	7831	6136	7615
Xenorhabdus_bovienii_SS_2004_uid46345	3607	3330	3477	3722	3371	3484	3946	1990	3689	4781	4119	4187	5018	4367	4424	5304	4477	4503	5075	4527	4670	5265	4616	5256	7143	6043	6669	3810	3465	3536	3867	3572	3661	3735	3755	3714	6722	4975	4971	6802	5771	5879	7670	6442	7367
Xenorhabdus_nematophila_ATCC_19061_uid49133	3629	3353	3478	3719	3419	3493	3951	1991	3714	4803	4160	4200	5031	4428	4477	5322	4527	4552	5083	4558	4686	5278	4639	5252	7191	6107	6613	3799	3450	3547	3873	3560	3649	3723	3759	3711	6764	5052	4933	6787	5764	5806	7636	6443	7376
Xylanimonas_cellulosilytica_DSM_15894	3520	3116	3200	3194	2664	2671	3465	1588	2907	2890	2414	2355	3239	2727	2642	3280	2708	2604	4277	3389	3377	4635	3708	4382	4335	3597	3699	3087	2551	2604	3180	2686	2764	3012	3112	2939	7384	4833	4887	6997	5673	5939	7886	6305	7732
Xylella_fastidiosa_9a5c_uid57849	3602	3292	3401	3556	3141	3227	3834	1845	3481	4263	3569	3542	4577	3777	3803	4667	3902	3824	4863	4169	4295	5081	4339	5002	6363	5213	5789	3647	3197	3241	3744	3296	3409	3582	3632	3518	7166	5008	5040	6933	5786	5937	7815	6435	7547
Xylella_fastidiosa_M12_uid58763	3614	3264	3414	3580	3117	3206	3821	1871	3466	4239	3520	3493	4537	3788	3786	4533	3807	3736	4832	4137	4216	5083	4245	4952	6364	5193	5760	3610	3180	3250	3714	3283	3378	3564	3640	3477	7170	4970	5050	6922	5824	5944	7797	6443	7490
Xylella_fastidiosa_M23_uid58809	3601	3277	3387	3554	3118	3228	3813	1880	3474	4288	3561	3506	4528	3813	3771	4655	3795	3788	4862	4144	4214	5070	4294	4951	6380	5246	6030	3646	3158	3246	3712	3279	3393	3573	3618	3502	7128	4945	5051	6932	5760	5919	7770	6403	7507
Xylella_fastidiosa_Temecula1_uid57869	3610	3281	3399	3565	3120	3209	3819	1878	3477	4227	3555	3497	4505	3808	3788	4577	3797	3764	4868	4153	4216	5079	4289	4923	6351	5214	5809	3620	3139	3249	3711	3290	3385	3553	3610	3487	7171	4948	5039	6928	5748	5920	7781	6425	7499
Yersinia_enterocolitica_8081_uid57741	3625	3316	3426	3683	3262	3397	3924	1944	3594	4704	3835	3899	4935	4132	4225	5147	4267	4223	5025	4391	4474	5226	4499	5165	7005	5745	6422	3780	3338	3421	3856	3441	3542	3711	3735	3690	7059	4992	4977	6873	5788	5823	7757	6492	7430
Yersinia_pestis_Angola_uid58485	3599	3335	3430	3663	3256	3379	3915	1938	3611	4688	3880	3971	4924	4131	4207	5189	4235	4243	5017	4401	4475	5205	4519	5173	6998	5734	6506	3762	3285	3420	3826	3438	3575	3670	3719	3672	6946	4965	4967	6863	5750	5806	7728	6434	7444
Yersinia_pestis_Antiqua_uid58607	3603	3332	3436	3669	3287	3355	3926	1938	3586	4689	3913	3942	4939	4150	4203	5196	4266	4236	5043	4423	4490	5213	4531	5190	6972	5744	6462	3762	3302	3391	3846	3459	3557	3684	3728	3679	6945	4947	4913	6862	5726	5791	7719	6425	7424
Yersinia_pestis_biovar_Microtus_91001_uid58037	3614	3351	3449	3679	3281	3367	3923	1946	3600	4710	3934	3977	4942	4171	4214	5203	4322	4251	5037	4457	4517	5206	4537	5194	7039	5799	6463	3773	3324	3401	3856	3468	3578	3698	3732	3670	6978	4986	4945	6867	5752	5804	7726	6476	7446
Yersinia_pestis_CO92_uid57621	3613	3346	3436	3680	3282	3366	3922	1947	3584	4713	3911	3961	4942	4158	4210	5197	4313	4246	5043	4442	4495	5205	4542	5199	7013	5793	6455	3766	3317	3394	3849	3467	3561	3687	3727	3676	6967	4987	4914	6859	5743	5786	7724	6440	7434
Yersinia_pestis_KIM_10_uid57875	3608	3349	3435	3675	3277	3362	3924	1945	3594	4703	3929	3971	4947	4161	4219	5212	4288	4231	5037	4449	4488	5211	4523	5178	7025	5799	6453	3767	3315	3405	3846	3468	3575	3691	3732	3681	6973	4956	4920	6867	5754	5811	7732	6446	7451
Yersinia_pestis_Nepal516_uid58609	3602	3342	3432	3680	3274	3368	3925	1944	3575	4705	3921	3977	4944	4178	4219	5208	4281	4242	5038	4439	4489	5214	4519	5185	7020	5795	6459	3767	3322	3407	3851	3466	3568	3687	3728	3683	6954	4958	4899	6868	5741	5800	7725	6416	7442
Yersinia_pestis_Pestoides_F_uid58619	3606	3334	3443	3684	3283	3366	3925	1956	3588	4693	3922	3963	4940	4170	4214	5200	4292	4258	5033	4444	4512	5215	4529	5188	6996	5783	6441	3758	3317	3412	3846	3463	3563	3690	3736	3689	6985	4982	4940	6871	5770	5822	7754	6475	7463
Yersinia_pestis_Z176003_uid47317	3604	3341	3438	3673	3257	3360	3921	1939	3570	4707	3915	3937	4938	4157	4194	5175	4270	4210	5031	4415	4474	5206	4508	5180	6993	5777	6421	3761	3307	3387	3854	3455	3561	3689	3724	3680	6958	4942	4890	6871	5738	5779	7724	6417	7423
Yersinia_pseudotuberculosis_IP_31758_uid58487	3614	3350	3458	3699	3310	3395	3949	1964	3620	4757	4009	4009	4975	4224	4268	5257	4334	4330	5047	4480	4550	5234	4577	5208	7073	5879	6522	3790	3363	3457	3869	3483	3595	3702	3737	3705	6991	4978	4947	6867	5803	5857	7762	6479	7428
Yersinia_pseudotuberculosis_IP_32953_uid58157	3618	3357	3439	3681	3327	3388	3933	1963	3624	4724	3937	3971	4962	4200	4281	5205	4330	4293	5060	4461	4522	5241	4551	5195	7043	5855	6470	3781	3350	3447	3863	3499	3595	3701	3740	3682	6988	4993	4989	6878	5799	5834	7758	6498	7455
Yersinia_pseudotuberculosis_PB1__uid59153	3617	3356	3441	3694	3309	3404	3937	1954	3626	4731	3961	3987	4975	4218	4283	5221	4319	4303	5050	4477	4546	5222	4574	5201	7054	5826	6491	3777	3345	3461	3864	3493	3609	3707	3741	3699	7019	5020	4977	6868	5802	5848	7756	6502	7448
Yersinia_pseudotuberculosis_YPIII_uid59151	3613	3359	3450	3699	3311	3396	3931	1949	3596	4714	3933	3995	4941	4203	4247	5193	4298	4276	5036	4434	4528	5220	4561	5190	7031	5787	6478	3775	3336	3438	3860	3470	3596	3694	3740	3680	6979	5009	4951	6868	5747	5846	7761	6454	7434
Zunongwangia_profunda_SM_A87_uid48073	3627	3414	3506	3774	3505	3612	4013	2077	3860	4891	4460	4627	5110	4710	4836	5456	4857	5021	5170	4780	4943	5368	4903	5340	7390	6532	6950	3860	3582	3687	3917	3695	3800	3774	3785	3771	6152	4875	4678	6516	5635	5604	7294	6264	7079
Zymomonas_mobilis_NCIMB_11163	3612	3315	3424	3656	3240	3336	3913	1909	3607	4632	3914	3896	4888	4151	4147	5107	4207	4151	5043	4410	4479	5200	4463	5154	6916	5757	6326	3762	3358	3365	3836	3430	3482	3682	3723	3619	7017	5064	5065	6949	5847	5949	7802	6569	7547
Zymomonas_mobilis_ZM4_uid58095	3602	3314	3424	3661	3225	3337	3908	1894	3585	4639	3902	3892	4882	4144	4131	5078	4171	4160	5014	4397	4479	5215	4483	5136	6875	5758	6257	3763	3338	3341	3827	3424	3479	3681	3714	3612	6991	5049	5030	6929	5798	5915	7802	6540	7520
