# Supplementary material for: The parasite specific substitution matrices improve the annotation of apicomplexan proteins
Source: BMC Genomics. 2012 Dec 7;13(Suppl 7):S19. doi: 10.1186/1471-2164-13-S7-S19 (PMC3521392; doi:10.1186/1471-2164-13-S7-S19)
Supplement: Additional file 3 — Number of hits found at different E-value thresholds for apicomplexan proteins in genome-wise BLAST searches against one another. The genome-wise BLAST searches were carried out for all the proteins of 15 apicomplexan species against one another using SMAT80, BLOSUM90 and BLOSUM62 matrices. [file 1471-2164-13-S7-S19-S3.xls]

## Sheet: test
Supplementary Table 3: Number of hits found at different E-value thresholds for apicomplexan proteins in genome-wise BLAST searches against one another
Abbreviations used are: Bb for Babesia bovis, Ta for Theileria annulata, Tp for Theileria parva, Pb for Plasmodium berghei,
Pc for Plasmodium chabaudi, Plasmodium falciparum, Pk for Plasmodium knowlesi, Pv for Plasmodium vivax,
Py for Plasmodium yoelii yoelii, Ch for Cryptosporidium hominis, Cm for Cryptosproridium muris, Cp for Cryptosporidium parvum,
Et for Eimeria tenella, Nc for Neospora caninum and Tg for Toxoplasma gondii.
(A) Query organism Babesia bovis and subject organisms from column D11 to Q11
Evalue cut-off	Matrix used	Total number of genes	Ta	Tp	Pb	Pc	Pf	Pk	Pv	Py	Ch	Cm	Cp	Et	Nc	Tg
E-0	SMAT80	3671	376	367	147	148	139	143	143	139	91	121	108	108	156	167
E-0	BLOSUM90	3671	282	269	147	149	109	140	140	135	69	123	82	106	154	134
E-0	BLOSUM62	3671	273	248	98	96	87	92	91	89	57	82	71	77	114	120
E-0	All	3671	376	367	147	148	139	143	143	139	91	121	108	108	156	167
E-1e-100	SMAT80	3671	944	916	410	410	389	397	393	380	256	318	292	303	416	445
E-1e-100	BLOSUM90	3671	821	789	411	409	333	397	395	381	224	316	262	305	412	382
E-1e-100	BLOSUM62	3671	779	766	339	342	325	333	327	326	217	270	255	247	339	354
E-1e-100	All	3671	944	916	410	410	389	397	393	380	256	318	292	303	416	445
E-1e-50	SMAT80	3671	1793	1753	919	926	904	910	899	849	591	693	665	684	909	939
E-1e-50	BLOSUM90	3671	1697	1637	935	937	850	922	912	850	552	706	628	694	924	876
E-1e-50	BLOSUM62	3671	1682	1623	868	867	827	841	839	791	533	654	611	617	832	852
E-1e-50	All	3671	1793	1753	919	926	904	910	899	849	591	693	665	684	909	939
E-1e-20	SMAT80	3671	2529	2497	1684	1698	1690	1669	1656	1532	1043	1234	1168	1315	1624	1664
E-1e-20	BLOSUM90	3671	2535	2496	1726	1719	1690	1705	1685	1559	1055	1267	1175	1341	1662	1652
E-1e-20	BLOSUM62	3671	2559	2512	1738	1739	1721	1699	1681	1561	1064	1258	1190	1312	1649	1665
E-1e-20	All	3671	2529	2497	1684	1698	1690	1669	1656	1532	1043	1234	1168	1315	1624	1664
E-1e-10	SMAT80	3671	2798	2776	2097	2096	2094	2075	2072	1923	1321	1559	1452	1667	2043	2049
E-1e-10	BLOSUM90	3671	2811	2786	2144	2161	2142	2128	2117	1953	1351	1591	1491	1710	2089	2096
E-1e-10	BLOSUM62	3671	2833	2813	2209	2201	2206	2177	2168	2006	1387	1628	1525	1739	2122	2110
E-1e-10	All	3671	2798	2776	2097	2096	2094	2075	2072	1923	1321	1559	1452	1667	2043	2049
E-1e-05	SMAT80	3671	2915	2913	2348	2360	2354	2318	2321	2170	1543	1771	1670	1986	2317	2321
E-1e-05	BLOSUM90	3671	2925	2932	2400	2409	2398	2384	2380	2216	1581	1815	1728	2020	2377	2358
E-1e-05	BLOSUM62	3671	2973	2968	2481	2486	2484	2473	2451	2305	1645	1892	1789	2068	2419	2402
E-1e-05	All	3671	2915	2913	2348	2360	2354	2318	2321	2170	1543	1771	1670	1986	2317	2321
E-1e-01	SMAT80	3671	3144	3118	2812	2818	2800	2758	2764	2681	2093	2268	2232	2450	2707	2727
E-1e-01	BLOSUM90	3671	3068	3073	2951	2965	2661	2877	2864	2818	1966	2389	2087	2514	2762	2662
E-1e-01	BLOSUM62	3671	3233	3235	3037	3042	3062	2965	2948	2931	2322	2483	2435	2520	2778	2815
E-1e-01	All	3671	3144	3118	2812	2818	2801	2758	2764	2681	2093	2268	2232	2450	2707	2727
E-10	SMAT80	3671	3663	3658	3642	3647	3635	3651	3652	3637	3654	3656	3653	3618	3640	3637
E-10	BLOSUM90	3671	3625	3613	3651	3656	3554	3652	3653	3643	3514	3657	3534	3626	3625	3511
E-10	BLOSUM62	3671	3654	3657	3638	3643	3631	3645	3648	3638	3642	3650	3646	3605	3624	3624
E-10	All	3671	3666	3665	3664	3666	3654	3664	3663	3663	3669	3667	3664	3665	3667	3660
(B) Query organism Theileria annulata and subject organisms from column D47 to Q47
Evalue cut-off	Matrix used	Total number of genes	Bb	Tp	Pb	Pc	Pf	Pk	Pv	Py	Ch	Cm	Cp	Et	Nc	Tg
E-0	SMAT80	3793	364	1817	127	129	123	122	122	117	81	107	97	92	133	141
E-0	BLOSUM90	3793	295	1470	133	133	87	125	124	115	76	107	72	70	132	112
E-0	BLOSUM62	3793	270	1404	83	85	77	78	79	73	50	66	59	59	93	99
E-0	All	3793	364	1817	127	129	123	122	122	117	81	107	97	92	133	141
E-1e-100	SMAT80	3793	919	2689	398	402	388	393	381	378	243	292	279	270	389	407
E-1e-100	BLOSUM90	3793	822	2363	400	406	315	387	383	375	238	287	240	223	389	351
E-1e-100	BLOSUM62	3793	780	2339	327	330	310	315	309	308	188	247	232	201	301	317
E-1e-100	All	3793	919	2689	398	402	388	393	381	378	243	292	279	270	389	407
E-1e-50	SMAT80	3793	1765	3300	943	939	916	906	901	851	575	688	644	619	837	858
E-1e-50	BLOSUM90	3793	1681	3157	944	947	831	917	908	850	576	697	594	580	835	813
E-1e-50	BLOSUM62	3793	1651	3145	876	881	856	841	827	788	525	644	604	562	753	781
E-1e-50	All	3793	1765	3300	943	939	916	906	901	851	575	688	644	619	837	858
E-1e-20	SMAT80	3793	2492	3571	1693	1696	1700	1651	1633	1551	1057	1256	1181	1224	1549	1565
E-1e-20	BLOSUM90	3793	2505	3535	1728	1733	1614	1683	1670	1586	1079	1274	1152	1209	1573	1575
E-1e-20	BLOSUM62	3793	2511	3542	1729	1731	1724	1679	1661	1575	1069	1263	1201	1221	1549	1566
E-1e-20	All	3793	2492	3571	1693	1696	1700	1651	1633	1551	1057	1256	1181	1224	1549	1565
E-1e-10	SMAT80	3793	2778	3631	2092	2111	2098	2054	2051	1934	1347	1565	1477	1587	1946	1961
E-1e-10	BLOSUM90	3793	2808	3621	2160	2162	2056	2102	2088	1981	1364	1596	1483	1614	1990	2017
E-1e-10	BLOSUM62	3793	2855	3625	2232	2233	2221	2154	2151	2041	1400	1637	1546	1640	2003	2005
E-1e-10	All	3793	2778	3631	2092	2111	2098	2054	2051	1934	1347	1565	1477	1587	1946	1961
E-1e-05	SMAT80	3793	2926	3659	2410	2407	2434	2348	2337	2225	1576	1795	1707	1927	2265	2254
E-1e-05	BLOSUM90	3793	2975	3654	2489	2468	2356	2415	2409	2302	1612	1847	1717	1932	2301	2303
E-1e-05	BLOSUM62	3793	3006	3655	2598	2589	2641	2494	2482	2407	1695	1942	1848	1994	2337	2331
E-1e-05	All	3793	2926	3659	2410	2407	2434	2348	2337	2225	1576	1795	1707	1927	2265	2254
E-1e-01	SMAT80	3793	3179	3710	3250	3249	3277	2997	2958	3142	2455	2651	2631	2394	2623	2625
E-1e-01	BLOSUM90	3793	3159	3682	3441	3436	2649	3180	3174	3351	2721	2871	2058	2254	2699	2593
E-1e-01	BLOSUM62	3793	3292	3722	3459	3461	3452	3252	3214	3375	2807	2979	2953	2502	2711	2747
E-1e-01	All	3793	3180	3710	3250	3249	3277	2997	2958	3142	2455	2651	2631	2396	2624	2625
E-10	SMAT80	3793	3773	3793	3772	3779	3779	3783	3785	3773	3783	3783	3783	3648	3658	3674
E-10	BLOSUM90	3793	3701	3785	3778	3784	3662	3788	3788	3778	3781	3787	3629	3248	3670	3489
E-10	BLOSUM62	3793	3775	3791	3772	3779	3776	3779	3778	3770	3779	3777	3780	3578	3598	3633
E-10	All	3793	3786	3793	3782	3787	3789	3790	3790	3784	3790	3787	3790	3741	3744	3741
(C) Query organism Theileria parva and subject organisms from column D84 to Q84
Evalue cut-off	Matrix used	Total number of genes	Bb	Ta	Pb	Pc	Pf	Pk	Pv	Py	Ch	Cm	Cp	Et	Nc	Tg
E-0	SMAT80	4035	360	1839	130	132	126	122	123	121	84	108	99	92	133	135
E-0	BLOSUM90	4035	277	1464	93	95	88	90	91	85	63	79	72	74	110	110
E-0	BLOSUM62	4035	248	1410	86	87	82	82	79	76	52	71	61	61	97	99
E-0	All	4035	360	1839	130	132	126	122	123	121	84	108	99	92	133	135
E-1e-100	SMAT80	4035	886	2758	404	401	383	387	381	377	243	299	277	278	385	407
E-1e-100	BLOSUM90	4035	782	2402	330	325	317	326	310	312	205	253	243	222	333	344
E-1e-100	BLOSUM62	4035	750	2373	326	329	315	317	313	309	194	247	231	203	302	318
E-1e-100	All	4035	886	2758	404	401	383	387	381	377	243	299	277	278	385	407
E-1e-50	SMAT80	4035	1729	3414	895	902	879	874	864	814	572	674	640	614	824	846
E-1e-50	BLOSUM90	4035	1641	3243	814	816	793	797	794	748	520	639	595	567	783	802
E-1e-50	BLOSUM62	4035	1611	3249	837	834	820	819	801	766	515	641	592	554	745	762
E-1e-50	All	4035	1729	3414	895	902	879	874	864	814	572	674	640	614	824	846
E-1e-20	SMAT80	4035	2553	3753	1675	1670	1686	1625	1614	1507	1037	1237	1161	1232	1534	1548
E-1e-20	BLOSUM90	4035	2550	3722	1599	1620	1601	1593	1583	1459	1013	1225	1142	1203	1534	1553
E-1e-20	BLOSUM62	4035	2552	3731	1699	1701	1696	1661	1643	1535	1046	1243	1172	1214	1515	1545
E-1e-20	All	4035	2553	3753	1675	1670	1686	1625	1614	1507	1037	1237	1161	1232	1534	1548
E-1e-10	SMAT80	4035	2854	3832	2106	2116	2110	2073	2056	1927	1331	1540	1466	1610	1963	1981
E-1e-10	BLOSUM90	4035	2889	3813	2057	2070	2063	2050	2047	1867	1332	1550	1466	1622	2003	2018
E-1e-10	BLOSUM62	4035	2896	3819	2219	2221	2199	2149	2133	2006	1379	1624	1528	1662	1993	2015
E-1e-10	All	4035	2854	3832	2106	2116	2110	2073	2056	1927	1331	1540	1466	1610	1963	1981
E-1e-05	SMAT80	4035	3029	3852	2437	2430	2458	2397	2369	2241	1570	1805	1706	1949	2271	2269
E-1e-05	BLOSUM90	4035	3050	3842	2366	2370	2374	2359	2356	2157	1561	1813	1694	1955	2309	2328
E-1e-05	BLOSUM62	4035	3077	3850	2605	2591	2633	2503	2492	2404	1691	1928	1825	2007	2341	2349
E-1e-05	All	4035	3029	3852	2437	2430	2458	2397	2369	2241	1570	1805	1706	1949	2271	2269
E-1e-01	SMAT80	4035	3303	3897	3340	3312	3364	3075	3064	3226	2481	2689	2633	2477	2688	2731
E-1e-01	BLOSUM90	4035	3256	3880	2731	2740	2741	2753	2731	2546	1952	2186	2069	2285	2672	2671
E-1e-01	BLOSUM62	4035	3371	3914	3555	3565	3563	3303	3295	3474	2799	2966	2959	2551	2783	2813
E-1e-01	All	4035	3303	3897	3340	3312	3364	3075	3064	3226	2481	2689	2633	2478	2689	2733
E-10	SMAT80	4035	4021	4034	4016	4022	4018	4026	4024	4021	4023	4026	4024	3901	3914	3918
E-10	BLOSUM90	4035	3933	4022	3911	3906	3887	3899	3912	3882	3848	3886	3875	3524	3734	3739
E-10	BLOSUM62	4035	3996	4024	4009	4009	4001	4007	4008	4006	4003	3999	4004	3811	3850	3846
E-10	All	4035	4032	4034	4025	4027	4024	4030	4027	4025	4029	4033	4030	3987	3975	3993
(D) Query organism Plasmodium berghei and subject organisms from column D121 to Q121
Evalue cut-off	Matrix used	Total number of genes	Bb	Ta	Tp	Pc	Pf	Pk	Pv	Py	Ch	Cm	Cp	Et	Nc	Tg
E-0	SMAT80	4904	131	126	128	3077	1467	1408	1281	2715	90	127	115	108	160	176
E-0	BLOSUM90	4904	132	127	95	3053	1458	1404	1282	2684	90	126	79	105	155	136
E-0	BLOSUM62	4904	88	80	78	2558	1078	1090	1001	2226	52	71	64	62	99	114
E-0	All	4904	131	126	128	3077	2545	1408	1281	2715	90	127	115	108	160	176
E-1e-100	SMAT80	4904	394	390	389	4053	2836	2754	2632	3662	272	346	311	323	455	476
E-1e-100	BLOSUM90	4904	388	389	326	4025	2838	2761	2644	3624	264	343	254	321	452	423
E-1e-100	BLOSUM62	4904	329	313	318	3636	2404	2401	2289	3245	215	276	259	252	366	383
E-1e-100	All	4904	394	390	389	4053	5240	2754	2632	3662	272	346	311	323	455	476
E-1e-50	SMAT80	4904	902	918	885	4702	3947	3902	3813	4254	637	773	722	740	1031	1056
E-1e-50	BLOSUM90	4904	907	921	815	4704	3954	3901	3823	4242	638	780	651	745	1039	1033
E-1e-50	BLOSUM62	4904	837	847	825	4526	3725	3696	3620	4065	564	691	646	674	941	968
E-1e-50	All	4904	902	918	885	4702	7672	3902	3813	4254	637	773	722	740	1031	1056
E-1e-20	SMAT80	4904	1663	1700	1662	4884	4446	4408	4354	4456	1170	1431	1328	1460	1936	1963
E-1e-20	BLOSUM90	4904	1705	1720	1601	4882	4459	4421	4368	4453	1203	1447	1287	1481	1966	2036
E-1e-20	BLOSUM62	4904	1680	1713	1675	4869	4411	4377	4326	4419	1198	1456	1354	1442	1928	1964
E-1e-20	All	4904	1663	1700	1662	4884	8857	4408	4354	4456	1170	1431	1328	1460	1936	1963
E-1e-10	SMAT80	4904	2136	2156	2117	4897	4578	4516	4477	4507	1524	1833	1698	1969	2471	2488
E-1e-10	BLOSUM90	4904	2167	2236	2082	4897	4597	4526	4483	4513	1580	1895	1685	2006	2532	2616
E-1e-10	BLOSUM62	4904	2225	2298	2233	4894	4583	4521	4476	4498	1646	1975	1858	2035	2564	2578
E-1e-10	All	4904	2136	2156	2117	4897	9161	4516	4477	4507	1524	1833	1698	1969	2471	2488
E-1e-05	SMAT80	4904	2453	2621	2519	4898	4697	4577	4541	4566	1930	2254	2150	2381	2863	2870
E-1e-05	BLOSUM90	4904	2514	2834	2455	4898	4738	4589	4562	4593	2105	2481	2006	2426	2926	2986
E-1e-05	BLOSUM62	4904	2608	3001	2791	4897	4742	4588	4574	4586	2306	2724	2666	2573	2975	3009
E-1e-05	All	4904	2453	2621	2519	4898	9439	4577	4541	4566	1930	2254	2150	2381	2863	2870
E-1e-01	SMAT80	4904	3139	4255	4075	4902	4884	4823	4783	4811	3898	4130	4111	3088	3375	3386
E-1e-01	BLOSUM90	4904	3366	4512	2929	4902	4888	4849	4820	4833	4213	4406	2491	3196	3488	3388
E-1e-01	BLOSUM62	4904	3489	4485	4379	4901	4880	4840	4819	4819	4215	4391	4340	3389	3549	3574
E-1e-01	All	4904	3139	4255	4075	4902	9764	4823	4783	4811	3898	4130	4111	3092	3378	3396
E-10	SMAT80	4904	4878	4898	4896	4903	4903	4900	4900	4901	4899	4899	4900	4613	4570	4627
E-10	BLOSUM90	4904	4885	4897	4708	4903	4903	4901	4899	4901	4899	4897	4687	4703	4681	4384
E-10	BLOSUM62	4904	4863	4890	4892	4902	4901	4898	4897	4897	4894	4889	4893	4601	4565	4648
E-10	All	4904	4893	4898	4897	4903	9804	4901	4901	4901	4900	4900	4900	4836	4793	4807
(E) Query organism Plasmodium chabaudi and subject organisms from column D158 to Q158
Evalue cut-off	Matrix used	Total number of genes	Bb	Ta	Tp	Pb	Pf	Pk	Pv	Py	Ch	Cm	Cp	Et	Nc	Tg
E-0	SMAT80	5131	134	127	125	3126	1500	1470	1364	2622	94	131	119	108	169	173
E-0	BLOSUM90	5131	112	126	95	3091	1495	1468	1361	2592	68	90	82	78	158	137
E-0	BLOSUM62	5131	94	82	84	2595	1112	1139	1061	2113	57	76	63	73	106	115
E-0	All	5131	134	127	125	3126	1500	1470	1364	2622	94	131	119	108	169	173
E-1e-100	SMAT80	5131	399	396	394	4097	2872	2836	2718	3539	279	351	316	325	465	485
E-1e-100	BLOSUM90	5131	345	394	326	4077	2861	2830	2730	3512	225	287	262	279	458	424
E-1e-100	BLOSUM62	5131	333	313	323	3683	2430	2452	2366	3131	214	271	266	261	371	395
E-1e-100	All	5131	399	396	394	4097	2872	2836	2718	3539	279	351	316	325	465	485
E-1e-50	SMAT80	5131	912	928	890	4812	3986	3970	3893	4289	649	780	730	758	1053	1074
E-1e-50	BLOSUM90	5131	887	927	829	4818	3997	3966	3898	4291	582	703	653	724	1066	1059
E-1e-50	BLOSUM62	5131	863	869	838	4635	3788	3767	3703	4060	559	680	652	695	949	988
E-1e-50	All	5131	912	928	890	4812	3986	3970	3893	4289	649	780	730	758	1053	1074
E-1e-20	SMAT80	5131	1676	1693	1671	5077	4535	4509	4467	4645	1194	1450	1350	1494	1968	1997
E-1e-20	BLOSUM90	5131	1705	1724	1619	5083	4562	4528	4480	4653	1162	1402	1315	1498	2001	2059
E-1e-20	BLOSUM62	5131	1684	1726	1701	5063	4524	4500	4449	4608	1144	1382	1387	1485	1974	1994
E-1e-20	All	5131	1676	1693	1671	5077	4535	4509	4467	4645	1194	1450	1350	1494	1968	1997
E-1e-10	SMAT80	5131	2167	2217	2172	5099	4681	4629	4589	4720	1547	1860	1723	2023	2526	2541
E-1e-10	BLOSUM90	5131	2246	2290	2137	5100	4697	4643	4605	4726	1555	1846	1721	2069	2594	2667
E-1e-10	BLOSUM62	5131	2233	2352	2279	5098	4699	4650	4605	4717	1547	1837	1906	2056	2622	2640
E-1e-10	All	5131	2167	2217	2172	5099	4681	4629	4589	4720	1547	1860	1723	2023	2526	2541
E-1e-05	SMAT80	5131	2508	2638	2570	5109	4769	4699	4668	4786	1967	2302	2196	2457	2914	2922
E-1e-05	BLOSUM90	5131	2567	2844	2495	5111	4819	4717	4700	4811	1877	2180	2057	2459	2993	3044
E-1e-05	BLOSUM62	5131	2573	3022	2828	5106	4836	4720	4717	4806	1888	2181	2699	2462	3063	3092
E-1e-05	All	5131	2508	2638	2570	5109	4769	4699	4668	4786	1967	2302	2196	2457	2914	2922
E-1e-01	SMAT80	5131	3232	4274	4143	5123	5077	4968	4986	5025	3963	4181	4139	3215	3480	3513
E-1e-01	BLOSUM90	5131	3017	4570	3001	5125	5095	5018	5026	5058	2428	2712	2543	2906	3598	3458
E-1e-01	BLOSUM62	5131	3048	4574	4513	5121	5085	5020	5015	5037	2465	2746	4475	2943	3682	3732
E-1e-01	All	5131	3232	4274	4143	5123	5077	4968	4986	5025	3963	4181	4139	3224	3484	3520
E-10	SMAT80	5131	5103	5124	5123	5130	5128	5126	5127	5127	5125	5122	5124	4871	4828	4894
E-10	BLOSUM90	5131	4849	5122	4929	5130	5128	5127	5127	5127	4901	4906	4920	4226	4932	4615
E-10	BLOSUM62	5131	4904	5118	5115	5128	5127	5124	5120	5126	4979	4988	5119	4116	4838	4883
E-10	All	5131	5115	5125	5124	5130	5128	5127	5128	5127	5126	5123	5125	4975	5047	5054
(F) Query organism Plasmodium falciparum and subject organisms from column D195 to Q195
Evalue cut-off	Matrix used	Total number of genes	Bb	Ta	Tp	Pb	Pc	Pk	Pv	Py	Ch	Cm	Cp	Et	Nc	Tg
E-0	SMAT80	5491	132	121	124	1357	1373	1253	1180	1082	94	119	114	103	161	168
E-0	BLOSUM90	5491	105	91	93	1344	1350	1241	1166	1077	68	87	110	76	155	131
E-0	BLOSUM62	5491	79	80	80	963	956	885	861	736	52	70	62	62	98	108
E-0	All	5491	132	121	124	1357	1373	1253	1180	1082	94	119	114	103	161	168
E-1e-100	SMAT80	5491	382	376	378	2819	2802	2705	2597	2282	273	342	307	323	461	477
E-1e-100	BLOSUM90	5491	326	309	312	2802	2791	2688	2594	2270	214	278	299	274	454	420
E-1e-100	BLOSUM62	5491	313	301	305	2314	2313	2221	2137	1863	209	266	251	253	354	371
E-1e-100	All	5491	382	376	378	2819	2802	2705	2597	2282	273	342	307	323	461	477
E-1e-50	SMAT80	5491	890	916	884	4019	4011	3973	3894	3408	642	786	733	776	1065	1095
E-1e-50	BLOSUM90	5491	853	834	801	4022	4005	3969	3892	3406	575	705	734	735	1076	1077
E-1e-50	BLOSUM62	5491	821	833	805	3783	3777	3723	3633	3165	567	704	656	689	959	1000
E-1e-50	All	5491	890	916	884	4019	4011	3973	3894	3408	642	786	733	776	1065	1095
E-1e-20	SMAT80	5491	1714	1739	1706	4538	4531	4571	4536	4035	1261	1504	1415	1528	2025	2068
E-1e-20	BLOSUM90	5491	1724	1669	1649	4557	4544	4579	4548	4045	1217	1468	1441	1537	2068	2111
E-1e-20	BLOSUM62	5491	1730	1738	1716	4510	4510	4538	4498	3972	1264	1519	1423	1497	2012	2054
E-1e-20	All	5491	1714	1739	1706	4538	4531	4571	4536	4035	1261	1504	1415	1528	2025	2068
E-1e-10	SMAT80	5491	2217	2254	2223	4701	4695	4747	4705	4255	1668	1991	1833	2095	2639	2672
E-1e-10	BLOSUM90	5491	2264	2205	2175	4722	4710	4758	4717	4287	1630	1948	1878	2134	2700	2764
E-1e-10	BLOSUM62	5491	2311	2363	2301	4706	4699	4747	4702	4261	1738	2091	1943	2178	2706	2733
E-1e-10	All	5491	2217	2254	2223	4701	4695	4747	4705	4255	1668	1991	1833	2095	2639	2672
E-1e-05	SMAT80	5491	2565	2733	2666	4823	4811	4828	4806	4460	2054	2439	2270	2550	3064	3092
E-1e-05	BLOSUM90	5491	2640	2615	2568	4898	4869	4854	4836	4579	1963	2288	2475	2573	3130	3171
E-1e-05	BLOSUM62	5491	2735	3032	2886	4906	4895	4880	4848	4565	2329	2744	2631	2716	3184	3193
E-1e-05	All	5491	2565	2733	2666	4823	4811	4828	4806	4460	2054	2439	2270	2550	3064	3093
E-1e-01	SMAT80	5491	3306	4449	4266	5261	5257	5149	5129	5156	4058	4310	4325	3262	3612	3633
E-1e-01	BLOSUM90	5491	3102	3143	3130	5313	5310	5214	5208	5257	2546	2814	4647	3028	3748	3624
E-1e-01	BLOSUM62	5491	3657	4760	4639	5261	5248	5183	5169	5189	4460	4628	4640	3536	3791	3846
E-1e-01	All	5491	3306	4449	4266	5261	5257	5149	5129	5156	4058	4310	4325	3274	3616	3650
E-10	SMAT80	5491	5438	5476	5477	5485	5486	5482	5479	5479	5472	5472	5474	5077	5082	5140
E-10	BLOSUM90	5491	5092	5178	5138	5486	5487	5484	5481	5483	5110	5169	5479	4409	5208	4825
E-10	BLOSUM62	5491	5408	5463	5454	5475	5477	5469	5463	5470	5453	5459	5460	5053	5056	5129
E-10	All	5491	5462	5479	5480	5487	5488	5485	5483	5483	5479	5476	5483	5322	5342	5362
(G) Query organism Plasmodium knowlesi and subject organisms from column D232 to Q232
Evalue cut-off	Matrix used	Total number of genes	Bb	Ta	Tp	Pb	Pc	Pf	Pv	Py	Ch	Cm	Cp	Et	Nc	Tg
E-0	SMAT80	5197	139	123	126	1572	1603	1451	3031	1254	91	124	111	104	165	176
E-0	BLOSUM90	5197	135	125	90	1582	1605	1455	2987	1270	88	119	74	105	159	136
E-0	BLOSUM62	5197	85	77	75	1234	1261	1140	2499	944	52	72	65	66	101	110
E-0	All	5197	139	123	126	1572	1603	1451	3031	1254	91	124	111	104	165	176
E-1e-100	SMAT80	5197	388	390	396	2910	2940	2846	4044	2400	274	352	309	335	475	498
E-1e-100	BLOSUM90	5197	391	388	328	2928	2955	2853	4009	2408	268	343	255	332	479	436
E-1e-100	BLOSUM62	5197	332	308	322	2581	2614	2491	3614	2075	219	273	258	253	379	398
E-1e-100	All	5197	388	390	396	2910	2940	2846	4044	2400	274	352	309	335	475	498
E-1e-50	SMAT80	5197	910	908	881	3996	4007	3994	4573	3384	637	763	718	764	1069	1089
E-1e-50	BLOSUM90	5197	910	917	809	3996	4003	4005	4561	3397	644	769	660	781	1082	1064
E-1e-50	BLOSUM62	5197	849	838	817	3811	3811	3799	4441	3223	581	697	655	689	983	1007
E-1e-50	All	5197	910	908	881	3996	4007	3994	4573	3384	637	763	718	764	1069	1089
E-1e-20	SMAT80	5197	1680	1670	1637	4439	4443	4491	4714	3962	1183	1426	1352	1504	1983	2023
E-1e-20	BLOSUM90	5197	1718	1704	1617	4449	4455	4503	4720	3966	1206	1455	1314	1535	2021	2065
E-1e-20	BLOSUM62	5197	1711	1711	1697	4423	4429	4477	4712	3925	1211	1457	1369	1496	2001	2033
E-1e-20	All	5197	1680	1670	1637	4439	4443	4491	4714	3962	1183	1426	1352	1504	1983	2023
E-1e-10	SMAT80	5197	2162	2170	2131	4547	4549	4629	4848	4129	1567	1865	1722	2010	2545	2571
E-1e-10	BLOSUM90	5197	2213	2236	2130	4559	4560	4644	4867	4144	1612	1914	1728	2071	2596	2696
E-1e-10	BLOSUM62	5197	2261	2294	2243	4563	4565	4638	4830	4131	1665	1982	1845	2119	2663	2682
E-1e-10	All	5197	2162	2170	2131	4547	4549	4629	4848	4129	1567	1865	1722	2010	2545	2571
E-1e-05	SMAT80	5197	2513	2573	2539	4607	4605	4771	4914	4251	1943	2216	2118	2466	2967	2995
E-1e-05	BLOSUM90	5197	2573	2670	2498	4630	4625	4786	4920	4285	2032	2324	2060	2528	3028	3056
E-1e-05	BLOSUM62	5197	2685	2795	2712	4647	4653	4743	4919	4304	2177	2486	2364	2650	3128	3144
E-1e-05	All	5197	2513	2573	2539	4607	4605	4771	4914	4251	1943	2216	2118	2466	2967	2995
E-1e-01	SMAT80	5197	3210	3767	3657	4913	4921	5014	5010	4786	3388	3434	3534	3280	3629	3697
E-1e-01	BLOSUM90	5197	3387	4057	3037	4987	4990	5061	5040	4895	3713	3843	2592	3410	3760	3515
E-1e-01	BLOSUM62	5197	3568	4214	4092	4981	5017	5058	5042	4898	3907	4030	4082	3542	3866	3937
E-1e-01	All	5197	3210	3767	3657	4913	4921	5014	5010	4786	3388	3434	3534	3282	3630	3699
E-10	SMAT80	5197	5178	5191	5188	5189	5190	5194	5195	5193	5186	5186	5193	5090	5143	5136
E-10	BLOSUM90	5197	5180	5188	4991	5193	5192	5195	5194	5193	5190	5185	5003	5108	5144	4951
E-10	BLOSUM62	5197	5162	5177	5185	5192	5189	5192	5191	5188	5183	5179	5177	5051	5092	5121
E-10	All	5197	5189	5194	5191	5195	5194	5195	5195	5193	5193	5193	5193	5176	5184	5175
(H) Query organism Plasmodium vivax and subject organisms from column D267 to Q267
Evalue cut-off	Matrix used	Total number of genes	Bb	Ta	Tp	Pb	Pc	Pf	Pk	Py	Ch	Cm	Cp	Et	Nc	Tg
E-0	SMAT80	5435	141	130	127	1399	1454	1296	3046	1141	95	129	118	110	170	183
E-0	BLOSUM90	5435	140	132	92	1411	1456	1296	2980	1138	94	126	82	112	161	132
E-0	BLOSUM62	5435	83	76	77	1117	1140	1036	2463	879	53	67	63	68	106	118
E-0	All	5435	141	130	127	1399	1454	1296	3046	1141	95	129	118	110	170	183
E-1e-100	SMAT80	5435	395	386	387	2817	2851	2758	4077	2325	275	352	315	334	480	501
E-1e-100	BLOSUM90	5435	391	388	317	2830	2874	2761	4036	2339	268	340	261	331	481	436
E-1e-100	BLOSUM62	3656	331	312	314	2465	2490	2356	5435	1999	216	272	258	260	387	397
E-1e-100	All	5435	395	386	387	2817	2851	2758	4077	2325	275	352	315	334	480	501
E-1e-50	SMAT80	5435	909	912	883	3972	3998	3961	4621	3386	624	748	709	783	1080	1111
E-1e-50	BLOSUM90	5435	917	917	816	3981	3991	3969	4612	3395	629	767	648	790	1088	1070
E-1e-50	BLOSUM62	5435	840	835	816	3793	3804	3775	4480	3212	568	687	648	709	987	1020
E-1e-50	All	5435	909	912	883	3972	3998	3961	4621	3386	624	748	709	783	1080	1111
E-1e-20	SMAT80	5435	1710	1707	1677	4466	4472	4523	4794	3991	1184	1420	1338	1515	2007	2037
E-1e-20	BLOSUM90	5435	1747	1740	1656	4477	4478	4530	4795	4006	1201	1444	1314	1549	2047	2081
E-1e-20	BLOSUM62	5435	1715	1726	1720	4443	4447	4501	4779	3952	1206	1443	1356	1526	2019	2055
E-1e-20	All	5435	1710	1707	1677	4466	4472	4523	4794	3991	1184	1420	1338	1515	2007	2037
E-1e-10	SMAT80	5435	2179	2185	2148	4578	4581	4668	4854	4180	1565	1851	1717	2061	2589	2611
E-1e-10	BLOSUM90	5435	2222	2252	2149	4585	4587	4677	4863	4191	1600	1893	1730	2112	2655	2715
E-1e-10	BLOSUM62	5435	2283	2301	2257	4601	4596	4667	4886	4181	1663	1953	1832	2162	2707	2720
E-1e-10	All	5435	2179	2185	2148	4578	4581	4668	4854	4180	1565	1851	1717	2061	2589	2611
E-1e-05	SMAT80	5435	2524	2602	2539	4665	4668	4746	4937	4319	1948	2231	2111	2525	3009	3046
E-1e-05	BLOSUM90	5435	2599	2680	2515	4711	4729	4790	4977	4383	2036	2332	2058	2604	3077	3093
E-1e-05	BLOSUM62	5435	2715	2771	2710	4780	4799	4822	5038	4454	2160	2444	2322	2700	3191	3192
E-1e-05	All	5435	2524	2602	2539	4665	4668	4746	4937	4319	1948	2231	2111	2525	3009	3046
E-1e-01	SMAT80	5435	3258	3792	3735	5180	5174	5225	5227	5020	3349	3424	3553	3468	3890	3899
E-1e-01	BLOSUM90	5435	3442	4151	3094	5230	5250	5268	5270	5109	3682	3822	2632	3618	3997	3597
E-1e-01	BLOSUM62	5435	3594	4261	4185	5215	5217	5263	5283	5118	3875	4007	4083	3672	4054	4067
E-1e-01	All	5435	3258	3792	3735	5180	5174	5225	5227	5020	3349	3424	3553	3470	3892	3900
E-10	SMAT80	5435	5388	5407	5405	5414	5414	5416	5421	5414	5409	5398	5404	5282	5318	5335
E-10	BLOSUM90	5435	5395	5408	5178	5419	5411	5416	5422	5416	5403	5405	5150	5310	5332	5145
E-10	BLOSUM62	5435	5349	5387	5390	5396	5399	5403	5397	5399	5386	5376	5387	5225	5272	5286
E-10	All	5435	5407	5418	5412	5419	5417	5419	5425	5419	5418	5417	5415	5380	5386	5392
(I) Query organism Plasmodium yoelii yoelii and subject organisms from column D306 to Q306
Evalue cut-off	Matrix used	Total number of genes	Bb	Ta	Tp	Pb	Pc	Pf	Pk	Pv	Ch	Cm	Cp	Et	Nc	Tg
E-0	SMAT80	7724	128	119	122	2997	2808	1147	1140	1058	93	123	111	106	157	173
E-0	BLOSUM90	7724	126	123	90	2943	2769	658	1124	1053	94	122	73	106	153	133
E-0	BLOSUM62	7724	80	71	71	2404	2206	840	841	783	51	67	61	59	96	107
E-0	All	7724	128	119	122	2997	2808	1147	1140	1058	93	123	111	106	157	173
E-1e-100	SMAT80	7724	380	381	382	4367	3914	2390	2361	2255	261	331	295	313	442	464
E-1e-100	BLOSUM90	7724	376	378	316	4323	3891	1691	2357	2274	259	325	249	310	433	418
E-1e-100	BLOSUM62	7724	322	306	310	3631	3400	2013	1991	1906	208	267	255	251	362	384
E-1e-100	All	7724	380	381	382	4367	3914	2390	2361	2255	261	331	295	313	442	464
E-1e-50	SMAT80	7724	854	858	832	5731	5279	3637	3587	3536	592	711	661	699	960	987
E-1e-50	BLOSUM90	7724	849	857	768	5711	5308	3095	3587	3529	598	715	601	702	970	967
E-1e-50	BLOSUM62	7724	786	787	772	5422	4757	3381	3351	3289	527	638	594	625	871	900
E-1e-50	All	7724	854	858	832	5731	5279	3637	3587	3536	592	711	661	699	960	987
E-1e-20	SMAT80	7724	1564	1590	1565	6147	6113	4531	4483	4429	1129	1361	1269	1383	1802	1826
E-1e-20	BLOSUM90	7724	1596	1623	1507	6136	6108	4218	4503	4463	1152	1377	1219	1403	1817	1870
E-1e-20	BLOSUM62	7724	1566	1596	1558	6055	6004	4442	4381	4342	1132	1365	1274	1350	1762	1809
E-1e-20	All	7724	1564	1590	1565	6147	6113	4531	4483	4429	1129	1361	1269	1383	1802	1826
E-1e-10	SMAT80	7724	2036	2077	2029	6260	6263	4899	4820	4794	1479	1747	1644	1854	2321	2358
E-1e-10	BLOSUM90	7724	2060	2134	1986	6259	6263	4673	4839	4810	1521	1793	1603	1887	2370	2443
E-1e-10	BLOSUM62	7724	2088	2138	2090	6209	6209	4875	4781	4743	1557	1850	1752	1904	2373	2389
E-1e-10	All	7724	2036	2077	2029	6260	6263	4899	4820	4794	1479	1747	1644	1854	2321	2358
E-1e-05	SMAT80	7724	2345	2513	2453	6317	6329	5225	5014	4997	1874	2190	2100	2274	2716	2746
E-1e-05	BLOSUM90	7724	2404	2704	2323	6319	6327	4893	5041	5076	2033	2415	1927	2319	2776	2809
E-1e-05	BLOSUM62	7724	2492	2837	2666	6290	6297	5438	5014	5108	2181	2553	2466	2450	2809	2851
E-1e-05	All	7724	2345	2513	2453	6317	6329	5225	5014	4997	1874	2190	2100	2274	2716	2747
E-1e-01	SMAT80	7724	3318	5181	4898	6665	6653	6562	6111	6129	4726	5055	5038	3082	3361	3420
E-1e-01	BLOSUM90	7724	3671	5694	2905	6747	6723	5137	6334	6291	5270	5575	2497	3217	3474	3299
E-1e-01	BLOSUM62	7724	3767	5490	5307	6485	6469	6358	6153	6154	5123	5394	5344	3398	3503	3544
E-1e-01	All	7724	3319	5181	4898	6665	6653	6562	6111	6129	4726	5055	5038	3087	3364	3425
E-10	SMAT80	7724	7338	7449	7434	7473	7478	7473	7459	7458	7462	7462	7454	6419	6354	6505
E-10	BLOSUM90	7724	7363	7420	6837	7456	7452	6965	7442	7433	7444	7444	6739	6593	6517	5897
E-10	BLOSUM62	7724	6827	7086	7066	7214	7194	7160	7072	7052	7048	7066	7045	5965	5880	6052
E-10	All	7724	7415	7473	7446	7488	7486	7476	7480	7470	7486	7483	7458	6933	6889	6934
(J) Query organism Cryptosporidium hominis and subject organisms from column D343 to Q343
Evalue cut-off	Matrix used	Total number of genes	Bb	Ta	Tp	Pb	Pc	Pf	Pk	Pv	Py	Cm	Cp	Et	Nc	Tg
E-0	SMAT80	3886	83	78	81	91	91	91	90	91	89	662	2378	77	121	129
E-0	BLOSUM90	3886	82	74	59	94	94	62	91	91	89	659	1985	77	119	100
E-0	BLOSUM62	3886	54	48	50	56	57	51	48	50	55	467	1898	49	80	82
E-0	All	3886	83	78	81	91	91	91	90	91	89	662	2378	77	121	129
E-1e-100	SMAT80	3886	248	243	245	276	278	271	272	264	263	1444	3149	243	327	351
E-1e-100	BLOSUM90	3886	246	243	204	275	277	216	266	263	264	1425	2888	238	327	296
E-1e-100	BLOSUM62	3886	203	187	195	224	227	213	215	212	213	1192	2837	185	255	271
E-1e-100	All	3886	248	243	245	276	278	271	272	264	263	1444	3149	243	327	351
E-1e-50	SMAT80	3886	591	571	573	650	654	637	626	617	605	2303	3575	574	740	763
E-1e-50	BLOSUM90	3886	594	576	520	654	661	563	630	619	611	2317	3453	578	741	720
E-1e-50	BLOSUM62	3886	532	521	519	583	588	578	567	558	548	2182	3431	506	678	696
E-1e-50	All	3886	591	571	573	650	654	637	626	617	605	2303	3575	574	740	763
E-1e-20	SMAT80	3886	1032	1033	1024	1155	1159	1178	1140	1126	1072	2984	3688	1073	1330	1345
E-1e-20	BLOSUM90	3886	1045	1049	996	1186	1194	1129	1167	1154	1098	3001	3671	1096	1350	1354
E-1e-20	BLOSUM62	3886	1035	1038	1020	1200	1202	1204	1169	1150	1097	2949	3665	1072	1326	1341
E-1e-20	All	3886	1032	1033	1024	1155	1159	1178	1140	1126	1072	2984	3688	1073	1330	1345
E-1e-10	SMAT80	3886	1326	1336	1320	1482	1491	1493	1469	1452	1381	3266	3702	1394	1681	1675
E-1e-10	BLOSUM90	3886	1343	1360	1318	1547	1547	1471	1501	1493	1429	3280	3698	1438	1714	1717
E-1e-10	BLOSUM62	3886	1365	1391	1362	1602	1602	1606	1558	1540	1484	3253	3699	1442	1730	1721
E-1e-10	All	3886	1326	1336	1320	1482	1491	1493	1469	1452	1381	3266	3702	1394	1681	1675
E-1e-05	SMAT80	3886	1516	1548	1531	1814	1806	1831	1756	1745	1670	3401	3710	1675	1949	1944
E-1e-05	BLOSUM90	3886	1554	1605	1536	1941	1914	1741	1818	1807	1789	3416	3706	1712	2004	1990
E-1e-05	BLOSUM62	3886	1627	1702	1645	2086	2063	2097	1906	1893	1951	3424	3713	1757	2028	2023
E-1e-05	All	3886	1516	1548	1531	1814	1806	1831	1756	1745	1670	3401	3710	1675	1949	1944
E-1e-01	SMAT80	3886	2064	2604	2495	3179	3122	3172	2726	2628	3089	3644	3767	2233	2390	2413
E-1e-01	BLOSUM90	3886	2213	2870	1890	3380	3356	2104	2976	2888	3299	3685	3726	2292	2442	2332
E-1e-01	BLOSUM62	3886	2304	2942	2850	3391	3352	3363	3057	2940	3327	3661	3766	2332	2486	2522
E-1e-01	All	3886	2064	2604	2495	3179	3122	3172	2726	2628	3089	3644	3767	2236	2392	2415
E-10	SMAT80	3886	3863	3878	3876	3873	3876	3873	3872	3873	3872	3878	3886	3716	3716	3748
E-10	BLOSUM90	3886	3861	3878	3685	3877	3879	3649	3872	3874	3877	3876	3865	3737	3733	3520
E-10	BLOSUM62	3886	3830	3860	3856	3862	3863	3864	3855	3852	3859	3867	3877	3636	3621	3676
E-10	All	3886	3879	3880	3880	3879	3881	3878	3876	3877	3879	3880	3886	3835	3828	3833
(K) Query organism Cryptosporidium muris and subject organisms from column D380 to Q380
Evalue cut-off	Matrix used	Total number of genes	Bb	Ta	Tp	Pb	Pc	Pf	Pk	Pv	Py	Ch	Cp	Et	Nc	Tg
E-0	SMAT80	3934	122	115	112	133	134	124	127	131	122	666	857	111	163	170
E-0	BLOSUM90	3934	116	108	76	132	132	83	122	123	120	655	651	109	160	143
E-0	BLOSUM62	3934	78	67	69	79	82	68	73	72	73	483	657	41	102	113
E-0	All	3934	122	115	112	133	134	124	127	131	122	666	857	111	163	170
E-1e-100	SMAT80	3934	315	303	305	358	359	353	347	343	337	1448	1731	288	422	437
E-1e-100	BLOSUM90	3934	311	300	264	350	351	282	341	331	335	1438	1456	294	419	388
E-1e-100	BLOSUM62	3934	269	252	255	293	297	281	282	276	277	1207	1491	143	339	358
E-1e-100	All	3934	315	303	305	358	359	353	347	343	337	1448	1731	288	422	437
E-1e-50	SMAT80	3934	716	702	688	813	806	808	788	777	739	2299	2632	704	927	942
E-1e-50	BLOSUM90	3934	731	714	656	814	813	706	786	775	749	2305	2463	707	937	904
E-1e-50	BLOSUM62	3934	671	662	673	750	745	722	711	706	688	2181	2524	366	845	866
E-1e-50	All	3934	716	702	688	813	806	808	788	777	739	2299	2632	704	927	942
E-1e-20	SMAT80	3934	1243	1239	1246	1447	1453	1462	1409	1392	1337	2951	3200	1322	1630	1644
E-1e-20	BLOSUM90	3934	1271	1266	1226	1483	1486	1398	1445	1425	1362	2965	3129	1348	1664	1682
E-1e-20	BLOSUM62	3934	1264	1263	1253	1503	1493	1506	1450	1413	1358	2928	3200	746	1636	1659
E-1e-20	All	3934	1243	1239	1246	1447	1453	1462	1409	1392	1337	2951	3200	1322	1630	1644
E-1e-10	SMAT80	3934	1598	1613	1574	1856	1848	1856	1809	1794	1696	3190	3385	1698	2040	2065
E-1e-10	BLOSUM90	3934	1626	1658	1585	1923	1910	1820	1859	1845	1751	3208	3344	1747	2078	2116
E-1e-10	BLOSUM62	3934	1669	1703	1663	2025	1997	2020	1936	1902	1826	3213	3403	974	2108	2141
E-1e-10	All	3934	1598	1613	1574	1856	1848	1856	1809	1794	1696	3190	3385	1698	2040	2065
E-1e-05	SMAT80	3934	1847	1876	1850	2211	2187	2232	2116	2114	2044	3325	3476	2001	2346	2360
E-1e-05	BLOSUM90	3934	1879	1968	1857	2356	2320	2130	2205	2183	2196	3358	3455	2062	2387	2409
E-1e-05	BLOSUM62	3934	1992	2076	1994	2557	2500	2589	2298	2289	2370	3366	3504	1170	2442	2462
E-1e-05	All	3934	1847	1876	1850	2211	2187	2233	2116	2114	2044	3325	3476	2001	2346	2360
E-1e-01	SMAT80	3934	2388	2949	2844	3436	3388	3419	3021	2929	3346	3629	3705	2561	2727	2775
E-1e-01	BLOSUM90	3934	2505	3191	2242	3601	3582	2506	3248	3194	3528	3680	3549	2618	2811	2734
E-1e-01	BLOSUM62	3934	2635	3283	3174	3651	3604	3657	3358	3294	3562	3694	3751	1496	2868	2882
E-1e-01	All	3934	2388	2950	2844	3436	3388	3420	3021	2929	3346	3629	3705	2561	2729	2779
E-10	SMAT80	3934	3923	3928	3930	3929	3925	3928	3932	3929	3927	3933	3932	3804	3802	3815
E-10	BLOSUM90	3934	3925	3931	3826	3927	3927	3817	3927	3928	3930	3933	3897	3811	3822	3623
E-10	BLOSUM62	3934	3913	3927	3923	3922	3925	3925	3927	3921	3922	3926	3926	2121	3776	3807
E-10	All	3934	3933	3931	3932	3931	3931	3931	3934	3932	3930	3933	3932	3894	3898	3903
(L) Query organism Cryptosporidium parvum and subject organisms from column D417 to Q417
Evalue cut-off	Matrix used	Total number of genes	Bb	Ta	Tp	Pb	Pc	Pf	Pk	Pv	Py	Ch	Cm	Et	Nc	Tg
E-0	SMAT80	3805	103	97	97	113	114	112	109	112	106	2338	826	94	149	157
E-0	BLOSUM90	3805	79	69	69	78	79	111	71	73	74	1953	632	69	114	121
E-0	BLOSUM62	3805	64	59	60	72	72	62	60	61	67	1873	629	62	95	105
E-0	All	3805	103	97	97	113	114	112	109	112	106	2338	826	94	149	157
E-1e-100	SMAT80	3805	286	279	282	322	320	309	306	304	299	3068	1720	278	385	404
E-1e-100	BLOSUM90	3805	256	246	254	264	265	305	257	255	250	2811	1438	232	327	344
E-1e-100	BLOSUM62	3805	245	232	235	270	274	257	259	254	257	2747	1471	222	308	324
E-1e-100	All	3805	286	279	282	322	320	309	306	304	299	3068	1720	278	385	404
E-1e-50	SMAT80	3805	677	656	651	739	747	729	716	707	687	3439	2651	662	855	881
E-1e-50	BLOSUM90	3805	628	599	600	660	658	736	653	640	607	3348	2469	592	808	833
E-1e-50	BLOSUM62	3805	615	608	607	675	671	662	649	647	624	3329	2531	578	795	815
E-1e-50	All	3805	677	656	651	739	747	729	716	707	687	3439	2651	662	855	881
E-1e-20	SMAT80	3805	1169	1169	1161	1328	1330	1345	1303	1274	1219	3555	3198	1232	1515	1520
E-1e-20	BLOSUM90	3805	1177	1146	1144	1282	1290	1388	1283	1263	1170	3533	3141	1198	1536	1549
E-1e-20	BLOSUM62	3805	1184	1181	1173	1383	1384	1390	1342	1310	1249	3531	3192	1228	1526	1533
E-1e-20	All	3805	1169	1169	1161	1328	1330	1345	1303	1274	1219	3555	3198	1232	1515	1520
E-1e-10	SMAT80	3805	1482	1487	1468	1689	1693	1680	1648	1630	1566	3576	3390	1566	1886	1891
E-1e-10	BLOSUM90	3805	1526	1492	1472	1655	1654	1740	1646	1630	1523	3571	3351	1595	1940	1946
E-1e-10	BLOSUM62	3805	1535	1569	1546	1836	1834	1854	1762	1735	1690	3573	3401	1628	1950	1956
E-1e-10	All	3805	1482	1487	1468	1689	1693	1680	1648	1630	1566	3576	3390	1566	1886	1891
E-1e-05	SMAT80	3805	1694	1741	1708	2034	2021	2053	1945	1935	1885	3592	3474	1860	2164	2164
E-1e-05	BLOSUM90	3805	1769	1752	1728	1943	1957	2206	1920	1918	1794	3594	3442	1871	2209	2204
E-1e-05	BLOSUM62	3805	1822	1922	1862	2352	2335	2421	2136	2119	2217	3600	3498	1965	2245	2249
E-1e-05	All	3805	1694	1741	1708	2034	2021	2053	1945	1935	1885	3592	3474	1860	2164	2164
E-1e-01	SMAT80	3805	2224	2743	2614	3284	3244	3257	2890	2827	3166	3674	3630	2395	2567	2601
E-1e-01	BLOSUM90	3805	2120	2109	2049	2301	2309	3432	2289	2262	2163	3634	3527	2193	2528	2527
E-1e-01	BLOSUM62	3805	2485	3092	2991	3477	3442	3479	3213	3118	3411	3683	3658	2538	2701	2728
E-1e-01	All	3805	2224	2743	2614	3284	3244	3257	2890	2827	3166	3674	3630	2400	2568	2606
E-10	SMAT80	3805	3782	3799	3794	3798	3794	3792	3792	3794	3791	3802	3795	3662	3662	3689
E-10	BLOSUM90	3805	3608	3643	3623	3672	3701	3795	3655	3645	3656	3785	3748	3242	3461	3491
E-10	BLOSUM62	3805	3763	3793	3788	3783	3786	3789	3786	3786	3788	3801	3786	3615	3622	3651
E-10	All	3805	3788	3800	3796	3799	3797	3799	3794	3796	3796	3802	3796	3747	3753	3765
(M) Query organism Eimeria tenella and subject organisms from column D454 to Q454
Evalue cut-off	Matrix used	Total number of genes	Bb	Ta	Tp	Pb	Pc	Pf	Pk	Pv	Py	Ch	Cm	Cp	Nc	Tg
E-0	SMAT80	8786	103	89	87	109	109	103	105	107	102	75	104	91	311	320
E-0	BLOSUM90	8786	100	87	69	106	105	75	102	105	99	75	103	70	230	240
E-0	BLOSUM62	8786	68	53	58	65	66	62	63	66	62	49	68	58	204	220
E-0	All	8786	103	89	87	109	109	103	105	107	102	75	104	91	311	320
E-1e-100	SMAT80	8786	294	276	277	318	318	326	333	331	306	238	289	266	802	834
E-1e-100	BLOSUM90	8786	288	266	221	314	314	273	323	321	300	227	287	227	654	681
E-1e-100	BLOSUM62	8786	228	195	200	248	245	250	245	244	238	180	226	210	640	667
E-1e-100	All	8786	294	276	277	318	318	326	333	331	306	238	289	266	802	834
E-1e-50	SMAT80	8786	673	629	624	769	777	770	766	767	711	570	688	645	1753	1768
E-1e-50	BLOSUM90	8786	676	623	580	767	777	729	773	766	711	575	684	587	1518	1546
E-1e-50	BLOSUM62	8786	594	542	541	668	673	672	670	664	615	489	601	566	1516	1539
E-1e-50	All	8786	673	629	624	769	777	770	766	767	711	570	688	645	1753	1768
E-1e-20	SMAT80	8786	1391	1287	1292	1579	1598	1607	1615	1608	1455	1168	1412	1338	3131	3149
E-1e-20	BLOSUM90	8786	1410	1312	1293	1613	1621	1619	1634	1625	1472	1185	1430	1329	2925	2957
E-1e-20	BLOSUM62	8786	1335	1269	1271	1542	1554	1548	1550	1546	1402	1145	1381	1296	2968	2967
E-1e-20	All	8786	1391	1287	1292	1579	1598	1607	1615	1608	1455	1168	1412	1338	3131	3149
E-1e-10	SMAT80	8786	1910	1812	1805	2178	2192	2209	2195	2204	2000	1639	1930	1824	3919	3907
E-1e-10	BLOSUM90	8786	1934	1836	1817	2224	2236	2281	2229	2236	2044	1675	1955	1847	3782	3790
E-1e-10	BLOSUM62	8786	1921	1821	1787	2207	2222	2215	2225	2220	2024	1640	1938	1832	3838	3831
E-1e-10	All	8786	1910	1812	1805	2178	2192	2209	2195	2204	2000	1639	1930	1824	3919	3907
E-1e-05	SMAT80	8786	2357	2270	2254	2676	2701	2704	2700	2699	2489	2064	2346	2236	4477	4437
E-1e-05	BLOSUM90	8786	2403	2317	2298	2730	2755	2812	2758	2770	2549	2102	2393	2247	4330	4299
E-1e-05	BLOSUM62	8786	2414	2320	2291	2757	2772	2781	2779	2794	2588	2119	2396	2283	4434	4390
E-1e-05	All	8786	2357	2270	2254	2676	2701	2704	2700	2699	2491	2064	2346	2236	4477	4437
E-1e-01	SMAT80	8786	3162	3103	3125	3426	3489	3473	3567	3657	3314	2948	3141	3099	5636	5590
E-1e-01	BLOSUM90	8786	3327	3285	3015	3556	3666	3419	3704	3859	3481	3111	3240	2862	4950	4918
E-1e-01	BLOSUM62	8786	3219	3196	3221	3544	3640	3590	3652	3733	3478	2992	3196	3146	5397	5382
E-1e-01	All	8786	3163	3104	3131	3434	3496	3487	3569	3657	3324	2948	3142	3100	5636	5590
E-10	SMAT80	8786	7177	6845	6910	6004	6318	6150	6922	7292	6124	7039	6747	6955	8128	8143
E-10	BLOSUM90	8786	7021	6718	5731	6053	6320	5391	6762	7059	6147	6838	6593	5586	6573	6551
E-10	BLOSUM62	8786	6160	5991	6051	5576	5782	5631	6034	6254	5644	6032	5820	6002	7257	7254
E-10	All	8786	7482	7218	7158	6493	6739	6530	7252	7530	6617	7379	7090	7172	8160	8175
(N) Query organism Neospora caninum and subject organisms from column D491 to Q491
Evalue cut-off	Matrix used	Total number of genes	Bb	Ta	Tp	Pb	Pc	Pf	Pk	Pv	Py	Ch	Cm	Cp	Et	Tg
E-0	SMAT80	7082	157	144	142	166	167	164	168	167	157	126	166	152	322	3120
E-0	BLOSUM90	7082	152	142	111	164	166	129	165	163	156	121	165	117	225	2388
E-0	BLOSUM62	7082	106	96	99	106	106	112	105	107	98	82	104	95	216	2482
E-0	All	7082	157	144	142	166	167	164	168	167	157	126	166	152	322	3120
E-1e-100	SMAT80	7082	428	411	405	494	501	484	509	506	462	341	430	398	846	5105
E-1e-100	BLOSUM90	7082	420	412	353	488	494	429	505	504	461	338	429	358	657	4374
E-1e-100	BLOSUM62	7082	335	306	308	393	395	405	391	389	372	266	346	320	689	4443
E-1e-100	All	7082	428	411	405	494	501	484	509	506	462	341	430	398	846	5105
E-1e-50	SMAT80	7082	975	918	896	1154	1157	1149	1155	1150	1040	817	1006	938	1859	6319
E-1e-50	BLOSUM90	7082	976	918	855	1155	1159	1118	1160	1160	1040	822	1010	890	1563	5994
E-1e-50	BLOSUM62	7082	878	804	796	1005	1016	1068	1022	1022	920	729	914	849	1666	6052
E-1e-50	All	7082	975	918	896	1154	1157	1149	1155	1150	1040	817	1006	938	1859	6319
E-1e-20	SMAT80	7082	1813	1714	1713	2185	2200	2210	2207	2200	1978	1552	1862	1746	3219	6740
E-1e-20	BLOSUM90	7082	1857	1759	1738	2224	2249	2274	2255	2246	2006	1580	1891	1773	2989	6671
E-1e-20	BLOSUM62	7082	1823	1715	1718	2195	2207	2251	2229	2217	1962	1561	1877	1758	3185	6710
E-1e-20	All	7082	1813	1714	1713	2185	2200	2210	2207	2200	1978	1552	1862	1746	3219	6740
E-1e-10	SMAT80	7082	2421	2314	2297	2844	2854	2881	2869	2890	2579	2062	2428	2272	3998	6835
E-1e-10	BLOSUM90	7082	2485	2385	2352	2926	2940	3029	2942	2959	2654	2111	2463	2332	3789	6807
E-1e-10	BLOSUM62	7082	2530	2410	2353	2970	2998	3008	2987	2993	2683	2159	2493	2361	4047	6829
E-1e-10	All	7082	2421	2314	2297	2844	2854	2881	2869	2890	2579	2062	2428	2272	3998	6835
E-1e-05	SMAT80	7082	2905	2825	2789	3337	3370	3396	3399	3407	3067	2522	2885	2748	4536	6882
E-1e-05	BLOSUM90	7082	3043	2947	2854	3470	3507	3528	3498	3530	3191	2627	2963	2789	4285	6855
E-1e-05	BLOSUM62	7082	3090	2986	2907	3549	3610	3530	3595	3610	3272	2707	3017	2893	4684	6887
E-1e-05	All	7082	2905	2826	2789	3337	3370	3396	3399	3407	3067	2522	2885	2748	4536	6882
E-1e-01	SMAT80	7082	3885	3853	3809	4203	4381	4308	4588	4907	4040	3731	3797	3873	5908	6987
E-1e-01	BLOSUM90	7082	4149	4114	3525	4390	4650	4183	4714	5055	4247	3900	3903	3454	4821	6903
E-1e-01	BLOSUM62	7082	4186	4131	4082	4539	4854	4209	4900	5159	4383	4046	3971	4197	5963	6977
E-1e-01	All	7082	3885	3854	3809	4208	4384	4313	4589	4907	4045	3731	3801	3873	5908	6987
E-10	SMAT80	7082	6995	6896	6944	6586	6821	6668	6992	7017	6692	6928	6813	6921	7055	7075
E-10	BLOSUM90	7082	6991	6920	6266	6677	6838	5958	6963	7017	6737	6919	6800	6090	6304	7029
E-10	BLOSUM62	7082	6881	6757	6824	6550	6741	5831	6883	6972	6632	6795	6602	6799	7007	7057
E-10	All	7082	7042	7019	7013	6901	6982	6815	7041	7053	6932	7021	6983	7012	7058	7075
(O) Query organism Toxoplasma gondii and subject organisms from column D529 to Q529
Evalue cut-off	Matrix used	Total number of genes	Bb	Ta	Tp	Pb	Pc	Pf	Pk	Pv	Py	Ch	Cm	Cp	Et	Nc
E-0	SMAT80	7993	169	151	145	182	183	178	182	182	173	133	180	161	342	3172
E-0	BLOSUM90	7993	138	120	120	143	146	134	141	142	139	107	136	127	235	2450
E-0	BLOSUM62	7993	120	106	110	115	118	113	121	123	108	89	114	106	228	2514
E-0	All	7993	169	151	145	182	183	178	182	182	173	133	180	161	342	3172
E-1e-100	SMAT80	7993	470	435	433	518	530	520	530	534	491	369	460	427	895	5101
E-1e-100	BLOSUM90	7993	405	369	375	472	476	458	467	462	455	319	414	379	704	4398
E-1e-100	BLOSUM62	7993	361	337	336	418	419	402	421	418	400	290	375	344	716	4510
E-1e-100	All	7993	470	435	433	518	530	520	530	534	491	369	460	427	895	5101
E-1e-50	SMAT80	7993	1005	946	944	1196	1207	1190	1193	1196	1079	857	1040	974	1888	6419
E-1e-50	BLOSUM90	7993	957	909	894	1162	1163	1153	1153	1148	1040	800	994	915	1604	6089
E-1e-50	BLOSUM62	7993	915	850	825	1061	1077	1083	1080	1081	965	766	935	882	1687	6148
E-1e-50	All	7993	1005	946	944	1196	1207	1190	1193	1196	1079	857	1040	974	1888	6419
E-1e-20	SMAT80	7993	1863	1786	1761	2242	2252	2267	2255	2238	2018	1584	1904	1770	3268	6959
E-1e-20	BLOSUM90	7993	1886	1793	1776	2310	2326	2306	2314	2300	2068	1608	1955	1793	3032	6856
E-1e-20	BLOSUM62	7993	1857	1774	1746	2234	2259	2229	2242	2239	2012	1585	1899	1765	3208	6913
E-1e-20	All	7993	1863	1786	1761	2242	2252	2267	2255	2238	2018	1584	1904	1770	3268	6959
E-1e-10	SMAT80	7993	2455	2347	2325	2904	2922	2937	2920	2928	2647	2098	2478	2308	4043	7090
E-1e-10	BLOSUM90	7993	2520	2425	2401	3059	3077	3072	3086	3061	2761	2167	2551	2378	3832	7036
E-1e-10	BLOSUM62	7993	2545	2443	2404	3039	3053	3038	3042	3051	2732	2193	2553	2415	4089	7094
E-1e-10	All	7993	2456	2347	2325	2905	2922	2937	2920	2928	2647	2098	2478	2308	4043	7090
E-1e-05	SMAT80	7993	2965	2874	2830	3402	3447	3485	3471	3469	3151	2564	2952	2776	4572	7177
E-1e-05	BLOSUM90	7993	3018	2975	2905	3561	3585	3594	3602	3583	3251	2622	3012	2834	4356	7121
E-1e-05	BLOSUM62	7993	3141	3026	2972	3596	3667	3645	3668	3686	3349	2720	3086	2950	4747	7175
E-1e-05	All	7993	2966	2875	2830	3405	3447	3486	3471	3469	3151	2564	2953	2776	4572	7177
E-1e-01	SMAT80	7993	4079	4025	3931	4290	4551	4470	4782	5139	4199	3883	3884	4024	6294	7547
E-1e-01	BLOSUM90	7993	3708	3689	3602	4215	4259	4270	4327	4414	3919	3304	3695	3506	4921	7219
E-1e-01	BLOSUM62	7993	4364	4265	4202	4719	4942	4826	5078	5388	4603	4172	4121	4321	6296	7471
E-1e-01	All	7993	4081	4027	3932	4315	4558	4477	4784	5139	4209	3886	3888	4024	6294	7547
E-10	SMAT80	7993	7875	7785	7802	7350	7636	7465	7859	7895	7460	7827	7681	7823	7955	7977
E-10	BLOSUM90	7993	7044	6934	6946	6493	6817	6537	7369	7477	6520	6783	6796	6825	6906	7823
E-10	BLOSUM62	7993	7742	7599	7603	7278	7494	7308	7722	7794	7406	7647	7416	7623	7906	7958
E-10	All	7993	7945	7901	7913	7681	7828	7738	7932	7940	7748	7928	7842	7929	7968	7980
