# Supplementary material for: The parasite specific substitution matrices improve the annotation of apicomplexan proteins
Source: BMC Genomics. 2012 Dec 7;13(Suppl 7):S19. doi: 10.1186/1471-2164-13-S7-S19 (PMC3521392; doi:10.1186/1471-2164-13-S7-S19)
Supplement: Additional file 5 — Apicomplexan proteins for which hits were detected against SwissProt database by SMAT80 but not by BLOSUM62 or BLOSUM90 matrices. This is the list of 1374 apicomplexan hypothetical proteins which did not give any BLAST hit against SwissProt database using BLOSUM series of matrices but SMAT80 was able to detect hits against SwissProt for these proteins. [file 1471-2164-13-S7-S19-S5.xls]

## Sheet: Sheet1
Supplementary Table 4: Apicomplexan proteins for which hits were against SwissProt database by SMAT80 but not by BLOSUM62 or BLOSUM90 matrices
1374 apicomplexan hypothetical protein did not give any BLAST hit against SwissProt database using BLOSUM series of matrices.
However SMAT80 detected orthologs for these 1374 apicomplexan proteins
Query ID	Query Protein	Subject ID	Subject Protein	Subject Organism	% identity	alignment length	mismatches	gap openings	query start	query end	subject start	subject end	E-value	bit score
BBOV_III001540	conserved hypothetical protein	Q8WHX1	Putative membrane protein ycf1	Psilotum nudum	44.44	36	12	2	165	200	159	186	6.3	32.6
BBOV_III005070	conserved hypothetical protein	Q9HJT4	Isoleucyl-tRNA synthetase	Thermoplasma acidophilum (strain ATCC 25905 / DSM 1728 / JCM 9062 / NBRC 15155 / AMRC-C165)	42.31	26	15	0	5	30	132	157	8.6	32.6
BBOV_III009110	conserved hypothetical protein	Q8S8P5	Probable WRKY transcription factor 33	Arabidopsis thaliana	33.33	54	20	3	1	54	8	45	0.48	35.1
BBOV_III009180	hypothetical protein	P39137	Amino-acid permease rocE	Bacillus subtilis	45.16	31	14	2	88	118	14	41	4.4	31.4
BBOV_III010340	conserved hypothetical protein	A0QUP1	Probable DNA ligase	Mycobacterium smegmatis	48.39	31	11	1	42	67	71	101	8.5	31.4
BBOV_IV003980	hypothetical protein	Q02IB2	UPF0761 membrane protein PA14_51960	Pseudomonas aeruginosa (strain UCBPP-PA14)	44.74	38	11	2	47	81	285	315	9.4	32.6
BBOV_IV011140	hypothetical protein	Q8BPN8	DmX-like protein 2	Mus musculus	62.5	16	6	0	51	66	1929	1944	9.4	30.1
BBOV_II004540	hypothetical protein	A9MF30	tRNA pseudouridine synthase D	Salmonella arizonae (strain ATCC BAA-731 / CDC346-86 / RSK2980)	33.33	66	23	3	104	163	114	164	2.6	33.9
BBOV_I002040	hypothetical protein	P48042	P2Y purinoceptor 1	Bos taurus	36.84	38	18	1	72	109	18	49	6.8	32.6
TA09540	hypothetical protein, conserved	Q2QCI9	Effector protein HopAB3	Pseudomonas syringae pv. tomato	40	35	19	1	108	140	65	99	3.6	33
TA16395	hypothetical protein	Q6FLY9	GPI inositol-deacylase	Candida glabrata	33.33	78	17	5	81	131	470	539	2.6	34.3
TA16345	hypothetical protein	Q99RQ9	Uncharacterized lipoprotein SAV2368	Staphylococcus aureus (strain Mu50 / ATCC 700699)	61.9	21	8	0	307	327	83	103	1	35.9
TA16715	hypothetical protein, conserved	Q3UPP8	Centrosomal protein of 63 kDa	Mus musculus	52.17	23	11	0	105	127	239	261	1.5	34.3
TA06460	hypothetical protein, conserved	P31916	Maturase-like protein 2	Euglena gracilis	30.63	111	42	8	599	690	152	246	0.16	39.3
TA06380	hypothetical protein, conserved	Q12532	Uncharacterized protein YPL009C	Saccharomyces cerevisiae	35.59	59	27	3	205	258	752	804	1.7	34.3
TA06220	hypothetical protein	Q9Z0L8	Gamma-glutamyl hydrolase	Mus musculus	48.48	33	12	2	138	166	269	300	2.4	33
TA05820	hypothetical protein, conserved	P44054	UPF0721 transmembrane protein HI_0806	Haemophilus influenzae	38.6	57	29	4	292	345	6	59	1.2	35.5
TA06935	hypothetical protein	Q8K2V1	Serine/threonine-protein phosphatase 4 regulatory subunit 1	Mus musculus	35.94	64	27	4	73	128	390	447	2.7	32.6
TA06775	hypothetical protein, conserved	P39922	Myosin heavy chain, clone 203 (Fragment)	Hydra vulgaris	29.49	78	48	2	207	277	57	134	0.13	39.3
TA06675	hypothetical protein	Q550K8	Probable serine/threonine-protein kinase DDB_G0277071	Dictyostelium discoideum	32.26	62	35	1	6	60	1118	1179	5	32.2
TA06140	hypothetical protein	P32945	Serine/threonine-protein phosphatase PPQ	Saccharomyces cerevisiae	35.71	70	43	2	441	508	125	194	0.48	37.6
TA05815	hypothetical protein, conserved	Q54G05	Putative leucine-rich repeat-containing protein DDB_G0290503	Dictyostelium discoideum	35.59	59	34	2	403	460	391	446	0.33	38
TA05650	hypothetical protein	A9BAP2	Glutamate 5-kinase	Prochlorococcus marinus (strain MIT 9211)	44.83	29	15	1	59	87	174	201	2	32.6
TA02860	hypothetical protein, conserved	Q54IV3	Probable ATP-dependent RNA helicase ddx42	Dictyostelium discoideum	35.53	76	39	3	383	456	825	892	0	45.1
TA03070	hypothetical protein, conserved	A5N469	Seryl-tRNA synthetase	Clostridium kluyveri (strain ATCC 8527 / DSM 555 / NCIMB 10680)	41.3	46	17	3	513	551	3	45	0.54	37.2
TA20150	Theileria-specific hypothetical protein	P98005	Cytochrome c oxidase polypeptide I+III	Thermus thermophilus (strain HB8 / ATCC 27634 / DSM 579)	35.71	70	26	3	17	76	157	217	3.2	34.3
TA20195	hypothetical protein	O13817	Protein transport protein sec73	Schizosaccharomyces pombe	26.9	171	73	9	374	516	197	343	1	36.8
TA20255	hypothetical protein	Q05FH9	DNA-directed RNA polymerase subunit beta'	Carsonella ruddii (strain PV)	52.94	34	13	2	141	172	103	135	4.8	32.2
TA20285	hypothetical protein	O80722	Pectinesterase 4	Arabidopsis thaliana	30.77	91	32	4	482	560	431	502	2.6	35.5
TA20300	hypothetical protein	Q5SSG8	Mucin-21	Homo sapiens	36.84	76	38	4	243	313	268	338	0.41	37.2
TA20365	hypothetical protein	P39016	Suppressor protein MPT5	Saccharomyces cerevisiae	51.52	33	11	3	184	216	441	468	4.3	32.6
TA20395	hypothetical protein	Q4L4Y3	ATP-dependent helicase/nuclease subunit A	Staphylococcus haemolyticus (strain JCSC1435)	47.06	34	13	3	144	177	660	688	3	33.4
TA20615	hypothetical protein	Q8IS21	Ras guanine nucleotide exchange factor B	Dictyostelium discoideum	34.43	61	28	3	180	240	828	876	1.9	35.1
TA20790	hypothetical protein	Q06068	97 kDa heat shock protein	Strongylocentrotus purpuratus	47.06	34	16	2	415	447	420	452	0.49	37.2
TA20800	hypothetical protein	Q86I06	Probable serine/threonine-protein kinase nek3	Dictyostelium discoideum	36.26	91	33	6	102	177	613	693	0.36	39.3
TA20930	hypothetical protein	Q9FKE6	Cyclin-T1-5	Arabidopsis thaliana	59.09	22	9	0	183	204	538	559	9.8	31.4
TA20990	hypothetical protein	Q9XJ56	Phosphoprotein ECPP44	Daucus carota	54.17	24	10	1	40	62	90	113	5.6	31.8
TA21280	hypothetical protein, conserved	Q75G41	Ribosomal protein VAR1, mitochondrial	Ashbya gossypii	44.19	43	21	2	201	240	129	171	0.08	39.3
TA19575	hypothetical protein, conserved	P47459	Proline-rich P65 protein homolog	Mycoplasma genitalium	37.82	119	46	12	175	280	47	150	0.0001	49.3
TA19050	hypothetical protein	Q6F8H8	Thiopurine S-methyltransferase	Acinetobacter sp. (strain ADP1)	29.41	68	33	2	60	116	144	207	6.7	32.2
TA19040	hypothetical protein, conserved	O76329	Interaptin	Dictyostelium discoideum	36.17	47	24	1	173	219	383	423	3.5	33
TA16005	hypothetical protein	Q48TP4	Spermidine/putrescine import ATP-binding protein PotA	Streptococcus pyogenes serotype M28	43.66	71	22	8	271	323	68	138	0.51	36.8
TA15615	hypothetical protein	Q9VA70	Neutral ceramidase	Drosophila melanogaster	36.67	60	32	5	469	523	255	313	4	34.3
TA15595	hypothetical protein	O05494	Uncharacterized HTH-type transcriptional regulator ydhC	Bacillus subtilis	55.56	18	8	0	124	141	147	164	9.5	31.4
TA15590	hypothetical protein, conserved	Q9P6S0	Putative cell agglutination protein 1742.01	Schizosaccharomyces pombe	35.35	99	47	5	642	736	1164	1249	0.67	38.4
TA15560	hypothetical protein	Q8F710	Ribosomal protein S12 methylthiotransferase rimO	Leptospira interrogans	58.82	17	7	0	183	199	128	144	6.6	32.2
TA15555	hypothetical protein, conserved	Q7YR34	Tripartite motif-containing protein 26	Pan troglodytes	42.31	52	20	3	247	294	375	420	0.05	40.5
TA15490	hypothetical protein	O62267	Serpentine receptor class epsilon-30	Caenorhabditis elegans	38.24	68	31	3	4	60	159	226	0.77	33.9
TA15165	hypothetical protein	O13799	Uncharacterized helicase C17H9.02	Schizosaccharomyces pombe	42.37	59	22	4	41	88	2	59	3.1	34.7
TA15160	hypothetical protein, conserved	O08884	Keratin-associated protein 6-2	Mus musculus	58.82	34	10	2	135	168	27	56	0.0003	47.2
TA15155	hypothetical protein	Q09624	Location of vulva defective 1	Caenorhabditis elegans	44	50	20	3	264	313	469	510	0.07	39.3
TA13935	hypothetical protein	A7TF84	Sterol 3-beta-glucosyltransferase	Vanderwaltozyma polyspora (strain ATCC 22028 / DSM 70294)	68.75	16	5	0	98	113	176	191	2.9	32.6
TA13915	hypothetical protein	O97432	Major royal jelly protein 5	Apis mellifera	37.68	69	29	3	187	251	393	451	1e-05	53
TA13825	hypothetical protein	Q7VM65	Seryl-tRNA synthetase	Haemophilus ducreyi	41.3	46	21	3	45	85	104	148	7.2	31.8
TA13705	hypothetical protein	B1MZH7	Ribosome maturation factor rimP	Leuconostoc citreum (strain KM20)	35.71	56	27	2	128	183	80	126	2.2	34.3
TA13615	hypothetical protein	Q5JH21	Probable thymidylate kinase	Pyrococcus kodakaraensis	35.9	78	23	7	63	128	127	189	5	33
TA13510	hypothetical protein, conserved	P32862	Uncharacterized transcriptional regulatory protein YKL038W	Saccharomyces cerevisiae	40	40	18	2	127	166	422	455	3.1	33
TA13390	hypothetical protein	Q7RTU5	Achaete-scute homolog 5	Homo sapiens	57.14	21	9	0	47	67	93	113	1.5	33
TA13275	hypothetical protein, conserved	Q5F3N0	Sugar phosphate exchanger 3	Gallus gallus	33.78	74	35	5	102	171	95	158	1.1	35.9
TA13255	hypothetical protein	Q55F45	Probable serine/threonine-protein kinase DDB_G0268642	Dictyostelium discoideum	41.07	56	22	3	481	536	823	867	0.5	37.6
TA13235	hypothetical protein	Q55F45	Probable serine/threonine-protein kinase DDB_G0268642	Dictyostelium discoideum	41.07	56	22	3	481	536	823	867	0.5	37.6
TA13090	hypothetical protein	Q57457	Uncharacterized lipoprotein HI_0922	Haemophilus influenzae	63.16	19	7	0	354	372	51	69	1.7	35.5
TA12990	hypothetical protein	A7TMC5	Autophagy-related protein 23	Vanderwaltozyma polyspora (strain ATCC 22028 / DSM 70294)	43.64	55	20	3	59	102	289	343	1.1	33
TA12520	hypothetical protein	Q54FS1	FNIP repeat-containing protein DDB_G0290639	Dictyostelium discoideum	32.65	98	55	4	251	346	123	211	0.04	40.9
TA12165	hypothetical protein	B2VFX0	Protein syd	Erwinia tasmaniensis (strain DSM 17950 / Et1/99)	75	12	3	0	178	189	41	52	3.5	32.6
TA11985	hypothetical protein	Q8BX57	PX domain-containing protein kinase-like protein	Mus musculus	46.34	41	15	3	561	598	92	128	0.43	38
TA11960	hypothetical P-,Q-rich family protein, putative	P70388	DNA repair protein RAD50	Mus musculus	39.58	48	26	1	470	514	224	271	2.9	35.5
TA11930	hypothetical protein	Q44601	Uncharacterized transporter in trpA 3'region	Buchnera aphidicola subsp. Schlechtendalia chinensis	33.33	48	30	1	33	78	233	280	7.8	30.1
TA11875	hypothetical protein	O94823	Probable phospholipid-transporting ATPase VB	Homo sapiens	34.29	35	21	1	65	97	1191	1225	1.8	33.4
TA11755	hypothetical protein	A8EWD7	Translation initiation factor IF-2	Arcobacter butzleri (strain RM4018)	32.53	83	39	4	467	537	153	230	5.1	34.3
TA11655	hypothetical protein	Q5CZC0	Fibrous sheath-interacting protein 2	Homo sapiens	40.91	44	10	3	50	87	1289	1322	4.6	30.5
TA17490	SfiI-fragment related sub-telomeric hypothetical protein family member, putative	Q55F45	Probable serine/threonine-protein kinase DDB_G0268642	Dictyostelium discoideum	33.33	45	30	0	10	54	543	587	0.89	35.1
TA17560	hypothetical protein	Q41365	26S protease regulatory subunit 7	Spinacia oleracea	40.91	44	21	2	48	88	3	44	4.7	32.6
TA03540	hypothetical protein	Q9PAY7	23S rRNA (uracil-5-)-methyltransferase rumA	Xylella fastidiosa	73.33	15	4	0	33	47	30	44	2.7	33
TA04150	hypothetical protein	Q55AP8	EGF-like domain-containing protein comC	Dictyostelium discoideum	51.61	31	10	2	52	79	1317	1345	0.52	35.5
TA04420	hypothetical protein	A7GW67	NADH-quinone oxidoreductase subunit D	Campylobacter curvus (strain 525.92)	40.62	32	18	1	61	92	196	226	6.7	31.8
TA04700	hypothetical protein, conserved	Q54GG9	Probable basic-leucine zipper transcription factor S	Dictyostelium discoideum	32.56	86	45	4	4	82	43	122	0.0007	47.2
TA04805	hypothetical protein	Q558Y6	Probable polyketide synthase 14	Dictyostelium discoideum	71.43	14	4	0	3	16	599	612	7.5	31.4
TA05135	hypothetical protein, conserved	Q04805	Uncharacterized zinc protease ymxG	Bacillus subtilis	37.7	61	29	3	541	601	114	165	1.1	36.4
TA05140	hypothetical protein	Q89AU9	Isoleucyl-tRNA synthetase	Buchnera aphidicola subsp. Baizongia pistaciae (strain Bp)	56	25	11	0	34	58	837	861	2.7	33.4
TA05495	hypothetical protein	O14164	Eukaryotic translation initiation factor 3 subunit C	Schizosaccharomyces pombe	25	184	76	9	100	281	89	212	0.84	35.5
TA03285	hypothetical protein, conserved	Q74ZX0	Protein CSF1	Ashbya gossypii	46	50	22	3	195	239	784	833	0.51	36.4
TA03500	hypothetical protein	P39122	Glucose-1-phosphate adenylyltransferase	Bacillus subtilis	55	20	9	0	90	109	108	127	0.45	36.4
TA03510	hypothetical protein, conserved	Q54R73	Uncharacterized protein DDB_G0283357	Dictyostelium discoideum	40.26	77	40	3	338	412	232	304	2e-06	54.7
TA03840	hypothetical protein	Q9P0W0	Interferon kappa	Homo sapiens	40.48	42	11	3	472	508	33	65	4.2	34.7
TA03960	hypothetical protein, conserved	Q0MQ86	NADH dehydrogenase [ubiquinone] 1 alpha subcomplex subunit 12	Gorilla gorilla gorilla	36.17	47	28	1	371	415	95	141	3	34.3
TA04035	hypothetical protein, conserved	P62967	Tetracycline resistance protein	Staphylococcus epidermidis (strain ATCC 12228)	40.54	37	22	0	7	43	165	201	1.7	35.1
TA04115	hypothetical protein, conserved	P96499	Putative transcriptional regulator yvhJ	Bacillus subtilis	48.28	29	15	0	79	107	361	389	2.1	32.2
TA04215	hypothetical protein	Q54Y32	MAP kinase phosphatase with leucine-rich repeats protein 3	Dictyostelium discoideum	35.11	131	40	11	298	394	399	518	4.4	35.5
TA04225	hypothetical protein	P33544	Uncharacterized 33.9 kDa protein in mitochondrial linear 2.3 KB plasmid	Zea mays	40	40	19	1	297	336	122	156	2.1	35.9
TA04260	hypothetical protein	Q9KIV2	Hemoglobin-binding protein A	Haemophilus influenzae	44.12	34	17	1	87	120	28	59	3.6	32.6
TA04570	hypothetical protein, conserved	Q9X109	Glycerol-3-phosphate acyltransferase 1	Thermotoga maritima	38.46	39	21	2	125	160	43	81	0.6	35.5
TA04755	hypothetical protein	Q54L87	Putative uncharacterized protein DDB_G0286829	Dictyostelium discoideum	34.29	70	33	3	267	335	29	86	0.49	37.2
TA17780	hypothetical protein	B0G0Y8	cGMP-specific 3',5'-cGMP phosphodiesterase 3	Dictyostelium discoideum	35.71	56	28	1	452	507	106	153	0.14	40.1
TA18730	hypothetical protein	Q555I8	Kinesin-related protein 9	Dictyostelium discoideum	26.67	75	33	2	48	114	945	1005	0.12	37.6
TA17800	hypothetical protein, conserved	Q20588	Coiled-coil domain-containing protein 72 homolog	Caenorhabditis elegans	67.65	34	10	1	3	35	2	35	0.42	32.6
TA18195	hypothetical protein	Q6GQJ7	Probable arginyl-tRNA synthetase, mitochondrial	Xenopus laevis	35.64	101	43	9	159	245	278	370	6.3	32.6
TA18200	hypothetical protein	Q8BHN1	Gamma-taxilin	Mus musculus	28.23	124	54	8	82	199	371	465	0.08	38.4
TA18295	Theileria-specific hypothetical protein, putative	Q8UUW7	KH domain-containing, RNA-binding, signal transduction-associated protein 1	Gallus gallus	54.05	37	14	3	42	77	261	295	0.67	35.9
TA18370	hypothetical protein	Q25802	DNA-directed RNA polymerase subunit beta''	Plasmodium falciparum	37.5	64	24	3	145	197	52	110	0.42	37.2
TA18405	hypothetical protein, conserved	Q96WV6	Uncharacterized threonine-rich GPI-anchored glycoprotein PJ4664.02	Schizosaccharomyces pombe	44.93	69	27	6	721	778	702	770	0	45.5
TA17405	hypothetical protein	P06729	T-cell surface antigen CD2	Homo sapiens	40.43	47	16	2	29	63	36	82	1.5	35.5
TA17270	hypothetical protein, conserved	Q96PH1	NADPH oxidase 5	Homo sapiens	40.54	37	14	2	2	32	373	407	2.3	33.9
TA07450	hypothetical protein	P13425	Chorion protein S15	Drosophila grimshawi	56	25	11	0	300	324	18	42	3.1	33.9
TA07560	hypothetical protein, conserved	Q54BA2	Ankyrin repeat, bromo and BTB domain-containing protein DDB_G0293800	Dictyostelium discoideum	30	60	42	0	552	611	463	522	1.8	35.9
TA07785	hypothetical protein, conserved	A8Z5Z0	Lon protease	Sulcia muelleri (strain GWSS)	42.86	42	20	2	1003	1041	100	140	1.1	37.2
TA08720	hypothetical protein	P0C255	I2-superfamily conotoxin Fi11.11 (Fragment)	Conus figulinus	55	20	7	1	2	21	5	22	1.3	30.9
TA08995	hypothetical protein	Q54D44	Probable polyketide synthase 42	Dictyostelium discoideum	39.53	43	24	2	70	112	1708	1748	2.7	33.9
TA09255	hypothetical protein	Q8D223	2-C-methyl-D-erythritol 4-phosphate cytidylyltransferase	Wigglesworthia glossinidia brevipalpis	66.67	18	6	0	41	58	210	227	7.2	31.8
TA09300	hypothetical protein, conserved	A7TRR5	Genetic interactor of prohibitin 5, mitochondrial	Vanderwaltozyma polyspora (strain ATCC 22028 / DSM 70294)	32.65	49	22	2	469	506	124	172	6.2	33.4
TA09360	hypothetical protein, conserved	Q12196	Serine/threonine-protein kinase RIO1	Saccharomyces cerevisiae	50	48	14	6	305	349	380	420	0.43	37.6
TA09380	hypothetical protein, conserved	Q54HM0	ABC transporter G family member 16	Dictyostelium discoideum	43.24	37	17	1	49	81	754	790	2.8	33.4
TA07165	hypothetical protein	Q5APK0	PAB-dependent poly(A)-specific ribonuclease subunit PAN2	Candida albicans	39.29	56	20	3	66	107	660	715	2.5	33.4
TA07195	hypothetical protein, conserved	Q8I1N6	AP2/ERF domain-containing protein PFD0985w	Plasmodium falciparum (isolate 3D7)	39.62	53	22	3	57	109	3001	3043	0.86	35.1
TA07480	hypothetical protein	O15118	Niemann-Pick C1 protein	Homo sapiens	37.21	43	24	1	227	266	747	789	1.9	35.1
TA07550	hypothetical protein, conserved	C7YTL6	rRNA biogenesis protein RRP36	Nectria haematococca (strain 77-13-4 / FGSC 9596 / MPVI)	52.78	36	13	3	352	384	127	161	0.88	36.4
TA07625	hypothetical protein	Q08422	AN1-type zinc finger protein YOR052C	Saccharomyces cerevisiae	44.83	29	14	2	2	29	104	131	6.5	29.3
TA07700	hypothetical protein, conserved	Q9FL96	Probable 26S proteasome complex subunit sem1-2	Arabidopsis thaliana	36	50	18	3	47	82	19	68	0.15	35.5
TA08115	hypothetical protein	Q5YLB5	DNA gyrase subunit A, chloroplastic/mitochondrial	Nicotiana benthamiana	46.67	30	12	1	220	245	552	581	3.5	33.4
TA08250	hypothetical protein, conserved	Q556Z3	Trafficking protein particle complex subunit 10	Dictyostelium discoideum	45.16	31	15	1	56	84	581	611	1.3	33.9
TA08310	hypothetical protein	Q8ID39	Uncharacterized protein MAL13P1.336	Plasmodium falciparum (isolate 3D7)	36.96	46	29	0	280	325	393	438	9e-05	50.1
TA08375	hypothetical protein, conserved	O43086	Telomere length regulation protein elg1	Schizosaccharomyces pombe	48	25	7	1	91	109	59	83	4.9	33.4
TA08485	hypothetical protein	A7THU5	Protein SBE2	Vanderwaltozyma polyspora (strain ATCC 22028 / DSM 70294)	54.55	22	10	0	187	208	299	320	0.85	35.9
TA08520	hypothetical protein	Q8K442	ATP-binding cassette sub-family A member 8-A	Mus musculus	33.33	72	19	2	69	140	337	379	0.09	39.7
TA08525	hypothetical protein, conserved	O76329	Interaptin	Dictyostelium discoideum	45.45	44	18	1	36	79	381	418	0.33	36.8
TA08740	hypothetical protein, conserved	P24486	Nucleoside triphosphatase I	Choristoneura biennis entomopoxvirus	53.57	28	7	1	36	63	352	373	2	34.3
TA08770	hypothetical protein, conserved	P75033	Uncharacterized ATP-dependent helicase MG140 homolog	Mycoplasma pneumoniae	42.22	45	22	2	161	202	824	867	1.5	34.3
TA08780	hypothetical protein	Q9HM67	V-type ATP synthase subunit C	Thermoplasma acidophilum (strain ATCC 25905 / DSM 1728 / JCM 9062 / NBRC 15155 / AMRC-C165)	60.87	23	6	2	52	71	264	286	0.44	33.4
TA10650	hypothetical protein	Q95QW0	Eukaryotic translation initiation factor 3 subunit L	Caenorhabditis elegans	47.73	44	11	3	230	263	448	489	3.4	34.3
TA10640	hypothetical protein	B4F049	GTP-binding protein lepA	Proteus mirabilis (strain HI4320)	53.57	28	11	2	388	413	203	230	4.3	33.9
TA10505	hypothetical protein	Q09624	Location of vulva defective 1	Caenorhabditis elegans	45.71	35	17	1	303	337	1356	1388	2.8	35.1
TA10045	hypothetical protein, conserved	A6YGA0	30S ribosomal protein S18, chloroplastic	Leptosira terrestris	42.86	56	18	4	367	420	4	47	1.3	35.9
TA09990	hypothetical protein	Q9JKX4	Protein AATF	Mus musculus	30.4	125	53	7	250	365	72	171	6e-05	49.7
TA09870	hypothetical product	C3KXR7	UPF0182 protein CLJ_B0017	Clostridium botulinum (strain 657 / Type Ba4)	38.46	78	24	8	476	546	50	110	0.55	38
TA10855	hypothetical protein	Q95PI2	Hybrid signal transduction histidine kinase C	Dictyostelium discoideum	38.71	62	21	3	553	613	85	130	0.08	40.9
TP01_1229	hypothetical protein	Q09FY8	Putative membrane protein ycf1	Platanus occidentalis	40.62	32	16	2	218	249	1274	1302	6.6	33.4
TP01_0559	hypothetical protein	Q5U317	Pre-mRNA 3'-end-processing factor FIP1	Rattus norvegicus	36.21	58	31	3	112	169	460	511	2.6	33.4
TP01_0903	hypothetical protein	P82316	Hemoglobin cathodic subunit beta	Hoplosternum littorale	50	22	10	1	5	26	92	112	2.5	30.1
TP01_0999	hypothetical protein	A0PXM8	ATP-dependent zinc metalloprotease FtsH	Clostridium novyi (strain NT)	68.75	16	5	0	56	71	597	612	9.6	28.9
TP01_1206	hypothetical protein	A5EWF3	Lon protease	Dichelobacter nodosus (strain VCS1703A)	44.83	29	14	1	6	34	478	504	8.9	29.7
TP02_0175	hypothetical protein	Q5U208	THAP domain-containing protein 1	Rattus norvegicus	75	12	3	0	5	16	41	52	7.5	28.4
TP02_0620	hypothetical protein	Q55F95	Putative uncharacterized protein DDB_G0268590	Dictyostelium discoideum	40	30	17	1	7	36	423	451	5.6	30.1
TP04_0119	hypothetical protein	Q51ZN8	Autophagy-related protein 2	Magnaporthe grisea	50	30	9	1	22	45	541	570	5.6	33
TP04_0625	hypothetical protein	A1YFT7	Homeobox protein Hox-D10	Saguinus labiatus	35.9	39	14	2	4	39	22	52	3.6	31.4
TP03_0711	hypothetical protein (Tpr family)	P39113	Regulatory protein CAT8	Saccharomyces cerevisiae	42.86	28	16	0	256	283	1338	1365	4.7	33.9
TP03_0727	hypothetical protein	Q8BKT3	GC-rich sequence DNA-binding factor	Mus musculus	55.56	18	8	0	9	26	353	370	7.3	30.9
MAL8P1.210	hypothetical protein conserved in P. falciparum	Q5WG37	Spore morphogenesis and germination protein ywcE	Bacillus clausii (strain KSM-K16)	50	30	11	2	17	43	50	78	3.5	30.1
PFB0951w	hypothetical protein, pseudogene	Q9BRU2	Transcription elongation factor A protein-like 7	Homo sapiens	48.28	29	14	1	26	53	21	49	0.82	34.3
PFB0976w	hypothetical protein	Q5WG37	Spore morphogenesis and germination protein ywcE	Bacillus clausii (strain KSM-K16)	61.11	18	6	1	17	34	50	66	8.3	28.9
PFB0972w	hypothetical protein	Q1ZXE6	Anaphase-promoting complex subunit 6	Dictyostelium discoideum	44.44	27	11	1	3	25	70	96	2.9	30.1
PF14_0019	hypothetical protein	P04510	Outer capsid glycoprotein VP7	Rotavirus A (strain Human/Japan/S2/1980 G2-P1B[4]-I2-R2-C2-M2-Ax-Nx-T2-E2-Hx)	39.62	53	20	4	183	233	138	180	7.2	32.2
PKH_031930	hypothetical protein, conserved in P.knowlesi	P75737	Uncharacterized lipoprotein ybfP	Escherichia coli (strain K12)	52.17	23	9	1	33	55	95	115	8.8	31.4
PKH_062050	hypothetical protein, conserved, pseudogene	Q06488	Chromatin structure-remodeling complex subunit RSC2	Saccharomyces cerevisiae	41.46	41	18	2	178	213	800	839	1.2	35.1
PKH_060005	hypothetical protein, conserved in P.knowlesi (fragment)	O32961	Octanoyltransferase	Mycobacterium leprae	64.71	17	6	0	8	24	126	142	2.4	30.1
PKH_102260	hypothetical protein, conserved in Apicomplexan species	P39838	Sensor-like histidine kinase RcsD	Escherichia coli (strain K12)	50	30	12	1	140	166	191	220	3.6	33
PKH_132030	hypothetical protein, conserved in Apicomplexan species	A7ZC03	50S ribosomal protein L32	Campylobacter concisus (strain 13826)	68.42	19	5	1	33	51	4	21	3.4	33.9
PVX_085785	hypothetical protein	P76417	Putative nucleoside transporter yegT	Escherichia coli (strain K12)	41.67	36	18	2	26	60	204	237	3.3	30.5
PVX_099035	hypothetical protein, conserved	O33833	Beta-fructosidase	Thermotoga maritima	54.17	24	9	1	334	357	81	102	2.4	34.3
PVX_100705	hypothetical protein, conserved	Q9CE21	DNA polymerase IV	Lactococcus lactis subsp. lactis	54.17	24	10	1	3	26	242	264	5.6	29.7
PVX_000635	hypothetical protein, conserved	P29485	Toxin coregulated pilus biosynthesis protein P	Vibrio cholerae	29.07	86	37	5	105	166	37	122	7.6	32.6
PVX_110955	hypothetical protein, conserved	Q5UP80	Uncharacterized protein L7	Acanthamoeba polyphaga mimivirus	50	24	10	1	220	241	129	152	9.6	31.8
PVX_121860	hypothetical protein	Q99280	Receptor-type adenylate cyclase GRESAG 4.3	Trypanosoma brucei brucei	51.61	31	9	2	31	57	32	60	6	30.1
PVX_085040	hypothetical protein, conserved	Q255Q8	Phosphate acyltransferase	Chlamydophila felis (strain Fe/C-56)	48.78	41	9	4	194	231	224	255	2.6	34.3
PVX_002815	hypothetical protein, conserved	Q54DV3	von Willebrand factor A domain-containing protein DDB_G0292016	Dictyostelium discoideum	61.11	18	7	0	92	109	646	663	5.8	33.9
PVX_092400	hypothetical protein	Q8R5X8	tRNA pseudouridine synthase B	Fusobacterium nucleatum subsp. nucleatum	50	26	7	1	45	70	206	225	3.3	30.5
PVX_099880	hypothetical protein, conserved	Q37370	Cytochrome c oxidase subunit 1+2	Acanthamoeba castellanii	60	20	8	0	76	95	470	489	9.6	30.1
PVX_101275	hypothetical protein	Q196Z6	Uncharacterized protein 064L	Invertebrate iridescent virus 3	52.63	19	9	0	90	108	116	134	5.4	30.9
PVX_001805	hypothetical protein, conserved	Q0BH18	Phosphate acyltransferase	Burkholderia ambifaria (strain ATCC BAA-244 / AMMD)	53.85	26	7	1	595	615	343	368	0.78	36.8
PVX_093700	hypothetical protein	Q9ZV53	Putative RING-H2 finger protein ATL49	Arabidopsis thaliana	46.67	30	15	1	100	129	203	231	2.5	33.4
PVX_110830	hypothetical protein	Q6FT26	Protein DSE2	Candida glabrata	43.75	32	18	0	67	98	180	211	1.9	33.9
PVX_094670	hypothetical protein, conserved	Q7JUY7	PTB domain-containing adapter protein ced-6	Drosophila melanogaster	54.55	33	11	2	155	185	465	495	1.3	35.5
PVX_083420	hypothetical protein, conserved	Q02917	Early nodulin-55-2	Glycine max	37.04	54	19	3	1155	1208	46	84	0.69	38
PVX_100845	hypothetical protein, conserved	P18175	Involucrin	Sus scrofa	38.82	85	40	4	555	631	71	151	1e-05	53.4
PVX_101340	hypothetical protein, conserved	Q06071	Uncharacterized protein YLR408C	Saccharomyces cerevisiae	36.49	74	38	4	400	470	48	115	0.78	36.8
PVX_101380	hypothetical protein	Q6KZ30	Dihydroxy-acid dehydratase	Picrophilus torridus (strain ATCC 700027 / DSM 9790 / JCM 10055 / NBRC 100828)	62.5	16	6	0	52	67	77	92	6.9	30.5
PVX_088245	hypothetical protein, conserved	A5IXT1	Probable GTP-binding protein engB	Mycoplasma agalactiae (strain PG2)	41.94	31	13	1	46	76	148	173	3.3	33.4
PVX_119430	hypothetical protein, conserved	Q6CDH3	Polyadenylate-binding protein, cytoplasmic and nuclear	Yarrowia lipolytica	30.95	84	29	5	511	583	495	560	0.95	36.8
PVX_119775	hypothetical protein, conserved	Q0MQE2	NADH dehydrogenase [ubiquinone] 1 beta subcomplex subunit 7	Pongo pygmaeus	46.88	32	13	1	55	86	97	124	1.1	36.4
PVX_003680	hypothetical protein	Q64338	Calcium/calmodulin-dependent 3',5'-cyclic nucleotide phosphodiesterase 1C	Mus musculus	45.24	42	19	2	146	184	567	607	0.07	40.5
PVX_002512	hypothetical protein	Q28820	Triadin	Oryctolagus cuniculus	36.84	57	22	2	77	129	219	265	3.5	34.3
PVX_001850	hypothetical protein	Q8ILR9	LRR domain-containing protein PF14_0175	Plasmodium falciparum (isolate 3D7)	39.53	43	17	2	270	312	3100	3133	4.5	34.3
PVX_108765	hypothetical protein	Q756Q5	40S ribosomal protein MRP10, mitochondrial	Ashbya gossypii	40	45	22	3	1	41	47	90	1.6	32.6
PVX_111230	hypothetical protein, conserved	Q65JZ2	Uncharacterized N-acetyltransferase BLi01727/BL05157	Bacillus licheniformis (strain DSM 13 / ATCC 14580)	34.15	82	37	6	421	491	1	76	2.6	36.4
PVX_122385	hypothetical protein, conserved	Q920F6	Structural maintenance of chromosomes protein 1B	Mus musculus	34.78	69	35	3	2	70	412	470	0.08	39.7
PVX_122570	hypothetical protein, conserved	P03606	Coat protein	Satellite tobacco necrosis virus 1	57.89	19	8	0	109	127	82	100	4.1	32.6
PVX_122720	hypothetical protein, conserved	Q67UX7	Probable protein phosphatase 2C 10	Oryza sativa subsp. japonica	53.57	28	11	1	2	29	11	36	8.3	31.4
PVX_123015	hypothetical protein	P83284	Bowman-birk type proteinase inhibitor	Amburana acreana	69.23	13	4	0	15	27	33	45	8.9	29.7
PVX_123485	hypothetical protein, conserved	Q18788	Mannosyl-oligosaccharide 1,2-alpha-mannosidase C52E4.5	Caenorhabditis elegans	37.29	59	19	2	47	93	51	103	2.6	33.9
PVX_084320	hypothetical protein	Q8TD55	Pleckstrin homology domain-containing family O member 2	Homo sapiens	48.48	33	12	2	1	30	1	31	0.57	32.2
PVX_084780	hypothetical protein, conserved	Q5UPP2	Uncharacterized protein L184	Acanthamoeba polyphaga mimivirus	36.21	58	23	2	191	248	219	262	0.13	38.4
PVX_114690	hypothetical protein, conserved	Q23AS2	Tubulin glycylase 3E	Tetrahymena thermophila	52.38	21	10	0	17	37	690	710	7.5	32.6
PVX_114945	hypothetical protein, conserved	Q5UNS9	Collagen-like protein 7	Acanthamoeba polyphaga mimivirus	41.38	29	17	0	102	130	1126	1154	6.2	31.8
PVX_116545	hypothetical protein, conserved	Q8VQ99	Serine-rich adhesin for platelets	Staphylococcus aureus	21.59	176	88	3	24	199	1743	1868	0.16	38.9
PVX_091370	hypothetical protein, conserved	B8CW05	Segregation and condensation protein A	Halothermothrix orenii (strain H 168 / OCM 544 / DSM 9562)	43.48	46	23	1	309	351	154	199	3.4	33.9
PVX_091530	hypothetical protein, conserved	Q2KID2	Endonuclease III-like protein 1	Bos taurus	36.56	93	30	6	930	1001	2	86	0.01	43.9
PVX_092225	hypothetical protein, conserved	Q24451	Alpha-mannosidase 2	Drosophila melanogaster	33.77	77	29	4	782	847	137	202	0.66	38
PVX_092655	hypothetical protein	P20930	Filaggrin	Homo sapiens	25.31	648	259	47	1364	1907	260	786	5e-06	55.9
PVX_092835	hypothetical protein, conserved	Q6FL58	Serine/threonine-protein kinase ATG1	Candida glabrata	66.67	21	5	1	262	282	428	446	8	32.6
PVX_089315	hypothetical protein, conserved	P48563	Protein MON2	Saccharomyces cerevisiae	29.58	71	37	3	886	945	1459	1527	3.4	35.9
PVX_090225	hypothetical protein, conserved	Q0B0Y5	Seryl-tRNA synthetase	Syntrophomonas wolfei subsp. wolfei (strain Goettingen)	40	50	20	2	161	210	68	107	2.5	33.9
PVX_098695	hypothetical protein, conserved	Q9EMI7	Putative glycylpeptide N-tetradecanoyltransferase	Amsacta moorei entomopoxvirus	43.24	37	15	2	66	97	157	192	1.8	34.3
PVX_095025	hypothetical protein, conserved	B0G0Y8	cGMP-specific 3',5'-cGMP phosphodiesterase 3	Dictyostelium discoideum	29.81	104	49	7	64	150	85	181	2.6	33.4
PVX_095045	hypothetical protein, conserved	Q55FP1	General transcription factor IIH subunit 1	Dictyostelium discoideum	42.86	56	17	6	295	347	177	220	0.66	37.2
PVX_082350	hypothetical protein, conserved	Q54DH8	Transcription initiation factor TFIID subunit 1	Dictyostelium discoideum	28.42	183	84	9	2075	2248	1900	2044	3e-07	60.1
PVX_082745	hypothetical protein	P97762	Retinitis pigmentosa 9 protein homolog	Mus musculus	50	38	16	2	233	268	175	211	0.01	41.4
PVX_100590	hypothetical protein, conserved	Q82MI6	Putative Xaa-Pro dipeptidyl-peptidase	Streptomyces avermitilis	36.59	41	15	2	98	130	25	62	5.8	31.4
PVX_080250	hypothetical protein, conserved	Q80U40	RIMS-binding protein 2	Mus musculus	44.74	38	19	1	231	268	152	187	2.5	34.7
PVX_081525	hypothetical protein, conserved	O27449	Uncharacterized protein MTH_1398	Methanobacterium thermoautotrophicum	54.17	24	11	0	463	486	8	31	1.7	36.4
PVX_001105	hypothetical protein	Q99KN9	Clathrin interactor 1	Mus musculus	33.33	72	39	4	28	96	161	226	0.26	36.4
PVX_097730	hypothetical protein	Q7VJC6	Protein translocase subunit secA	Helicobacter hepaticus	47.37	38	16	1	386	423	33	66	5.5	33.4
PVX_097855	hypothetical protein, conserved	O51578	Exodeoxyribonuclease V beta chain	Borrelia burgdorferi	64	25	6	2	99	120	782	806	6.3	32.2
PVX_003540	hypothetical protein, conserved	Q05050	Uncharacterized protein YMR031C	Saccharomyces cerevisiae	47.92	48	18	3	405	448	734	778	0.31	37.6
PVX_003640	hypothetical protein, conserved	Q5UPX5	Uncharacterized protein L237	Acanthamoeba polyphaga mimivirus	29.31	58	33	2	77	132	222	273	0.31	36.8
PVX_000005	hypothetical protein	Q33568	Cytochrome b	Trypanoplasma borreli	38.64	44	16	2	231	263	161	204	4.3	33
PVX_125735	hypothetical protein	Q55DK5	Mental retardation GTPase activating protein homolog 3	Dictyostelium discoideum	47.37	38	13	2	53	84	1297	1333	0.97	35.1
PVX_111470	hypothetical protein, conserved	Q96JQ2	Calmin	Homo sapiens	30.21	96	46	5	858	940	773	860	0.46	38.4
PVX_087060	hypothetical protein, conserved	A2VDC2	3-hydroxyisobutyryl-CoA hydrolase, mitochondrial	Xenopus laevis	50	40	11	3	142	181	214	244	3	33
PVX_122580	hypothetical protein, conserved	A1BIX2	(Dimethylallyl)adenosine tRNA methylthiotransferase miaB	Chlorobium phaeobacteroides (strain DSM 266)	73.33	15	4	0	867	881	167	181	9.2	33.9
PVX_123650	hypothetical protein, conserved	Q8IDG7	Uncharacterized protein PF13_0277	Plasmodium falciparum (isolate 3D7)	30.83	120	49	8	488	592	540	640	2.9	36.8
PVX_124115	hypothetical protein, conserved	Q5MJ10	Sperm protein associated with the nucleus on the X chromosome N2	Homo sapiens	44	50	17	3	530	574	103	146	0.02	42.6
PVX_084375	hypothetical protein, conserved	Q9PJT6	Uncharacterized protein TC_0741	Chlamydia muridarum	37.14	70	32	3	325	392	100	159	0.09	40.1
PVX_085895	hypothetical protein, conserved	Q10907	Probable G-protein coupled receptor AH9.4	Caenorhabditis elegans	45.71	35	16	2	205	238	174	206	7.9	32.6
PVX_114805	hypothetical protein, conserved	Q4RU86	Protein FAM150-like	Tetraodon nigroviridis	56.52	23	10	0	126	148	12	34	0.87	34.7
PVX_114890	hypothetical protein, conserved	Q6IUY1	Rhomboid-like protease 3	Toxoplasma gondii	32	50	34	0	173	222	88	137	6.9	32.6
PVX_115105	hypothetical protein, conserved	Q5W0Q7	Ubiquitin-specific peptidase-like protein 1	Homo sapiens	43.24	37	19	2	887	923	393	427	7.7	34.3
PVX_117055	hypothetical protein, conserved	Q68D51	DENN domain-containing protein 2C	Homo sapiens	37.5	72	19	5	67	112	54	125	0.06	38.9
PVX_117585	hypothetical protein, conserved	P48634	Large proline-rich protein BAT2	Homo sapiens	39.29	56	27	3	109	158	1688	1742	2.1	35.1
PVX_090945	hypothetical protein, conserved	P14218	Dihydrolipoyl dehydrogenase	Pseudomonas fluorescens	72.22	18	5	0	24	41	247	264	2	35.5
PVX_092170	hypothetical protein, conserved	Q6AYK1	RNA-binding protein with serine-rich domain 1	Rattus norvegicus	29.17	120	64	4	352	455	33	147	1.1	35.9
PVX_088855	hypothetical protein, conserved	C0MEE0	Tyrosyl-tRNA synthetase	Streptococcus equi subsp. zooepidemicus (strain H70)	71.43	14	4	0	97	110	400	413	9.9	30.9
PVX_089770	hypothetical protein	Q8NJ59	Alternative oxidase, mitochondrial	Botryotinia fuckeliana	66.67	18	6	0	127	144	33	50	2	33.4
PVX_089780	hypothetical protein	Q6ZPI0	Protein Jade-1	Mus musculus	63.64	22	6	1	34	55	753	772	0.87	33.4
PVX_083345	hypothetical protein, conserved	P23643	Vacuolar protein sorting-associated protein 3	Saccharomyces cerevisiae	30	100	44	8	15	101	775	861	2.6	34.7
PVX_083410	hypothetical protein, conserved	Q6P5B0	RRP12-like protein	Mus musculus	44.19	43	22	2	38	78	1057	1099	0.7	35.9
PVX_100615	hypothetical protein	P90666	Thioredoxin domain-containing protein 3 homolog	Anthocidaris crassispina	33.33	78	40	3	142	207	644	721	0.02	42.2
PVX_101325	hypothetical protein, conserved	Q7SCN0	FK506-binding protein 4	Neurospora crassa	39.19	74	32	5	1152	1222	89	152	0.02	44.3
PVX_081470	hypothetical protein, conserved	O80338	Ethylene-responsive transcription factor 2	Arabidopsis thaliana	37.5	56	25	3	366	419	193	240	1.5	35.9
PVX_000655	hypothetical protein	A1VDD9	DNA mismatch repair protein mutS	Desulfovibrio vulgaris subsp. vulgaris (strain DP4)	57.89	19	8	0	487	505	399	417	4.3	34.7
PVX_000675	hypothetical protein	Q8FSF8	Glutamyl-tRNA reductase	Corynebacterium efficiens	38.6	57	20	4	36	80	310	363	2.2	33
PVX_002695	hypothetical protein, conserved	Q9Z2B5	Eukaryotic translation initiation factor 2-alpha kinase 3	Mus musculus	60	20	8	0	78	97	1045	1064	2	35.1
PVX_034690	hypothetical protein	Q9UIU6	Homeobox protein SIX4	Homo sapiens	38.27	81	24	6	274	336	341	413	8.6	32.6
PVX_038190	hypothetical protein	Q5ZMQ9	Peroxisomal targeting signal 1 receptor	Gallus gallus	56.52	23	7	1	33	55	177	196	0.34	33
PVX_004505	hypothetical protein	P44898	Uncharacterized protein HI_0841	Haemophilus influenzae	53.85	26	11	1	9	33	82	107	6	30.1
PVX_115090	hypothetical protein	Q54KX0	GATA zinc finger domain-containing protein 14	Dictyostelium discoideum	21.34	314	184	11	517	823	460	717	0.01	44.3
PVX_116505	hypothetical protein, conserved	Q8IIG1	Uncharacterized protein PF11_0213	Plasmodium falciparum (isolate 3D7)	35.8	81	39	4	172	251	1833	1901	1.5	36.4
PVX_118015	hypothetical protein, conserved	Q54IV3	Probable ATP-dependent RNA helicase ddx42	Dictyostelium discoideum	30.14	219	121	10	522	730	775	971	3e-06	55.1
PVX_090840	hypothetical protein	Q5HVY9	DNA-directed RNA polymerase subunit beta	Campylobacter jejuni (strain RM1221)	52.17	23	11	0	168	190	1029	1051	0.81	35.5
PVX_091495	hypothetical protein, conserved	Q34951	NADH-ubiquinone oxidoreductase chain 2	Lumbricus terrestris	39.13	46	21	3	57	98	191	233	2.1	32.6
PVX_091800	hypothetical protein, conserved	Q6P161	39S ribosomal protein L54, mitochondrial	Homo sapiens	34.62	78	34	6	66	142	76	137	2.6	32.6
PVX_092260	hypothetical protein, conserved	Q66IG4	Protein NDRG1	Xenopus tropicalis	52.94	34	8	3	891	920	339	368	0.35	38.9
PVX_092785	hypothetical protein, conserved	Q5EGE1	Isthmin-1	Danio rerio	32.39	71	40	2	11	81	155	217	0.16	38
PVX_099030	hypothetical protein, conserved	Q5V1H7	UPF0095 protein rrnAC1720	Haloarcula marismortui	38.03	71	21	6	218	274	293	354	0.29	37.2
PVX_099190	hypothetical protein, conserved	O31506	UPF0720 protein yeeF	Bacillus subtilis	53.85	26	10	1	38	63	619	642	1.8	34.7
PVX_099670	hypothetical protein, conserved	Q2VEI6	DNA-directed RNA polymerase subunit beta''	Solanum tuberosum	51.22	41	12	4	170	208	1323	1357	1.6	35.1
PVX_099900	hypothetical protein	Q8NBZ0	INO80 complex subunit E	Homo sapiens	51.72	29	12	2	60	87	130	157	1.6	33.9
PVX_095200	hypothetical protein, conserved	A4XN49	Ribosomal RNA small subunit methyltransferase G	Caldicellulosiruptor saccharolyticus (strain ATCC 43494 / DSM 8903)	42.86	49	21	4	136	181	46	90	8.1	31.4
PVX_100750	hypothetical protein, conserved	Q8Y570	Chaperone protein ClpB	Listeria monocytogenes	41.07	56	26	2	53	104	420	472	0.2	38
PVX_100860	hypothetical protein, conserved	P29228	Variant surface antigen A	Mycoplasma hyorhinis	35.9	39	18	1	419	457	31	62	6.8	33.4
PVX_101370	hypothetical protein, conserved	Q75JZ0	GATA zinc finger domain-containing protein 8	Dictyostelium discoideum	28.47	137	70	5	640	773	201	312	1e-05	53.4
PVX_081290	hypothetical protein	Q3ZJ00	ATP synthase subunit alpha, chloroplastic	Pseudendoclonium akinetum	38.33	60	22	4	156	208	391	442	0.61	35.5
PVX_088200	hypothetical protein, conserved	Q9TGM3	Uncharacterized mitochondrial protein Mp36	Dictyostelium discoideum	32.94	85	41	6	43	119	360	436	3.9	33.4
PVX_119695	hypothetical protein, conserved	P41252	Isoleucyl-tRNA synthetase, cytoplasmic	Homo sapiens	41.18	51	18	4	208	257	402	441	3	34.7
PVX_096050	hypothetical protein	O35024	Manganese transport system membrane protein mntC	Bacillus subtilis	44.19	43	20	2	169	208	146	187	4.2	32.6
PVX_096255	hypothetical protein, conserved	P35662	Cylicin-1	Bos taurus	48.15	27	14	0	7	33	399	425	2.8	31.8
PVX_001780	hypothetical protein, conserved	P0CA63	Lectin-like protein EP153R	African swine fever virus (isolate Pig/Kenya/KEN-50/1950)	44.44	63	21	6	90	140	92	152	4.3	34.3
PVX_110915	hypothetical protein, conserved	Q54QQ2	Uncharacterized protein DDB_G0283697	Dictyostelium discoideum	34.62	78	43	4	1094	1165	359	434	0.14	40.9
PVX_121985	hypothetical protein, conserved	Q8K9J2	DNA polymerase III subunit delta'	Buchnera aphidicola subsp. Schizaphis graminum	35.62	73	32	3	747	810	247	313	3.5	35.1
PVX_123500	hypothetical protein, conserved	P54474	Uncharacterized protein yqfQ	Bacillus subtilis	42.11	57	23	2	378	425	172	227	1.3	36.4
PVX_123940	hypothetical protein	A6RKG5	rRNA biogenesis protein rrp36	Botryotinia fuckeliana (strain B05.10)	50	44	13	4	632	670	181	220	3.1	35.1
PVX_085765	hypothetical protein, conserved	P34433	Uncharacterized protein F44E2.3	Caenorhabditis elegans	32.14	84	25	5	536	618	20	72	0.52	38.4
PVX_085800	hypothetical protein	Q54GS8	General transcription factor 3C polypeptide 5	Dictyostelium discoideum	32.56	86	53	3	254	338	387	468	0.09	39.3
PVX_114250	hypothetical protein, conserved	P21729	Gastrin-releasing peptide receptor	Mus musculus	30.33	122	51	8	76	185	232	331	2.7	34.3
PVX_114375	hypothetical protein, conserved	P95961	Phenylalanyl-tRNA synthetase alpha chain	Sulfolobus solfataricus	47.06	34	11	2	69	100	69	97	6.4	33
PVX_116685	hypothetical protein, conserved	P47562	Uncharacterized protein MG320	Mycoplasma genitalium	52.94	34	15	1	212	245	121	153	1.1	35.1
PVX_117575	hypothetical protein, conserved	Q91G88	Putative KilA-N domain-containing protein 006L	Invertebrate iridescent virus 6	38.46	39	21	2	91	128	202	238	1.9	35.1
PVX_118335	hypothetical protein, conserved	Q8MXN7	Transmembrane protein 41 homolog	Dictyostelium discoideum	37.25	51	26	1	36	86	28	72	0.06	40.5
PVX_091165	hypothetical protein, conserved	P34400	Abnormal cell migration protein 10	Caenorhabditis elegans	45.95	37	9	2	58	83	237	273	3	32.6
PVX_092010	hypothetical protein, conserved	A5GVG4	Translation initiation factor IF-2	Synechococcus sp. (strain RCC307)	45.45	44	21	1	615	655	263	306	0.09	41.8
PVX_092380	hypothetical protein	Q0DV28	Armadillo repeat-containing kinesin-like protein 1	Oryza sativa subsp. japonica	38.33	60	23	4	173	229	522	570	7.3	32.2
PVX_092475	hypothetical protein	O15417	Trinucleotide repeat-containing gene 18 protein	Homo sapiens	38.71	62	29	4	99	152	2562	2622	1.9	37.2
PVX_092640	hypothetical protein, conserved	C4M6U3	Protein SEY1 homolog 2	Entamoeba histolytica	30	100	49	6	355	437	579	674	3	36.4
PVX_099050	hypothetical protein, conserved	Q9ZZU1	Cytochrome b	Ochotona rufescens	29.76	84	42	4	209	286	173	245	4.1	33.9
PVX_099285	hypothetical protein, conserved	Q7VRI8	5-methyltetrahydropteroyltriglutamate--homocysteine methyltransferase	Blochmannia floridanus	30	80	40	4	185	254	334	407	1.2	35.1
PVX_100795	hypothetical protein, conserved	Q9PQC2	Alanyl-tRNA synthetase	Ureaplasma parvum	36.67	90	32	7	127	204	764	840	1.1	35.5
PVX_080620	hypothetical protein, conserved	Q6R7H2	Uncharacterized protein ORF53	Ostreid herpesvirus 1	51.72	29	9	2	112	135	240	268	1.8	33.9
PVX_081440	hypothetical protein, conserved	O42350	Collagen alpha-2(I) chain	Rana catesbeiana	43.28	67	28	6	160	217	352	417	2.5	33.9
PVX_097585	hypothetical protein, conserved	Q6D411	Histidinol dehydrogenase	Erwinia carotovora subsp. atroseptica	64.71	17	4	1	19	33	149	165	5.2	31.8
PVX_003545	hypothetical protein, conserved	Q09202	Uncharacterized protein AH6.3	Caenorhabditis elegans	32.89	76	23	3	99	174	87	134	0.03	40.5
PVX_003595	hypothetical protein, conserved	Q86HL1	Putative uncharacterized protein DDB_G0274535	Dictyostelium discoideum	26.75	157	86	7	285	430	308	446	0.18	38.4
PVX_096280	hypothetical protein, conserved	P27028	Prolyl endopeptidase	Flavobacterium meningosepticum	30.59	85	30	6	175	238	365	441	0.06	38.9
PVX_097000	hypothetical protein	Q6FSU1	Pescadillo homolog	Candida glabrata	31.88	138	57	8	52	187	492	594	0.01	43.4
PY03454	hypothetical protein	O42657	GRIP and coiled-coil domain-containing protein C27D7.02c	Schizosaccharomyces pombe	47.37	19	10	0	15	33	293	311	4.3	29.3
PY03413	hypothetical protein	A1DMX4	Probable glucan 1,3-beta-glucosidase D	Neosartorya fischeri (strain ATCC 1020 / DSM 3700 / FGSC A1164 / NRRL 181)	52.63	19	9	0	6	24	493	511	10	30.1
PY00342	hypothetical protein	P94870	Aminopeptidase E	Lactobacillus helveticus	72.73	11	3	0	41	51	92	102	5.7	28.9
PY03373	hypothetical protein	Q54V71	Uncharacterized protein DDB_G0280579	Dictyostelium discoideum	76.47	17	4	0	13	29	165	181	0.58	32.2
PY03336	hypothetical protein	O91940	RNA-directed RNA polymerase L	Bovine respiratory syncytial virus (strain A51908)	52.38	21	10	0	19	39	946	966	1.3	30.9
PY03323	hypothetical protein	Q9C0X0	Uncharacterized protein C29A3.21	Schizosaccharomyces pombe	45.83	24	13	0	4	27	56	79	7.6	28.4
PY03284	hypothetical protein	Q1QD22	Ribosomal RNA large subunit methyltransferase N	Psychrobacter cryohalolentis (strain K5)	53.33	15	7	0	18	32	296	310	4.3	29.3
PY03279	hypothetical protein	P21422	DNA-directed RNA polymerase subunit beta'	Plasmodium falciparum	46.15	39	16	3	10	46	124	159	1.8	30.5
PY03234	hypothetical protein	Q6GNT2	UPF0454 protein C12orf49 homolog	Xenopus laevis	52.38	21	10	0	22	42	29	49	3.3	30.9
PY00330	hypothetical protein	Q7K1V5	Protein jagunal	Drosophila melanogaster	46.15	39	15	2	5	37	29	67	7.7	28.9
PY03198	hypothetical protein	B2RX12	Canalicular multispecific organic anion transporter 2	Mus musculus	47.37	19	7	1	2	17	173	191	7.8	28.4
PY03167	hypothetical protein	Q25802	DNA-directed RNA polymerase subunit beta''	Plasmodium falciparum	30.91	55	15	3	10	43	542	594	0.33	33
PY00311	hypothetical protein	P38750	Uncharacterized transporter YHL008C	Saccharomyces cerevisiae	50	20	10	0	1	20	243	262	7.9	28.4
PY00309	hypothetical protein	Q9CAH5	Probable polyprenol reductase 1	Arabidopsis thaliana	62.5	16	5	1	2	17	134	148	10	28
PY03125	hypothetical protein	Q5A893	F-actin-capping protein subunit alpha	Candida albicans	51.72	29	8	2	98	124	60	84	1.9	33.4
PY03116	hypothetical protein	P68875	Transmission-blocking target antigen S230	Plasmodium falciparum (isolate NF54)	50	22	6	1	1	17	762	783	5.9	28.9
PY03062	hypothetical protein	B8D789	Probable inorganic polyphosphate/ATP-NAD kinase	Buchnera aphidicola subsp. Acyrthosiphon pisum (strain Tuc7)	52.94	17	8	0	24	40	224	240	6.3	28.9
PY03046	hypothetical protein	Q057V8	Acetate kinase	Buchnera aphidicola subsp. Cinara cedri	52.94	17	8	0	11	27	38	54	5.8	28.9
PY03032	hypothetical protein	P17247	Transforming growth factor beta-2	Xenopus laevis	72.73	11	3	0	15	25	122	132	5.9	28.9
PY03017	hypothetical protein	Q5UPB5	Putative BTB/POZ domain-containing protein L35	Acanthamoeba polyphaga mimivirus	66.67	15	4	1	6	19	293	307	5.6	28.9
PY02998	hypothetical protein	Q6FXQ5	GPI mannosyltransferase 1	Candida glabrata	90	10	1	0	32	41	232	241	3.2	29.7
PY02941	hypothetical protein	Q6B8L1	tRNA(Ile)-lysidine synthase, chloroplastic	Gracilaria tenuistipitata var. liui	50	28	10	2	20	46	272	296	1.8	30.5
PY02916	hypothetical protein	Q6PGL7	WASH complex subunit FAM21	Mus musculus	62.5	16	6	0	5	20	661	676	3.2	29.7
PY02912	hypothetical protein	Q6ZN19	Zinc finger protein 841	Homo sapiens	50	34	12	3	6	37	16	46	0.75	31.8
PY02886	hypothetical protein	C0QVH2	30S ribosomal protein S20	Brachyspira hyodysenteriae (strain ATCC 49526 / WA1)	47.62	21	11	0	1	21	1	21	3.3	30.5
PY02865	hypothetical protein	Q07798	Sporulation-specific protein 75	Saccharomyces cerevisiae	45.95	37	13	3	1	33	680	713	7.8	29.7
PY02815	hypothetical protein	B4SDS5	Pyridoxine 5'-phosphate synthase	Pelodictyon phaeoclathratiforme (strain DSM 5477 / BU-1)	56.52	23	7	1	30	49	120	142	2.5	30.1
PY02797	hypothetical protein	Q7V027	NADPH-dependent 7-cyano-7-deazaguanine reductase	Prochlorococcus marinus subsp. pastoris (strain CCMP1986 / MED4)	66.67	21	5	2	2	22	18	36	2.4	30.1
PY00276	hypothetical protein	Q057H8	Alanyl-tRNA synthetase	Buchnera aphidicola subsp. Cinara cedri	53.57	28	8	2	4	26	813	840	2.4	30.1
PY02761	hypothetical protein	Q89AW5	Electron transport complex protein rnfE	Buchnera aphidicola subsp. Baizongia pistaciae (strain Bp)	52.17	23	10	1	1	22	58	80	3.2	29.7
PY02700	hypothetical protein	Q94CH5	GDSL esterase/lipase EXL5	Arabidopsis thaliana	58.82	17	6	1	1	16	295	311	5.7	28.9
PY02692	hypothetical protein	Q7TMV1	E3 ubiquitin-protein ligase RNF139	Mus musculus	48.15	27	9	2	2	24	232	257	7.8	28.4
PY02666	hypothetical protein	A5GDX3	DNA replication and repair protein recF	Geobacter uraniireducens (strain Rf4)	52.38	21	8	1	2	20	222	242	7.9	28.4
PY00256	hypothetical protein	Q6BNG2	DNA polymerase epsilon catalytic subunit A	Debaryomyces hansenii	36	50	21	2	161	210	1553	1591	4.2	32.6
PY02613	hypothetical protein	Q1GXB3	4-hydroxybenzoate octaprenyltransferase	Methylobacillus flagellatus (strain KT / ATCC 51484 / DSM 6875)	90	10	1	0	3	12	218	227	7.8	28.4
PY02571	hypothetical protein	Q4V7C9	NF-kappa-B-activating protein	Rattus norvegicus	52.17	23	8	1	3	25	203	222	1	31.4
PY02549	hypothetical protein	Q8NVH5	Thiamine-phosphate pyrophosphorylase	Staphylococcus aureus (strain MW2)	60	15	6	0	8	22	85	99	7.9	28.4
PY02529	hypothetical protein	Q54JR9	Protein sgt1	Dictyostelium discoideum	46.15	26	13	1	2	26	563	588	1.8	30.5
PY02524	hypothetical protein	Q5KHV1	Defective in cullin neddylation protein 1	Cryptococcus neoformans	80	10	2	0	9	18	153	162	7.9	28.4
PY02405	hypothetical protein	Q6R8G7	Phosphate transporter PHO1 homolog 3	Arabidopsis thaliana	64	25	6	2	1	22	447	471	2.3	32.6
PY02333	hypothetical protein	Q9CPD7	Uncharacterized protein PM0110	Pasteurella multocida	72.73	11	3	0	2	12	168	178	3.2	29.7
PY02299	hypothetical protein	P37514	Putative metabolite transport protein yyaJ	Bacillus subtilis	55.56	18	8	0	8	25	430	447	3.3	29.7
PY02264	hypothetical protein	Q8F4J3	Phospho-N-acetylmuramoyl-pentapeptide-transferase	Leptospira interrogans	70.59	17	2	1	14	27	3	19	0.77	31.8
PY02228	hypothetical protein	Q1KVX8	DNA-directed RNA polymerase subunit beta''	Scenedesmus obliquus	45.45	44	19	3	40	79	2140	2182	3.2	32.6
PY02174	hypothetical protein	A4QLG7	Putative membrane protein ycf1	Lepidium virginicum	42.42	33	10	2	12	44	673	696	0.84	31.8
PY02132	hypothetical protein	P34855	NADH-ubiquinone oxidoreductase chain 5	Apis mellifera ligustica	50	26	7	1	19	44	482	501	0.31	33
PY02100	hypothetical protein	Q662G3	UDP-N-acetylmuramyl-tripeptide synthetase	Borrelia garinii	48	25	13	0	15	39	477	501	3.3	29.7
PY00212	hypothetical protein	P15545	Cytochrome c oxidase subunit 2	Strongylocentrotus purpuratus	47.22	36	13	2	3	33	20	54	0.99	31.4
PY00214	hypothetical protein	Q08539	Early 65 kDa protein	Autographa californica nuclear polyhedrosis virus	52.63	19	9	0	2	20	515	533	7.8	28.4
PY01979	hypothetical protein	P80952	Skin peptide tyrosine-tyrosine	Phyllomedusa bicolor	66.67	15	5	0	12	26	8	22	4.4	29.3
PY01976	hypothetical protein	Q8TE73	Dynein heavy chain 5, axonemal	Homo sapiens	46.15	26	12	1	18	43	3036	3059	1.8	30.5
PY01975	hypothetical protein	Q8IZM9	Probable sodium-coupled neutral amino acid transporter 6	Homo sapiens	41.67	36	13	3	33	60	192	227	2.9	30.1
PY01908	hypothetical protein	P56350	Putative cell division topological specificity factor	Chlorella vulgaris	54.17	24	10	1	5	27	51	74	8.9	28.4
PY01878	hypothetical protein	O42273	Protein TENP	Gallus gallus	42.31	26	15	0	3	28	228	253	7.4	30.5
PY00185	hypothetical protein	Q02804	ADP-ribosylation factor-like protein 3	Saccharomyces cerevisiae	50	36	15	2	102	135	9	43	7.1	30.9
PY01840	hypothetical protein	P35855	Protein dltB	Lactobacillus rhamnosus	58.82	17	6	1	12	27	240	256	7.7	28.4
PY00180	hypothetical protein	Q9ZD66	Uncharacterized protein RP478	Rickettsia prowazekii	62.5	24	6	2	47	67	151	174	4	30.1
PY01793	hypothetical protein	B9DV61	Cell cycle protein gpsB	Streptococcus uberis (strain ATCC BAA-854 / 0140J)	52	25	11	1	2	26	39	62	5.9	28.9
PY01789	hypothetical protein	Q6YR75	Cysteinyl-tRNA synthetase	Onion yellows phytoplasma	59.09	22	5	2	1	21	92	110	7.7	28.4
PY01777	hypothetical protein	A2BIR6	UPF0249 protein ydjC homolog	Danio rerio	43.75	32	9	1	12	34	216	247	7.8	28.4
PY01740	hypothetical protein	Q4U4N4	Interferon-induced GTP-binding protein Mx2	Ictalurus punctatus	66.67	18	5	1	18	34	384	401	4.3	29.3
PY00174	hypothetical protein	Q66431	RNA-directed RNA polymerase L	Dugbe virus (isolate ArD44313)	72.73	11	3	0	9	19	3534	3544	7.7	28.4
PY01694	hypothetical protein	Q11PB4	UPF0082 protein CHU_3516	Cytophaga hutchinsonii (strain ATCC 33406 / NCIMB 9469)	58.82	17	7	0	4	20	168	184	7.4	28.4
PY01679	hypothetical protein	Q54RD4	DNA polymerase epsilon catalytic subunit A	Dictyostelium discoideum	44.44	27	9	1	13	33	178	204	3.1	29.7
PY01600	hypothetical protein	Q55CC5	Beclin-1-like protein A	Dictyostelium discoideum	50	32	11	2	22	48	529	560	2.4	30.1
PY01593	hypothetical protein	P15548	NADH-ubiquinone oxidoreductase chain 1	Strongylocentrotus purpuratus	46.15	26	12	1	35	60	160	183	9.6	28.9
PY01588	hypothetical protein	Q9C0W2	Uncharacterized AAA domain-containing protein P22H7.05c	Schizosaccharomyces pombe	56.25	16	7	0	32	47	1037	1052	3.3	29.7
PY01542	hypothetical protein	B0S3V6	Ribonuclease P protein component	Finegoldia magna (strain ATCC 29328)	72.73	11	3	0	7	17	9	19	5.8	28.9
PY01528	hypothetical protein	Q9TV63	Myosin-2	Sus scrofa	48.15	27	12	1	2	28	833	857	2.4	30.1
PY01498	hypothetical protein	B5YJT2	Lipoprotein signal peptidase	Thermodesulfovibrio yellowstonii (strain ATCC 51303 / DSM 11347 / YP87)	41.18	34	15	1	14	42	114	147	2.4	30.9
PY01414	hypothetical protein	Q4ULU0	Lipoprotein signal peptidase	Rickettsia felis	51.85	27	12	1	11	37	3	28	3.2	29.7
PY01384	hypothetical protein	Q9NY74	Ewing's tumor-associated antigen 1	Homo sapiens	56.52	23	8	2	5	27	198	218	5.8	28.9
PY01369	hypothetical protein	Q9C7D2	Serine carboxypeptidase-like 15	Arabidopsis thaliana	55.56	27	5	3	7	32	158	178	4.5	29.7
PY00127	hypothetical protein	Q3ED15	Putative long-chain-alcohol O-fatty-acyltransferase 10	Arabidopsis thaliana	44.12	34	14	2	50	81	18	48	7.4	29.7
PY01342	hypothetical protein	Q824P2	30S ribosomal protein S17	Chlamydophila caviae	41.46	41	16	3	3	39	32	68	0.99	31.4
PY01348	hypothetical protein	Q54IX3	Probable polyketide synthase 26	Dictyostelium discoideum	50	18	9	0	7	24	2003	2020	7.7	28.4
PY01319	hypothetical protein	Q5UNW6	Uncharacterized protein L702	Acanthamoeba polyphaga mimivirus	61.9	21	7	1	5	24	650	670	4.3	29.3
PY01311	hypothetical protein	Q6CUQ9	Diphthamide biosynthesis protein 4	Kluyveromyces lactis	54.55	22	6	1	3	24	94	111	4.3	29.3
PY01305	hypothetical protein	Q08539	Early 65 kDa protein	Autographa californica nuclear polyhedrosis virus	52.63	19	9	0	7	25	515	533	2.4	30.1
PY01276	hypothetical protein	Q9FPQ8	Homeobox protein knotted-1-like 7	Arabidopsis thaliana	56.25	16	7	0	30	45	268	283	7.6	28.4
PY01230	hypothetical protein	Q32RW5	DNA-directed RNA polymerase subunit beta	Staurastrum punctulatum	57.14	21	8	1	7	26	707	727	7.8	28.4
PY01210	hypothetical protein	Q9UUK4	Uncharacterized protein C1952.02	Schizosaccharomyces pombe	63.16	19	6	1	3	21	147	164	7.9	28.4
PY01206	hypothetical protein	B2X1Z4	DNA-directed RNA polymerase subunit beta''	Oedogonium cardiacum	40	25	15	0	23	47	1080	1104	3.2	29.7
PY01178	hypothetical protein	B4NYV0	Serrate RNA effector molecule homolog	Drosophila yakuba	57.14	21	5	1	17	37	835	851	1.3	30.9
PY01159	hypothetical protein	P07387	Tegument protein	Human cytomegalovirus	70.59	17	4	1	43	58	35	51	4.5	29.3
PY01126	hypothetical protein	P42348	Phosphatidylinositol 3-kinase, nodule isoform	Glycine max	41.18	34	17	2	1	31	191	224	5.7	28.9
PY07839	hypothetical protein	Q08120	Bacteroid development protein BacA	Rhizobium meliloti	61.54	13	5	0	15	27	317	329	7.7	28.4
PY07830	hypothetical protein	Q4UL27	Putative response regulator ntrX-like	Rickettsia felis	41.67	36	16	1	2	37	286	316	4.2	29.3
PY07832	hypothetical protein	Q08120	Bacteroid development protein BacA	Rhizobium meliloti	61.54	13	5	0	10	22	317	329	7.7	28.4
PY01097	hypothetical protein	Q9S8M0	Chitin-binding lectin 1	Solanum tuberosum	80	10	2	0	8	17	206	215	4.4	29.3
PY07678	hypothetical protein	Q2GDR7	Chaperone protein htpG	Neorickettsia sennetsu (strain Miyayama)	58.82	17	7	0	42	58	338	354	4.4	31.4
PY07676	hypothetical protein	Q6YZW0	Auxin response factor 21	Oryza sativa subsp. japonica	48.15	27	5	2	39	56	860	886	7	28.9
PY07667	hypothetical protein	C0LGQ4	Probable LRR receptor-like serine/threonine-protein kinase MRH1	Arabidopsis thaliana	29.73	37	16	1	6	32	490	526	4.2	29.3
PY01081	hypothetical protein	P49063	Exopolygalacturonase clone GBGA483	Arabidopsis thaliana	43.75	32	17	1	7	38	190	220	3.2	29.7
PY07638	hypothetical protein	Q08539	Early 65 kDa protein	Autographa californica nuclear polyhedrosis virus	55.56	18	8	0	13	30	516	533	5.7	28.9
PY07627	hypothetical protein	Q8IBP1	Uncharacterized protein PF07_0086	Plasmodium falciparum (isolate 3D7)	54.17	24	10	1	1	23	697	720	3.3	29.7
PY07620	hypothetical protein	Q5X3Q5	Histidinol-phosphate aminotransferase 2	Legionella pneumophila (strain Paris)	58.82	17	7	0	12	28	301	317	5.8	28.9
PY07599	hypothetical protein	O31788	Serine protease AprX	Bacillus subtilis	61.11	18	7	0	47	64	361	378	5.2	31.4
PY07590	hypothetical protein	A4J5Z8	Methylenetetrahydrofolate--tRNA-(uracil-5-)-methyltransferase trmFO	Desulfotomaculum reducens (strain MI-1)	52.63	19	9	0	11	29	111	129	7.7	28.4
PY07591	hypothetical protein	Q5LTX8	Threonyl-tRNA synthetase	Silicibacter pomeroyi	40	25	12	1	1	22	285	309	7.9	28.4
PY07565	hypothetical protein	P39738	Flagellar hook-associated protein 2	Bacillus subtilis	50	20	10	0	1	20	315	334	5.9	28.9
PY07563	hypothetical protein	Q74MI1	Cysteinyl-tRNA synthetase	Nanoarchaeum equitans (strain Kin4-M)	70.59	17	4	1	6	22	160	175	4.3	29.3
PY07569	hypothetical protein	Q869L3	Midasin	Dictyostelium discoideum	50	18	9	0	12	29	5203	5220	3.3	29.7
PY07567	hypothetical protein	A9BAE4	Leucyl-tRNA synthetase	Prochlorococcus marinus (strain MIT 9211)	41.94	31	15	1	17	47	691	718	1.8	30.5
PY07560	hypothetical protein	Q9LN59	Putative wall-associated receptor kinase-like 11	Arabidopsis thaliana	81.82	11	2	0	9	19	294	304	3.3	29.7
PY07559	hypothetical protein	P61324	HPr kinase/phosphorylase	Lactobacillus johnsonii	53.85	26	9	1	49	71	292	317	4.9	32.6
PY07555	hypothetical protein	Q869L3	Midasin	Dictyostelium discoideum	50	18	9	0	12	29	5203	5220	4.3	29.3
PY07544	hypothetical protein	Q09666	Neuroblast differentiation-associated protein AHNAK	Homo sapiens	57.14	14	6	0	1	14	877	890	5.6	28.9
PY07535	hypothetical protein	P47486	Probable DNA helicase II homolog	Mycoplasma genitalium	50	24	10	1	11	32	284	307	1.4	30.9
PY01053	hypothetical protein	P24010	Cytochrome c oxidase subunit 1	Bacillus subtilis	55	20	9	0	7	26	244	263	2.5	30.1
PY07490	hypothetical protein	Q19052	Eukaryotic translation initiation factor 2A	Caenorhabditis elegans	58.82	17	7	0	73	89	548	564	8.8	31.8
PY07480	hypothetical protein	Q89501	CD2 homolog	African swine fever virus (strain Badajoz 1971 Vero-adapted)	47.62	21	9	1	2	22	195	213	5.8	28.9
PY07475	hypothetical protein	P48741	Putative heat shock 70 kDa protein 7	Homo sapiens	55.56	18	8	0	1	18	228	245	7.9	28.4
PY07467	hypothetical protein	P61241	Protein ycf2	Amborella trichopoda	40.91	22	13	0	2	23	1688	1709	2.4	30.1
PY07465	hypothetical protein	Q9W3J8	UPF0407 protein CG10958	Drosophila melanogaster	40.62	32	16	2	5	33	541	572	4.4	29.3
PY07463	hypothetical protein	Q7S9Y9	Eukaryotic translation initiation factor 3 subunit H	Neurospora crassa	56.25	16	7	0	21	36	114	129	3.7	29.7
PY07400	hypothetical protein	Q7VQX5	Multidrug resistance protein mdtH	Blochmannia floridanus	52.38	21	10	0	8	28	203	223	2.4	30.1
PY07393	hypothetical protein	Q2GGM5	Peptide chain release factor 1	Ehrlichia chaffeensis (strain Arkansas)	56	25	5	2	2	20	261	285	3.1	29.7
PY07392	hypothetical protein	Q8ILR9	LRR domain-containing protein PF14_0175	Plasmodium falciparum (isolate 3D7)	30.22	139	57	6	595	730	2221	2322	0	46.4
PY07382	hypothetical protein	O97239	Protein dopey homolog PFC0245c	Plasmodium falciparum (isolate 3D7)	31.18	93	33	5	155	235	1632	1705	0.14	38.9
PY07381	hypothetical protein	Q9UHC9	Niemann-Pick C1-like protein 1	Homo sapiens	36.84	38	15	2	360	394	963	994	2.2	35.5
PY07364	hypothetical protein	P38718	Brain protein 44	Rattus norvegicus	56.25	16	7	0	18	33	41	56	1.3	32.6
PY00991	hypothetical protein	Q7PVQ9	DNA-directed RNA polymerase II subunit RPB11	Anopheles gambiae	43.33	30	13	1	1	26	19	48	1.8	30.5
PY07350	hypothetical protein	Q54HA4	GATA zinc finger domain-containing protein 15 (Fragment)	Dictyostelium discoideum	29.13	103	64	3	9	108	185	281	0.0002	48.9
PY07343	hypothetical protein	O55727	Uncharacterized protein 111R	Invertebrate iridescent virus 6	48	25	8	1	1	20	141	165	5.6	28.9
PY07341	hypothetical protein	Q5UPK5	Uncharacterized protein R130	Acanthamoeba polyphaga mimivirus	39.71	68	27	4	232	296	60	116	0.07	39.3
PY07336	hypothetical protein	O65590	Probable WRKY transcription factor 34	Arabidopsis thaliana	52.94	17	8	0	4	20	306	322	7.6	28.4
PY07319	hypothetical protein	Q8T9W1	Serine protease/ABC transporter B family protein tagD	Dictyostelium discoideum	48.39	31	13	2	21	49	63	92	3	32.2
PY07296	hypothetical protein	Q8I3Z1	MATH and LRR domain-containing protein PFE0570w	Plasmodium falciparum (isolate 3D7)	28.05	303	128	18	488	762	4149	4389	5e-06	54.7
PY07292	hypothetical protein	Q03335	Phosphoprotein	Rinderpest virus (strain RBOK)	39.66	58	17	4	256	300	305	357	5	33
PY00980	hypothetical protein	B3CUJ5	tRNA(Ile)-lysidine synthase	Orientia tsutsugamushi (strain Ikeda)	52.63	19	9	0	20	38	204	222	5.5	28.9
PY07287	hypothetical protein	Q552C1	Probable serine/threonine-protein kinase DDB_G0276181	Dictyostelium discoideum	37.5	40	13	3	17	46	554	591	1	31.4
PY07274	hypothetical protein	Q05894	Spindolin	Heliothis armigera entomopoxvirus	46.15	26	13	1	4	29	321	345	0.18	33.9
PY00978	hypothetical protein	C6KTD2	Putative histone-lysine N-methyltransferase PFF1440w	Plasmodium falciparum (isolate 3D7)	32.43	74	32	4	65	133	3405	3465	0	43
PY07257	hypothetical protein	Q54K24	ABC transporter C family member 14	Dictyostelium discoideum	44.44	36	12	3	3	33	103	135	4.3	29.3
PY07249	hypothetical protein	A8WIP6	Cell division protein kinase 20	Danio rerio	43.9	41	17	3	8	42	91	131	0.66	34.3
PY07253	hypothetical protein	Q6FJ48	COP9 signalosome complex subunit 12	Candida glabrata	48.15	27	6	1	4	22	168	194	2.4	30.1
PY07247	hypothetical protein	Q54B51	Probable polyketide synthase 44	Dictyostelium discoideum	52.38	21	9	1	2	21	1739	1759	9.9	28
PY07244	hypothetical protein	Q58865	Uncharacterized protein MJ1470	Methanocaldococcus jannaschii	40.82	49	19	3	68	113	335	376	0.33	37.2
PY07243	hypothetical protein	B0G132	Diphthamide biosynthesis protein 2	Dictyostelium discoideum	44.74	38	18	2	108	144	169	204	0.26	36.8
PY07232	hypothetical protein	Q8IC32	Leucine-rich repeat and coiled-coil domain-containing protein PF07_0014	Plasmodium falciparum (isolate 3D7)	31.03	87	54	2	85	165	117	203	0.08	38.4
PY07230	hypothetical protein	Q60LV4	Myosin-3	Caenorhabditis briggsae	59.09	22	9	0	98	119	595	616	2.8	33
PY07225	hypothetical protein	Q25802	DNA-directed RNA polymerase subunit beta''	Plasmodium falciparum	26.77	254	82	16	47	280	596	765	2e-06	54.3
PY07219	hypothetical protein	Q54VM3	TBC1 domain family member 5 homolog A	Dictyostelium discoideum	29.67	246	110	13	54	279	83	285	6e-08	61.8
PY00965	hypothetical protein	C6KTD2	Putative histone-lysine N-methyltransferase PFF1440w	Plasmodium falciparum (isolate 3D7)	30.39	181	65	15	288	433	4709	4863	0.04	40.9
PY07193	hypothetical protein	Q54K19	Myb-like protein D	Dictyostelium discoideum	25.76	132	65	5	62	193	153	251	0	45.5
PY07189	hypothetical protein	Q797E6	Uncharacterized protein ydhG	Bacillus subtilis	90.91	11	1	0	19	29	100	110	3.1	29.7
PY07161	hypothetical protein	Q55E58	Probable serine/threonine-protein kinase pats1	Dictyostelium discoideum	48	25	10	1	3	24	273	297	5.8	28.9
PY00953	hypothetical protein	Q95LL8	EF-hand domain-containing protein C3orf25 homolog	Macaca fascicularis	55.17	29	9	2	12	36	2	30	0.27	35.9
PY07148	hypothetical protein	Q5UQ40	Probable bifunctional E2/E3 enzyme R795	Acanthamoeba polyphaga mimivirus	59.26	27	7	2	2	24	1005	1031	7.7	28.4
PY07135	hypothetical protein	A8YXJ9	DNA-directed RNA polymerase subunit beta'	Lactobacillus helveticus (strain DPC 4571)	66.67	15	4	1	9	23	552	565	7.9	28.4
PY07126	hypothetical protein	A5DR43	Eukaryotic translation initiation factor 3 subunit B	Pichia guilliermondii	58.82	17	7	0	15	31	266	282	5.8	28.9
PY07117	hypothetical protein	Q8IC32	Leucine-rich repeat and coiled-coil domain-containing protein PF07_0014	Plasmodium falciparum (isolate 3D7)	28.78	139	58	8	445	548	338	470	1.4	36.4
PY07120	hypothetical protein	O34611	Uncharacterized protein yoaR	Bacillus subtilis	44.83	29	16	0	199	227	139	167	6.5	32.2
PY07112	hypothetical protein	Q8VBZ3	Cleft lip and palate transmembrane protein 1 homolog	Mus musculus	42.86	28	13	2	1	26	483	509	7.7	28.4
PY07105	hypothetical protein	Q15Z11	Protein cyaY	Pseudoalteromonas atlantica (strain T6c / BAA-1087)	40	35	12	2	1	29	17	48	1.3	30.9
PY07098	hypothetical protein	Q54JM2	Putative actin-fragmin kinase DDB_G0287957	Dictyostelium discoideum	38.46	52	31	1	742	792	320	371	0	45.5
PY07091	hypothetical protein	Q0Q7U7	Protein AMAC1L2	Gorilla gorilla gorilla	48.48	33	10	3	2	28	85	116	4.2	29.3
PY00939	hypothetical protein	Q49409	Uncharacterized protein MG277	Mycoplasma genitalium	54.17	24	6	2	61	79	884	907	5.1	30.9
PY07070	hypothetical protein	Q8I1N6	AP2/ERF domain-containing protein PFD0985w	Plasmodium falciparum (isolate 3D7)	32.86	70	33	4	190	256	2254	2312	4.7	33.4
PY07064	hypothetical protein	Q54KX0	GATA zinc finger domain-containing protein 14	Dictyostelium discoideum	37.5	72	40	2	22	90	492	561	0.0001	49.7
PY07063	hypothetical protein	P15305	Dynein heavy chain (Fragment)	Oncorhynchus mykiss	32.61	46	31	0	57	102	373	418	5.5	31.8
PY07055	hypothetical protein	Q54GG9	Probable basic-leucine zipper transcription factor S	Dictyostelium discoideum	31.77	192	96	9	253	436	49	213	3e-08	61.8
PY00933	hypothetical protein	Q4A743	Type III pantothenate kinase	Mycoplasma synoviae (strain 53)	56.52	23	9	1	29	51	35	56	3.4	33
PY07038	hypothetical protein	Q8I1N6	AP2/ERF domain-containing protein PFD0985w	Plasmodium falciparum (isolate 3D7)	52.38	21	9	1	1	20	3192	3212	2.3	32.2
PY07034	hypothetical protein	Q8IM00	Uncharacterized protein PF14_0093	Plasmodium falciparum (isolate 3D7)	34.48	116	46	5	3	118	684	769	0	44.7
PY07026	hypothetical protein	Q7K0P4	Post-GPI attachment to proteins factor 3	Drosophila melanogaster	43.33	30	15	1	44	71	174	203	0.58	33.4
PY07024	hypothetical protein	Q08120	Bacteroid development protein BacA	Rhizobium meliloti	61.54	13	5	0	10	22	317	329	7.8	28.4
PY00930	hypothetical protein	Q54QR1	LIM domain-containing protein A	Dictyostelium discoideum	36.92	65	29	3	246	310	70	122	1.3	35.1
PY07011	hypothetical protein	O97239	Protein dopey homolog PFC0245c	Plasmodium falciparum (isolate 3D7)	38.24	68	34	4	104	168	2562	2624	0.03	40.5
PY07003	hypothetical protein	Q55FT4	Probable serine/threonine-protein kinase tsuA	Dictyostelium discoideum	29.32	191	92	8	179	360	618	774	9e-11	69.3
PY00922	hypothetical protein	Q49ZE4	30S ribosomal protein S13	Staphylococcus saprophyticus subsp. saprophyticus (strain ATCC 15305 / DSM 20229)	41.94	31	15	2	2	30	58	87	3.2	29.7
PY06991	hypothetical protein	O94398	60S ribosomal protein L17, mitochondrial	Schizosaccharomyces pombe	57.89	19	7	1	1	19	1	18	9.9	28
PY06979	hypothetical protein	Q54JK1	TPR repeat-containing protein DDB_G0287999	Dictyostelium discoideum	29.33	150	62	10	298	430	638	760	0.51	37.2
PY06969	hypothetical protein	Q9Z2V4	Phosphoenolpyruvate carboxykinase, cytosolic [GTP]	Mus musculus	51.72	29	7	2	73	98	504	528	2.4	33.4
PY00918	hypothetical protein	O97237	GRIP and coiled-coil domain-containing protein PFC0235w	Plasmodium falciparum (isolate 3D7)	30	220	92	14	58	252	257	439	0.0001	49.7
PY06935	hypothetical protein	Q7SA35	Alpha-1,2 glucosyltransferase alg-10	Neurospora crassa	60	20	6	1	5	22	348	367	3.3	29.7
PY06931	hypothetical protein	Q8IFN0	Uncharacterized protein PFD1115c	Plasmodium falciparum (isolate 3D7)	30.61	196	65	14	696	870	1233	1378	0.03	42.2
PY06929	hypothetical protein	Q1DXH0	Polyadenylate-binding protein, cytoplasmic and nuclear	Coccidioides immitis	42.86	49	23	2	132	177	379	425	0.89	34.7
PY00914	hypothetical protein	P53540	Spindle pole body component SPC98	Saccharomyces cerevisiae	44.74	38	17	2	27	62	422	457	0.43	35.5
PY06919	hypothetical protein	P42397	Probable intracellular septation protein	Buchnera aphidicola subsp. Schizaphis graminum	61.11	18	7	0	35	52	119	136	1.8	30.5
PY06898	hypothetical protein	P47685	Uncharacterized protein MG447	Mycoplasma genitalium	55	20	9	0	1	20	278	297	7.9	28.4
PY00906	hypothetical protein	Q11187	UPF0518 protein C05D11.8	Caenorhabditis elegans	48	25	12	1	69	92	23	47	4.6	30.9
PY06876	hypothetical protein	Q54VM3	TBC1 domain family member 5 homolog A	Dictyostelium discoideum	28.69	122	74	4	102	222	144	253	0.0001	50.1
PY00903	hypothetical protein	Q9UJL9	Zinc finger protein 643	Homo sapiens	51.72	29	13	1	7	35	34	61	0.24	33.4
PY00895	hypothetical protein	Q6Q1S0	Envelope small membrane protein	Human coronavirus NL63	40.43	47	12	3	50	83	13	56	3	31.4
PY00894	hypothetical protein	P13342	Protein Gp59	Enterobacteria phage T4	36.54	52	27	3	121	170	139	186	4.4	33
PY06865	hypothetical protein	P21358	Ribosomal protein VAR1, mitochondrial	Candida glabrata	28.25	177	63	11	348	502	15	149	0.02	42.6
PY06864	hypothetical protein	Q09917	TRP-like ion channel pkd2	Schizosaccharomyces pombe	61.9	21	8	0	16	36	466	486	3.2	29.7
PY06850	hypothetical protein	Q869S5	Hybrid signal transduction protein dokA	Dictyostelium discoideum	35.8	81	34	7	401	467	1394	1470	0.47	37.6
PY06841	hypothetical protein	P97544	Lipid phosphate phosphohydrolase 3	Rattus norvegicus	38.89	36	17	1	19	49	106	141	1.8	30.5
PY00882	hypothetical protein	P54683	Serine protease/ABC transporter B family protein tagB	Dictyostelium discoideum	32.94	85	37	4	134	218	41	105	0.75	35.5
PY00883	hypothetical protein	Q67480	DNA ligase	Fowlpox virus	50	20	8	1	7	24	308	327	4.4	29.3
PY06835	hypothetical protein	Q15034	Probable E3 ubiquitin-protein ligase HERC3	Homo sapiens	41.38	29	17	0	2	30	751	779	7.7	28.4
PY06828	hypothetical protein	Q551H0	Probable crossover junction endonuclease mus81	Dictyostelium discoideum	42.22	45	18	2	371	414	507	544	0.03	41.4
PY06820	hypothetical protein	Q8IID4	Dynein heavy chain-like protein PF11_0240	Plasmodium falciparum (isolate 3D7)	33.33	90	46	4	3	82	4751	4836	0.0002	49.3
PY06798	hypothetical protein	O99820	ATP synthase protein 8	Rhipicephalus sanguineus	48	25	3	1	10	24	4	28	2.4	30.1
PY06785	hypothetical protein	Q54XX5	Probable serine/threonine-protein kinase DDB_G0278535	Dictyostelium discoideum	55.56	18	8	0	2	19	137	154	1.3	30.9
PY06779	hypothetical protein	Q54P68	Frizzled and smoothened-like protein A	Dictyostelium discoideum	44.12	34	10	1	181	205	449	482	2.3	33.9
PY06773	hypothetical protein	Q8KA32	Uncharacterized protein BUsg_080	Buchnera aphidicola subsp. Schizaphis graminum	42.86	28	16	0	102	129	778	805	4.9	32.6
PY06766	hypothetical protein	Q00313	DNA topoisomerase 1	Candida albicans	35.19	54	21	3	132	172	225	277	7.6	31.4
PY06759	hypothetical protein	Q7TPN3	GPI mannosyltransferase 2	Mus musculus	43.33	30	13	1	26	51	237	266	7.7	28.4
PY06750	hypothetical protein	Q558Z2	Sun domain-containing protein 1	Dictyostelium discoideum	31.25	48	33	0	149	196	228	275	9.8	31.8
PY06749	hypothetical protein	B8I7Y0	50S ribosomal protein L4	Clostridium cellulolyticum (strain ATCC 35319 / DSM 5812 / JCM 6584 / H10)	56.25	16	7	0	19	34	91	106	7.6	28.4
PY06745	hypothetical protein	P47486	Probable DNA helicase II homolog	Mycoplasma genitalium	45.83	24	11	1	11	32	284	307	1	31.4
PY06744	hypothetical protein	Q7NIL7	Protoheme IX farnesyltransferase	Gloeobacter violaceus	63.16	19	5	1	6	24	277	293	7.8	28.4
PY00865	hypothetical protein	Q7T0Y4	UPF0407 protein C2orf39 homolog	Xenopus laevis	55	20	9	0	5	24	348	367	0.44	32.6
PY06723	hypothetical protein	Q8I3Z1	MATH and LRR domain-containing protein PFE0570w	Plasmodium falciparum (isolate 3D7)	35.71	56	24	3	100	149	5075	5124	0.28	35.9
PY06722	hypothetical protein	B0S3V6	Ribonuclease P protein component	Finegoldia magna (strain ATCC 29328)	72.73	11	3	0	7	17	9	19	5.7	28.9
PY06720	hypothetical protein	Q5HVB2	ATP-dependent protease ATPase subunit HslU	Campylobacter jejuni (strain RM1221)	39.29	56	18	4	152	192	116	170	5	33.9
PY06711	hypothetical protein	O60121	Uncharacterized protein C16G5.07c	Schizosaccharomyces pombe	57.14	21	9	0	10	30	174	194	9.9	28
PY06703	hypothetical protein	Q49419	Uncharacterized protein MG328	Mycoplasma genitalium	46.67	30	15	1	126	155	619	647	1.1	34.7
PY06697	hypothetical protein	Q9ZZ44	NADH-ubiquinone oxidoreductase chain 5	Squalus acanthias	44.83	29	6	2	29	47	49	77	4.6	30.1
PY06695	hypothetical protein	B0S264	Glycogen synthase	Finegoldia magna (strain ATCC 29328)	61.11	18	7	0	70	87	263	280	2	31.8
PY06684	hypothetical protein	Q54N00	Formin-H	Dictyostelium discoideum	57.14	14	6	0	33	46	260	273	5.9	28.9
PY00848	hypothetical protein	Q94CH5	GDSL esterase/lipase EXL5	Arabidopsis thaliana	58.82	17	6	1	1	16	295	311	5.7	28.9
PY00079	hypothetical protein	B2X1Z4	DNA-directed RNA polymerase subunit beta''	Oedogonium cardiacum	31.4	86	38	4	304	370	1267	1350	0.33	37.2
PY06647	hypothetical protein	P40480	Protein HOS4	Saccharomyces cerevisiae	47.83	23	12	0	69	91	643	665	2.1	33.9
PY06643	hypothetical protein	Q56827	Flagellar hook-associated protein 2	Xenorhabdus nematophilus	44.83	29	14	1	1	27	291	319	7.4	28.4
PY06639	hypothetical protein	P18823	Acetyl-coenzyme A carboxylase carboxyl transferase subunit beta, chloroplastic	Pisum sativum	32.5	80	29	6	80	137	155	231	1.4	34.3
PY06623	hypothetical protein	Q59WU8	Nuclear fusion protein KAR5	Candida albicans	34.57	81	21	4	546	596	223	301	0.11	40.5
PY06618	hypothetical protein	Q8JFV8	Synaptic vesicle membrane protein VAT-1 homolog	Danio rerio	38.18	55	30	2	272	325	428	479	2.4	35.5
PY06608	hypothetical protein	O17927	Nuclear hormone receptor family member nhr-51	Caenorhabditis elegans	40.62	32	13	2	26	51	148	179	0.72	33
PY06601	hypothetical protein	C6BUE5	Probable GTP-binding protein engB	Desulfovibrio salexigens (strain ATCC 14822 / DSM 2638 / NCIB 8403 / VKM B-1763)	51.35	37	13	2	385	416	94	130	2.9	34.7
PY06587	hypothetical protein	Q54MY4	Uncharacterized transmembrane protein DDB_G0285607	Dictyostelium discoideum	42.55	47	19	2	44	82	182	228	0.61	36.8
PY06586	hypothetical protein	Q54VM3	TBC1 domain family member 5 homolog A	Dictyostelium discoideum	22.78	237	146	9	299	531	19	222	0	46.8
PY06579	hypothetical protein	Q8K991	Trigger factor	Buchnera aphidicola subsp. Schizaphis graminum	30.63	111	54	6	197	288	243	349	0.65	36.4
PY06539	hypothetical protein	O97237	GRIP and coiled-coil domain-containing protein PFC0235w	Plasmodium falciparum (isolate 3D7)	28.32	113	45	7	344	439	734	827	4.2	33.9
PY06533	hypothetical protein	Q8I4R2	Reticulocyte-binding protein 3	Plasmodium falciparum (isolate 3D7)	29.27	82	43	4	178	250	2379	2454	0.16	37.6
PY06528	hypothetical protein	Q5UQN7	Probable capsid protein 3	Acanthamoeba polyphaga mimivirus	36.05	86	41	5	158	236	1270	1348	0.01	44.3
PY06510	hypothetical protein	Q6BW83	DNA mismatch repair protein MSH3	Debaryomyces hansenii	48.15	27	13	1	8	33	310	336	4.4	29.3
PY06506	hypothetical protein	Q10017	Uncharacterized protein T25D10.1	Caenorhabditis elegans	75	12	3	0	34	45	144	155	7.7	28.4
PY06500	hypothetical protein	Q8K9A9	Exodeoxyribonuclease V beta chain	Buchnera aphidicola subsp. Schizaphis graminum	43.48	23	13	0	27	49	907	929	7.6	28.4
PY06486	hypothetical protein	Q05FK5	DNA-directed RNA polymerase subunit alpha	Carsonella ruddii (strain PV)	60	20	6	2	6	23	126	145	5.8	28.9
PY06470	hypothetical protein	B1KSX3	UPF0313 protein CLK_3381	Clostridium botulinum (strain Loch Maree / Type A3)	40.82	49	18	3	15	63	603	640	0.09	37.2
PY06468	hypothetical protein	Q6L1M5	Methionyl-tRNA synthetase	Picrophilus torridus (strain ATCC 700027 / DSM 9790 / JCM 10055 / NBRC 100828)	42.42	33	16	1	10	42	270	299	6	31.8
PY06450	hypothetical protein	A5CCT4	Leucyl-tRNA synthetase	Orientia tsutsugamushi (strain Boryong)	52.38	21	10	0	174	194	19	39	4.5	32.6
PY06457	hypothetical protein	Q05FH8	DNA-directed RNA polymerase subunit beta	Carsonella ruddii (strain PV)	70.59	17	4	1	4	20	667	682	1.9	31.8
PY06439	hypothetical protein	Q54BW6	Tetratricopeptide repeat protein 27 homolog	Dictyostelium discoideum	42.31	26	12	1	17	39	94	119	9.9	28
PY06433	hypothetical protein	Q2L951	Putative membrane protein ycf1	Gossypium hirsutum	52.17	23	11	0	11	33	1119	1141	1.9	30.5
PY00813	hypothetical protein	Q9D6J1	LAG1 longevity assurance homolog 4	Mus musculus	66.67	12	4	0	1	12	315	326	7.7	28.4
PY06399	hypothetical protein	Q89AB3	Exodeoxyribonuclease V beta chain	Buchnera aphidicola subsp. Baizongia pistaciae (strain Bp)	62.5	16	6	0	32	47	151	166	1.8	30.5
PY00807	hypothetical protein	Q8HYB7	Thyroid peroxidase	Canis familiaris	81.82	11	2	0	28	38	193	203	7.4	28.4
PY06368	hypothetical protein	P57429	Ribonuclease E	Buchnera aphidicola subsp. Acyrthosiphon pisum	31.07	206	75	14	32	214	511	672	0.03	40.1
PY06358	hypothetical protein	Q00799	Reticulocyte-binding protein 2	Plasmodium vivax (strain Belem)	38.71	62	23	4	111	157	805	866	0.35	35.9
PY06354	hypothetical protein	Q54EK2	ABC transporter C family member 7	Dictyostelium discoideum	42.86	49	18	2	83	124	694	739	0.37	35.9
PY06349	hypothetical protein	Q97N28	UPF0182 protein CA_C0010	Clostridium acetobutylicum	40.82	49	20	3	104	145	45	91	8	30.9
PY06346	hypothetical protein	Q84939	Non-structural protein 1	Rotavirus A (strain Pig/United States/Gottfried/1983 G4-P2B[6]-I1-R1-C1-M1-A8-N1-T1-E1-H1)	40.43	47	20	3	67	109	237	279	3.1	32.2
PY06338	hypothetical protein	Q7VQB2	S-adenosylmethionine:tRNA ribosyltransferase-isomerase	Blochmannia floridanus	46.15	26	11	2	7	31	114	137	1.8	30.5
PY06336	hypothetical protein	Q94CH5	GDSL esterase/lipase EXL5	Arabidopsis thaliana	58.82	17	6	1	1	16	295	311	5.7	28.9
PY06321	hypothetical protein	Q06GQ1	Acetyl-coenzyme A carboxylase carboxyl transferase subunit beta, chloroplastic	Piper cenocladum	45.45	33	15	1	95	127	156	185	0.99	34.7
PY06310	hypothetical protein	Q54IV3	Probable ATP-dependent RNA helicase ddx42	Dictyostelium discoideum	34.17	120	60	5	747	863	760	863	1e-05	53.4
PY06305	hypothetical protein	Q54HT7	Arrestin domain-containing protein F	Dictyostelium discoideum	28.87	142	47	8	21	156	311	404	0.05	38.9
PY06307	hypothetical protein	Q54HA4	GATA zinc finger domain-containing protein 15 (Fragment)	Dictyostelium discoideum	33.8	71	31	4	108	168	183	247	0.21	38
PY06304	hypothetical protein	Q5ZLX5	Zinc finger Ran-binding domain-containing protein 2	Gallus gallus	48.39	62	20	6	256	315	185	236	0.01	43
PY06303	hypothetical protein	Q08539	Early 65 kDa protein	Autographa californica nuclear polyhedrosis virus	57.89	19	8	0	7	25	515	533	1.8	30.5
PY06296	hypothetical protein	Q54K11	Metabotropic glutamate receptor-like protein R	Dictyostelium discoideum	29.79	141	59	7	65	196	135	244	0.27	37.6
PY06289	hypothetical protein	C6KSS5	LRR domain-containing protein PFF0380w	Plasmodium falciparum (isolate 3D7)	46.34	41	12	2	80	110	140	180	1.8	33
PY06293	hypothetical protein	Q5UP38	Putative FNIP repeat-containing protein L162	Acanthamoeba polyphaga mimivirus	52.63	19	9	0	97	115	204	222	9.1	30.5
PY06290	hypothetical protein	B0G170	Probable polyketide synthase 28	Dictyostelium discoideum	34.85	66	39	2	9	73	900	962	0	43.9
PY00782	hypothetical protein	Q54JR9	Protein sgt1	Dictyostelium discoideum	40.74	54	25	3	26	74	29	80	0.35	35.9
PY06268	hypothetical protein	Q84I53	Histidinol-phosphate aminotransferase	Buchnera aphidicola subsp. Diuraphis noxia	65	20	2	2	9	27	259	274	5.8	28.9
PY06266	hypothetical protein	Q54FQ3	Probable polyketide synthase 29	Dictyostelium discoideum	44.44	27	9	2	3	28	912	933	7.7	28.4
PY06260	hypothetical protein	Q54SF4	Putative uncharacterized protein DDB_G0282499	Dictyostelium discoideum	24.53	212	106	8	1418	1594	240	432	0.0004	49.3
PY06250	hypothetical protein	Q54VM3	TBC1 domain family member 5 homolog A	Dictyostelium discoideum	31.91	94	53	3	10	93	148	240	3e-05	51.8
PY06232	hypothetical protein	P39695	ComE operon protein 3	Bacillus subtilis	48.28	29	12	1	5	30	27	55	1	31.4
PY06206	hypothetical protein	Q68VV4	NADH-quinone oxidoreductase subunit I	Rickettsia typhi	52	25	8	1	24	44	2	26	4.3	29.3
PY06202	hypothetical protein	Q8BZ20	Poly [ADP-ribose] polymerase 12	Mus musculus	53.33	30	11	2	101	127	97	126	7.4	32.6
PY06193	hypothetical protein	A7TH93	WD repeat-containing protein JIP5	Vanderwaltozyma polyspora (strain ATCC 22028 / DSM 70294)	36.84	57	30	3	130	184	374	426	0.95	35.5
PY06167	hypothetical protein	Q8V3L7	27 kDa virion core protein	Swinepox virus (strain Swine/Nebraska/17077-99/1999)	52.17	23	9	1	1	21	171	193	0.08	35.1
PY06137	hypothetical protein	Q54LW7	Putative uncharacterized transmembrane protein DDB_G0286461	Dictyostelium discoideum	36.54	52	24	4	4	47	8	58	0.1	34.7
PY06133	hypothetical protein	B0S3V6	Ribonuclease P protein component	Finegoldia magna (strain ATCC 29328)	72.73	11	3	0	7	17	9	19	5.7	28.9
PY06127	hypothetical protein	Q08120	Bacteroid development protein BacA	Rhizobium meliloti	61.54	13	5	0	15	27	317	329	7.7	28.4
PY06124	hypothetical protein	Q6BU76	GTPase-activating protein GYP7	Debaryomyces hansenii	37.14	35	12	1	77	101	597	631	6	30.5
PY00758	hypothetical protein	Q54SF4	Putative uncharacterized protein DDB_G0282499	Dictyostelium discoideum	25.07	335	163	16	837	1131	13	299	5e-06	55.1
PY06108	hypothetical protein	P36026	Ubiquitin carboxyl-terminal hydrolase 11	Saccharomyces cerevisiae	42.86	28	16	0	3	30	574	601	3.2	29.7
PY06096	hypothetical protein	A6LSY3	Glutamyl-tRNA reductase	Clostridium beijerinckii (strain ATCC 51743 / NCIMB 8052)	62.5	16	5	1	12	27	68	82	0.17	33.9
PY06084	hypothetical protein	Q2QD43	NAD(P)H-quinone oxidoreductase subunit 5, chloroplastic	Cucumis sativus	33.33	45	23	2	217	261	642	679	5.2	33.4
PY06076	hypothetical protein	Q8I3Z1	MATH and LRR domain-containing protein PFE0570w	Plasmodium falciparum (isolate 3D7)	27.43	401	161	27	1164	1514	4654	4974	0.0005	48.9
PY06069	hypothetical protein	Q54NC8	Integrator complex subunit 1 homolog	Dictyostelium discoideum	41.18	51	20	2	872	915	28	75	0.59	38
PY06067	hypothetical protein	Q8ID94	Uncharacterized protein MAL13P1.304	Plasmodium falciparum (isolate 3D7)	29.3	157	70	7	155	294	833	965	0.02	41.4
PY06058	hypothetical protein	P00162	Cytochrome b	Neurospora crassa	30.56	36	14	2	2	26	330	365	5.9	28.9
PY06043	hypothetical protein	Q8EWZ1	ATP synthase subunit delta	Mycoplasma penetrans	33.7	92	37	6	158	227	12	101	1.3	34.7
PY06023	hypothetical protein	Q54VB6	Serine/threonine-protein phosphatase 2A regulatory subunit psrA	Dictyostelium discoideum	38.98	59	29	2	132	185	497	553	0.43	38
PY00004	hypothetical protein	Q8IBB8	Uncharacterized protein MAL8P1.12	Plasmodium falciparum (isolate 3D7)	41.18	51	18	3	92	131	147	196	3	33
PY06017	hypothetical protein	Q8I3Z1	MATH and LRR domain-containing protein PFE0570w	Plasmodium falciparum (isolate 3D7)	40.62	32	17	1	134	163	5973	6004	1.4	34.3
PY05997	hypothetical protein	Q8T686	ABC transporter G family member 7	Dictyostelium discoideum	26.92	130	68	6	85	203	21	134	7e-06	53.4
PY05989	hypothetical protein	Q8K9F5	Ribosome maturation factor rimM	Buchnera aphidicola subsp. Schizaphis graminum	57.89	19	8	0	7	25	129	147	3.2	29.7
PY05985	hypothetical protein	Q54TU3	Uncharacterized protein DDB_G0281497	Dictyostelium discoideum	35.48	62	29	3	34	86	54	113	0.01	42.2
PY05968	hypothetical protein	Q09666	Neuroblast differentiation-associated protein AHNAK	Homo sapiens	57.14	14	6	0	1	14	877	890	5.6	28.9
PY05957	hypothetical protein	Q5UPN4	Uncharacterized protein L173	Acanthamoeba polyphaga mimivirus	42.62	61	24	4	173	232	41	91	0.61	35.5
PY05947	hypothetical protein	B0G126	1-phosphatidylinositol-3-phosphate 5-kinase	Dictyostelium discoideum	29.82	114	58	4	102	215	1716	1807	0.01	42.6
PY05939	hypothetical protein	Q54F33	Uncharacterized protein DDB_G0291143	Dictyostelium discoideum	36.84	57	30	2	200	250	22	78	0.67	36.8
PY00723	hypothetical protein	Q2PMP0	Putative membrane protein ycf1	Glycine max	50	42	14	4	123	157	475	516	1.5	34.7
PY00732	hypothetical protein	P0CD64	Transmembrane domain-containing protein DDB_G0287209	Dictyostelium discoideum	27.67	253	81	16	205	391	64	280	0	46.4
PY00730	hypothetical protein	A6KZP3	Putative metalloprotease BVU_1217	Bacteroides vulgatus (strain ATCC 8482 / DSM 1447 / NCTC 11154)	41.3	46	17	3	129	164	72	117	5.6	31.8
PY05930	hypothetical protein	C6KTD2	Putative histone-lysine N-methyltransferase PFF1440w	Plasmodium falciparum (isolate 3D7)	39.13	46	24	2	547	590	3416	3459	1.7	35.5
PY05925	hypothetical protein	Q54B64	Putative uncharacterized protein DDB_G0293878	Dictyostelium discoideum	26.75	314	172	13	1569	1853	1007	1291	3e-08	63
PY05926	hypothetical protein	Q8IIG1	Uncharacterized protein PF11_0213	Plasmodium falciparum (isolate 3D7)	29.1	299	132	20	129	390	192	447	1e-06	55.5
PY00722	hypothetical protein	Q54F44	Superoxide-generating NADPH oxidase heavy chain subunit C	Dictyostelium discoideum	32.93	82	40	4	30	108	224	293	0	44.7
PY05900	hypothetical protein	Q6BP80	Palmitoyltransferase AKR1	Debaryomyces hansenii	39.29	28	13	1	1	24	487	514	0.74	31.8
PY05872	hypothetical protein	Q9UPQ8	Dolichol kinase	Homo sapiens	40	30	15	1	2	28	274	303	5.8	28.9
PY05867	hypothetical protein	Q8NGY3	Olfactory receptor 6K3	Homo sapiens	71.43	21	4	1	3	21	42	62	0.65	33
PY05862	hypothetical protein	Q6MR29	Protein translocase subunit secA	Bdellovibrio bacteriovorus	52.94	17	8	0	8	24	271	287	3.2	29.7
PY05859	hypothetical protein	P62134	DNA double-strand break repair rad50 ATPase	Methanococcus maripaludis	40.32	62	31	5	235	292	788	847	0.15	38
PY05851	hypothetical protein	Q45032	Primosomal protein N'	Borrelia burgdorferi	47.06	34	8	2	2	25	284	317	1	31.4
PY05843	hypothetical protein	C6KSS5	LRR domain-containing protein PFF0380w	Plasmodium falciparum (isolate 3D7)	29.78	178	80	11	399	539	2466	2635	0.0001	49.7
PY05836	hypothetical protein	P26671	Protein A43	Vaccinia virus (strain Western Reserve)	57.14	21	8	1	10	29	33	53	1.4	30.9
PY05835	hypothetical protein	P57550	Peptidyl-prolyl cis-trans isomerase D	Buchnera aphidicola subsp. Acyrthosiphon pisum	29.53	149	61	9	315	443	130	254	0.23	38
PY05831	hypothetical protein	P0C0N5	Accessory gene regulator protein B	Staphylococcus epidermidis (strain ATCC 12228)	63.16	19	7	0	8	26	48	66	1.3	30.9
PY05823	hypothetical protein	Q1RJB3	Putative sensor histidine kinase ntrY-like	Rickettsia bellii (strain RML369-C)	47.83	23	12	0	4	26	16	38	4.2	29.3
PY05813	hypothetical protein	Q55C49	GATA zinc finger domain-containing protein 7	Dictyostelium discoideum	31.82	132	59	6	110	229	201	313	0.0002	49.7
PY05815	hypothetical protein	Q5UP04	Putative ankyrin repeat protein R748	Acanthamoeba polyphaga mimivirus	35.85	106	51	6	779	878	553	647	0.01	44.7
PY05806	hypothetical protein	Q8CRJ1	Lactose phosphotransferase system repressor	Staphylococcus epidermidis (strain ATCC 12228)	34.04	47	19	3	64	98	68	114	2.6	32.2
PY05785	hypothetical protein	Q9PPZ6	DNA primase	Ureaplasma parvum	43.24	37	17	2	179	211	569	605	2.4	33.4
PY05784	hypothetical protein	Q9QSK2	DNA polymerase 037L	Invertebrate iridescent virus 6	45.95	37	19	1	71	107	430	465	1	34.3
PY00686	hypothetical protein	Q1ZXI8	Alpha-mannosidase E	Dictyostelium discoideum	52.63	38	10	3	306	341	448	479	0.3	38.9
PY05779	hypothetical protein	Q54QS0	E3 UFM1-protein ligase 1 homolog	Dictyostelium discoideum	36.84	76	31	3	214	289	442	500	0.02	42.2
PY05761	hypothetical protein	Q54IV3	Probable ATP-dependent RNA helicase ddx42	Dictyostelium discoideum	38.98	59	30	2	144	196	898	956	0.02	40.5
PY05752	hypothetical protein	Q7YN79	50S ribosomal protein L2, apicoplast	Eimeria tenella	46.67	30	12	1	22	47	35	64	0.74	34.3
PY05747	hypothetical protein	Q9SS83	Pentatricopeptide repeat-containing protein At3g09040, mitochondrial	Arabidopsis thaliana	43.59	39	13	1	158	196	417	446	1.1	36.4
PY00679	hypothetical protein	C6KTD2	Putative histone-lysine N-methyltransferase PFF1440w	Plasmodium falciparum (isolate 3D7)	36	75	44	2	1263	1336	4304	4375	0.01	45.1
PY00682	hypothetical protein	Q9WU42	Nuclear receptor corepressor 2	Mus musculus	62.5	16	6	0	18	33	183	198	3.2	29.7
PY05743	hypothetical protein	Q54IV3	Probable ATP-dependent RNA helicase ddx42	Dictyostelium discoideum	28.75	160	80	7	163	322	850	975	0	43.4
PY05739	hypothetical protein	Q9NJN5	DNA-directed RNA polymerase subunit beta	Neospora caninum	40.23	87	33	8	251	322	175	257	0.08	40.1
PY05741	hypothetical protein	Q1RH19	Uncharacterized protein RBE_1264	Rickettsia bellii (strain RML369-C)	52.63	19	9	0	1	19	225	243	4.3	29.3
PY05738	hypothetical protein	P04931	Asparagine-rich protein (Fragment)	Plasmodium falciparum	26.32	114	63	3	36	128	354	467	0.01	42.6
PY00677	hypothetical protein	Q8NYF5	Protein esaA	Staphylococcus aureus (strain MW2)	38.98	59	29	3	56	112	651	704	1.2	36.4
PY05732	hypothetical protein	P03920	NADH-ubiquinone oxidoreductase chain 5	Bos taurus	57.89	19	8	0	5	23	502	520	1	31.4
PY05723	hypothetical protein	Q8I3Z1	MATH and LRR domain-containing protein PFE0570w	Plasmodium falciparum (isolate 3D7)	27.45	153	81	8	58	200	5908	6040	0.05	39.7
PY05716	hypothetical protein	Q54CP1	Ribosomal RNA-processing protein 8	Dictyostelium discoideum	42.11	38	20	1	22	57	55	92	0.03	36.4
PY05706	hypothetical protein	C6KTD2	Putative histone-lysine N-methyltransferase PFF1440w	Plasmodium falciparum (isolate 3D7)	44.12	68	27	6	25	90	6112	6170	0.24	38.9
PY00671	hypothetical protein	Q55GD5	Putative uncharacterized protein DDB_G0267716	Dictyostelium discoideum	35.62	73	38	4	426	494	352	419	0.01	43.9
PY00674	hypothetical protein	C6KSS5	LRR domain-containing protein PFF0380w	Plasmodium falciparum (isolate 3D7)	34.23	149	68	10	985	1114	2384	2521	7e-06	54.7
PY05700	hypothetical protein	Q929M4	UPF0324 membrane protein lin2251	Listeria innocua	57.89	19	7	1	8	25	81	99	7.7	28.4
PY05686	hypothetical protein	A5CFB7	Glutamyl-tRNA synthetase 2	Orientia tsutsugamushi (strain Boryong)	38.46	39	20	1	230	268	289	323	5.4	32.6
PY05685	hypothetical protein	Q09738	Probable ubiquitin carboxyl-terminal hydrolase 8	Schizosaccharomyces pombe	47.62	21	10	1	11	30	31	51	3.2	29.7
PY05683	hypothetical protein	Q86A12	Probable serine/threonine-protein kinase sky1	Dictyostelium discoideum	39.66	58	17	3	136	186	369	415	0.54	37.2
PY05682	hypothetical protein	Q54RP0	UDP-galactose:fucoside alpha-3-galactosyltransferase	Dictyostelium discoideum	34.83	89	39	8	120	204	269	342	0.45	35.9
PY05678	hypothetical protein	Q559G8	Molybdenum cofactor sulfurase	Dictyostelium discoideum	27.93	179	81	8	293	467	19	153	0.08	39.7
PY05670	hypothetical protein	Q25802	DNA-directed RNA polymerase subunit beta''	Plasmodium falciparum	57.14	21	5	1	10	26	620	640	5.8	28.9
PY05660	hypothetical protein	Q9HB14	Potassium channel subfamily K member 13	Homo sapiens	44.83	29	9	1	1	22	346	374	7.7	28.9
PY05655	hypothetical protein	P22224	Exocyst complex component SEC15	Saccharomyces cerevisiae	50	20	10	0	9	28	407	426	4.3	29.3
PY05653	hypothetical protein	P47486	Probable DNA helicase II homolog	Mycoplasma genitalium	50	24	10	1	15	36	284	307	1.3	30.9
PY00662	hypothetical protein	Q7ZYJ9	Alanyl-tRNA editing protein Aarsd1-B	Xenopus laevis	77.78	9	2	0	3	11	207	215	7.5	28.4
PY05635	hypothetical protein	Q6C7Q6	GPI ethanolamine phosphate transferase 2	Yarrowia lipolytica	56	25	5	2	1	25	499	517	0.42	32.6
PY05630	hypothetical protein	Q6CSW1	ATP-dependent RNA helicase ROK1	Kluyveromyces lactis	32.73	55	25	1	22	76	220	262	2	32.2
PY05629	hypothetical protein	C1DIX4	UPF0229 protein Avin_46880	Azotobacter vinelandii (strain DJ / ATCC BAA-1303)	47.37	38	17	1	97	134	267	301	7.1	33
PY05601	hypothetical protein	Q6CRJ8	COP9 signalosome complex subunit 5	Kluyveromyces lactis	50	34	17	0	211	244	7	40	0.45	36.8
PY00070	hypothetical protein	Q54YZ5	Probable serine/threonine-protein kinase DDB_G0277989	Dictyostelium discoideum	29.33	208	93	15	751	942	662	831	0.51	38
PY05583	hypothetical protein	A0Q1F0	N-acetyl-gamma-glutamyl-phosphate reductase	Clostridium novyi (strain NT)	54.17	24	10	1	99	121	248	271	0.19	37.2
PY05559	hypothetical protein	Q58386	Uncharacterized protein MJ0976	Methanocaldococcus jannaschii	42	50	22	4	89	136	91	135	0.82	36.4
PY05547	hypothetical protein	P43570	GTPase-activating protein GYP8	Saccharomyces cerevisiae	45.45	22	9	1	4	22	146	167	2.4	30.1
PY00647	hypothetical protein	Q54BM8	UPF0652 protein	Dictyostelium discoideum	42.42	33	19	0	12	44	130	162	0.77	33.4
PY05538	hypothetical protein	O97239	Protein dopey homolog PFC0245c	Plasmodium falciparum (isolate 3D7)	29.2	137	64	8	506	632	3766	3879	0.06	40.5
PY05523	hypothetical protein	P51239	Uncharacterized protein ycf92	Porphyra purpurea	41.46	41	18	2	184	219	233	272	1.7	35.5
PY05494	hypothetical protein	Q54VM3	TBC1 domain family member 5 homolog A	Dictyostelium discoideum	29.73	148	88	7	267	402	129	272	8e-05	49.7
PY00641	hypothetical protein	Q9LS72	Pentatricopeptide repeat-containing protein At3g29230	Arabidopsis thaliana	45.83	24	12	1	1	24	118	140	4.3	29.3
PY05473	hypothetical protein	Q5A4H9	RNA polymerase II holoenzyme cyclin-like subunit	Candida albicans	59.09	22	3	2	1	22	47	62	4.4	29.3
PY05460	hypothetical protein	Q9MTD3	DNA-directed RNA polymerase subunit beta	Toxoplasma gondii	30.97	113	55	6	181	278	228	332	0.38	37.2
PY05457	hypothetical protein	P04931	Asparagine-rich protein (Fragment)	Plasmodium falciparum	26.02	319	165	18	3	300	9	277	5e-10	68.4
PY05434	hypothetical protein	P04522	Exonuclease subunit 2	Enterobacteria phage T4	75	20	2	1	578	597	169	185	2	35.9
PY05433	hypothetical protein	Q6BN05	Mitochondrial genome maintenance protein MGM101	Debaryomyces hansenii	38.64	44	21	1	80	123	52	89	0.05	38.4
PY05425	hypothetical protein	O13961	Nuclear envelope protein ndc1	Schizosaccharomyces pombe	47.37	19	9	1	2	19	110	128	7.9	28.4
PY05411	hypothetical protein	Q057N0	UPF0082 protein BCc_197	Buchnera aphidicola subsp. Cinara cedri	44	25	13	1	17	41	155	178	5.6	28.9
PY05406	hypothetical protein	Q85XY8	Maturase K	Mimosa pudica	35.19	108	43	7	106	211	20	102	1	35.1
PY05400	hypothetical protein	Q9ZDU3	Uncharacterized protein RP231	Rickettsia prowazekii	46.88	32	15	2	91	122	53	82	3.6	32.6
PY05401	hypothetical protein	C6KTD2	Putative histone-lysine N-methyltransferase PFF1440w	Plasmodium falciparum (isolate 3D7)	56.52	23	10	0	6	28	739	761	0.25	37.6
PY05393	hypothetical protein	Q55CL6	Dual specificity mitogen-activated protein kinase kinase 1	Dictyostelium discoideum	33.96	53	25	3	55	104	189	234	0.59	35.5
PY05372	hypothetical protein	P84180	Putative gustatory receptor 22b	Drosophila melanogaster	57.14	14	6	0	12	25	179	192	7.8	28.4
PY05369	hypothetical protein	Q8IIG1	Uncharacterized protein PF11_0213	Plasmodium falciparum (isolate 3D7)	26.72	393	151	30	83	435	536	831	4e-07	57.2
PY05358	hypothetical protein	Q95196	Semenogelin-2	Macaca mulatta	41.18	51	21	4	4	52	253	296	0.43	32.6
PY05352	hypothetical protein	Q54KU5	Probable polyketide synthase 24	Dictyostelium discoideum	33.33	48	32	0	573	620	1683	1730	6	33.9
PY05346	hypothetical protein	Q3ZJ90	DNA-directed RNA polymerase subunit beta''	Pseudendoclonium akinetum	40.48	42	19	2	243	279	2584	2624	0.91	37.2
PY00621	hypothetical protein	P57353	Enoyl-[acyl-carrier-protein] reductase [NADH]	Buchnera aphidicola subsp. Acyrthosiphon pisum	37.5	56	30	3	2	53	198	252	1.9	33
PY05341	hypothetical protein	Q54HI2	SPX and EXS domain-containing protein 4	Dictyostelium discoideum	39.22	51	29	2	16	65	952	1001	0.02	38
PY05332	hypothetical protein	Q645V7	Taste receptor type 2 member 50	Pongo pygmaeus	40.74	54	15	4	236	277	188	236	3.2	33.4
PY05334	hypothetical protein	Q66JG3	Probable glutamyl-tRNA synthetase, mitochondrial	Xenopus tropicalis	54.17	24	8	1	1	24	462	482	1.8	30.5
PY05325	hypothetical protein	B9KCK3	tRNA (uracil-5-)-methyltransferase	Campylobacter lari (strain RM2100 / D67 / ATCC BAA-1060)	38.36	73	28	5	266	321	152	224	0.14	38.4
PY05316	hypothetical protein	Q46JN0	Seryl-tRNA synthetase	Prochlorococcus marinus (strain NATL2A)	64.71	17	5	1	12	28	364	379	2.4	30.1
PY05312	hypothetical protein	Q64MG9	Prolipoprotein diacylglyceryl transferase	Bacteroides fragilis	60	15	6	0	21	35	194	208	2.3	30.1
PY05310	hypothetical protein	Q6KIH8	Protein grpE	Mycoplasma mobile	38.6	57	27	5	48	98	24	78	1.5	33.9
PY05308	hypothetical protein	Q9PQU3	Phosphate import ATP-binding protein pstB	Ureaplasma parvum	50	22	10	1	1	22	91	111	5.7	28.9
PY05304	hypothetical protein	B3PEP6	Catalase-peroxidase 2	Cellvibrio japonicus (strain Ueda107)	51.61	31	8	2	20	43	631	661	9.9	28
PY05288	hypothetical protein	Q54U44	ABC transporter C family member 12	Dictyostelium discoideum	61.11	18	7	0	16	33	60	77	3.2	29.7
PY05291	hypothetical protein	Q9Y933	GMP synthase [glutamine-hydrolyzing]	Aeropyrum pernix	52.94	17	6	1	2	16	163	179	3.3	29.7
PY05261	hypothetical protein	O13154	Protein kinase C and casein kinase substrate in neurons protein 2	Gallus gallus	62.5	16	6	0	1	16	418	433	1.3	30.9
PY05247	hypothetical protein	B1ZKN8	Protoheme IX farnesyltransferase	Methylobacterium populi (strain ATCC BAA-705 / NCIMB 13946 / BJ001)	54.17	24	7	1	25	44	288	311	7.4	28.4
PY05224	hypothetical protein	Q5UQV0	Putative thiol protease R355	Acanthamoeba polyphaga mimivirus	47.62	21	7	1	18	38	6	22	5.6	28.9
PY05205	hypothetical protein	Q86K80	UPF0420 protein	Dictyostelium discoideum	35.71	42	27	0	200	241	331	372	0.15	38.4
PY05203	hypothetical protein	Q6FWS2	Pre-rRNA-processing protein ESF2	Candida glabrata	45.16	31	16	1	105	135	44	73	0.48	35.5
PY05202	hypothetical protein	Q722M0	Motility gene repressor mogR	Listeria monocytogenes serotype 4b (strain F2365)	39.19	74	24	5	139	197	149	216	4.7	32.6
PY05197	hypothetical protein	Q54UA9	Probable serine/threonine-protein kinase clkA	Dictyostelium discoideum	23.92	439	202	26	255	653	27	373	9e-06	53.4
PY05188	hypothetical protein	Q8KA01	Chaperone surA homolog	Buchnera aphidicola subsp. Schizaphis graminum	54.17	24	8	1	2	25	393	413	8.9	28.4
PY00600	hypothetical protein	P37899	Heat shock 70 kDa protein	Pyrenomonas salina	35.16	91	26	7	82	139	530	620	0.03	40.9
PY05181	hypothetical protein	Q54B29	Uncharacterized membrane protein DDB_G0293934	Dictyostelium discoideum	39.13	46	26	1	31	76	1585	1628	0.45	35.5
PY05167	hypothetical protein	Q8K9H7	UPF0076 protein BUsg_359	Buchnera aphidicola subsp. Schizaphis graminum	33.33	69	26	4	38	105	2	51	0.83	36.8
PY05151	hypothetical protein	Q8IWR1	Tripartite motif-containing protein 59	Homo sapiens	57.89	19	8	0	5	23	377	395	7.9	28.4
PY05147	hypothetical protein	C4QWJ4	Mitochondrial distribution and morphology protein 10	Pichia pastoris (strain GS115)	57.14	21	7	1	4	24	259	277	5.9	28.9
PY00594	hypothetical protein	Q54Z27	Nucleolar protein 9 homolog	Dictyostelium discoideum	34.62	104	52	6	62	151	404	505	0.06	39.7
PY00596	hypothetical protein	Q09875	Uncharacterized protein C12G12.12	Schizosaccharomyces pombe	32.43	37	25	0	72	108	82	118	3.8	33.4
PY05138	hypothetical protein	P34858	NADH-ubiquinone oxidoreductase chain 4L	Anopheles gambiae	46.67	30	12	1	1	30	41	66	1.4	30.9
PY05130	hypothetical protein	P0C5Q0	Uncharacterized protein YLR154W-F	Saccharomyces cerevisiae	82.61	23	4	0	27	49	18	40	2	34.7
PY05129	hypothetical protein	Q54X75	Putative mediator of RNA polymerase II transcription subunit 16	Dictyostelium discoideum	42.22	45	24	2	198	242	1220	1262	0.01	43.4
PY05118	hypothetical protein	B2X1Z4	DNA-directed RNA polymerase subunit beta''	Oedogonium cardiacum	47.06	34	9	2	4	34	1632	1659	2.4	30.1
PY05101	hypothetical protein	Q58083	Probable ATP-dependent RNA helicase MJ0669	Methanocaldococcus jannaschii	38.03	71	16	6	32	91	100	153	0.43	35.5
PY05087	hypothetical protein	P53322	High-affinity nicotinic acid transporter	Saccharomyces cerevisiae	38.33	60	29	4	291	347	449	503	0.47	36.8
PY05085	hypothetical protein	Q8I3Z1	MATH and LRR domain-containing protein PFE0570w	Plasmodium falciparum (isolate 3D7)	27.93	179	100	9	267	438	9851	10007	0.0001	51.4
PY05045	hypothetical protein	Q8I615	Origin recognition complex subunit 1	Plasmodium falciparum (isolate 3D7)	35.62	73	32	4	119	188	179	239	0.13	37.6
PY05028	hypothetical protein	Q54J11	RhoGEF domain-containing protein gxcI	Dictyostelium discoideum	52	25	12	0	111	135	1033	1057	0.9	35.9
PY05013	hypothetical protein	Q9C103	Crossover junction endonuclease eme1	Schizosaccharomyces pombe	46.43	28	15	0	8	35	607	634	1.8	30.5
PY05009	hypothetical protein	Q5WY20	2,3,4,5-tetrahydropyridine-2,6-dicarboxylate N-succinyltransferase	Legionella pneumophila (strain Lens)	51.85	27	7	2	3	29	199	219	5.8	28.9
PY04999	hypothetical protein	Q9ZD70	Uncharacterized protein RP474	Rickettsia prowazekii	47.06	34	16	1	3	36	133	164	1	31.4
PY04995	hypothetical protein	Q59019	Uncharacterized protein MJ1626	Methanocaldococcus jannaschii	48.39	31	15	1	4	33	400	430	1.4	30.9
PY04992	hypothetical protein	Q6MT18	Phenylalanyl-tRNA synthetase beta chain	Mycoplasma mycoides subsp. mycoides SC	42	50	24	2	176	221	226	274	4.3	32.6
PY04991	hypothetical protein	Q54XZ5	Probable serine/threonine-protein kinase DDB_G0278509	Dictyostelium discoideum	40	50	20	3	324	368	263	307	0.13	38.9
PY04987	hypothetical protein	Q9YW29	Early transcription factor 82 kDa subunit	Melanoplus sanguinipes entomopoxvirus	41.94	62	27	4	159	214	670	728	0.23	36.8
PY00569	hypothetical protein	Q9YVX9	Early transcription factor 70 kDa subunit	Melanoplus sanguinipes entomopoxvirus	37.29	59	22	5	1	47	370	425	0.1	34.7
PY04985	hypothetical protein	P21421	DNA-directed RNA polymerase subunit beta	Plasmodium falciparum	31.82	176	57	14	88	208	160	327	1e-05	51.8
PY04982	hypothetical protein	Q9UJA2	Cardiolipin synthase	Homo sapiens	37.5	40	23	1	29	68	262	299	8.7	29.3
PY04967	hypothetical protein	Q8ILR9	LRR domain-containing protein PF14_0175	Plasmodium falciparum (isolate 3D7)	50	38	15	2	1	37	3148	3182	0.0009	45.1
PY04962	hypothetical protein	Q54WN6	Cyclic AMP receptor-like protein G	Dictyostelium discoideum	35.29	68	33	4	160	218	210	275	2.8	33.4
PY00564	hypothetical protein	Q8EWJ2	Aspartyl/glutamyl-tRNA(Asn/Gln) amidotransferase subunit B	Mycoplasma penetrans	48	25	13	0	30	54	226	250	2.7	31.4
PY00561	hypothetical protein	Q58791	Uncharacterized protein MJ1396	Methanocaldococcus jannaschii	46.94	49	18	5	174	215	1122	1169	0.13	39.3
PY00563	hypothetical protein	Q1XDF3	Probable replicative DNA helicase	Porphyra yezoensis	37.14	35	17	1	105	139	443	472	2.1	33.4
PY04954	hypothetical protein	Q04956	Probable cation-transporting ATPase 1	Plasmodium falciparum	30.33	122	40	8	360	457	177	277	0.05	40.5
PY04953	hypothetical protein	Q54SF4	Putative uncharacterized protein DDB_G0282499	Dictyostelium discoideum	29.38	177	90	9	737	895	117	276	5e-06	54.7
PY04941	hypothetical protein	Q8BLN6	Protein unc-80 homolog	Mus musculus	72.73	11	3	0	31	41	1556	1566	9.9	28
PY04936	hypothetical protein	Q25802	DNA-directed RNA polymerase subunit beta''	Plasmodium falciparum	45.95	37	17	2	4	37	359	395	1.8	30.5
PY04926	hypothetical protein	Q8I3Z1	MATH and LRR domain-containing protein PFE0570w	Plasmodium falciparum (isolate 3D7)	29.57	115	57	6	1540	1650	6302	6396	0.01	44.3
PY04924	hypothetical protein	Q5UQ79	Uncharacterized protein L516	Acanthamoeba polyphaga mimivirus	38.24	68	32	4	70	131	446	509	0.38	36.4
PY04908	hypothetical protein	Q6CP76	Serine/threonine-protein kinase TEL1	Kluyveromyces lactis	48.15	27	10	2	5	29	2088	2112	4.3	29.3
PY04910	hypothetical protein	Q8F4J3	Phospho-N-acetylmuramoyl-pentapeptide-transferase	Leptospira interrogans	70.59	17	2	2	14	27	3	19	4.3	29.3
PY04906	hypothetical protein	Q8ID94	Uncharacterized protein MAL13P1.304	Plasmodium falciparum (isolate 3D7)	24.44	405	212	22	1	333	279	661	0.01	42.6
PY04903	hypothetical protein	C6KSS5	LRR domain-containing protein PFF0380w	Plasmodium falciparum (isolate 3D7)	30.43	207	79	15	233	427	2425	2578	3e-06	57.2
PY04900	hypothetical protein	P25588	Mediator of replication checkpoint protein 1	Saccharomyces cerevisiae	58.82	17	7	0	1	17	103	119	2.8	30.1
PY04873	hypothetical protein	P21249	Major antigen	Onchocerca volvulus	48.48	33	10	1	97	122	906	938	2.1	33.9
PY04864	hypothetical protein	Q8SSY6	Bifunctional serine/threonine-protein kinase/NEDD4-like E3 ubiquitin-protein ligase	Dictyostelium discoideum	35.11	94	43	4	3	86	1013	1098	0.02	43
PY00553	hypothetical protein	Q8D2U9	Tetraacyldisaccharide 4'-kinase	Wigglesworthia glossinidia brevipalpis	40	30	11	1	3	25	287	316	7.7	28.4
PY00555	hypothetical protein	Q8D265	Seryl-tRNA synthetase	Wigglesworthia glossinidia brevipalpis	64.71	17	6	0	3	19	405	421	4.2	29.3
PY00541	hypothetical protein	Q5UPM4	Uncharacterized protein R158	Acanthamoeba polyphaga mimivirus	31.31	99	47	5	193	283	242	327	0.37	37.2
PY04819	hypothetical protein	Q8IIG1	Uncharacterized protein PF11_0213	Plasmodium falciparum (isolate 3D7)	43.66	71	22	7	164	223	1873	1936	0.06	40.1
PY04818	hypothetical protein	Q6FWN4	GPI mannosyltransferase 2	Candida glabrata	44.44	45	18	3	8	47	334	376	0.24	33.4
PY04812	hypothetical protein	Q8CDN9	Leucine-rich repeat-containing protein 9	Mus musculus	52.63	19	9	0	6	24	665	683	7.8	28.4
PY00534	hypothetical protein	Q6BNU7	5'-3' exoribonuclease 2	Debaryomyces hansenii	40.38	52	24	3	275	321	903	952	2.2	35.1
PY04807	hypothetical protein	B0BS74	Electron transport complex protein rnfD	Actinobacillus pleuropneumoniae serotype 3 (strain JL03)	61.9	21	7	1	9	29	13	32	0.32	33
PY00531	hypothetical protein	Q06R72	Putative membrane protein ycf1	Jasminum nudiflorum	50	32	8	2	1	29	1301	1327	1.5	33
PY04760	hypothetical protein	B8IMM9	Inner membrane protein oxaA	Methylobacterium nodulans (strain ORS2060 / LMG 21967)	35.48	62	21	4	195	253	357	402	0.82	35.5
PY04744	hypothetical protein	Q34799	NADH-ubiquinone oxidoreductase chain 2	Hylobates syndactylus	41.18	34	17	2	63	94	192	224	4.8	31.4
PY00521	hypothetical protein	Q9I7U4	Titin	Drosophila melanogaster	35.29	51	31	1	135	183	14923	14973	0.79	34.7
PY04727	hypothetical protein	P25302	Regulatory protein SWI4	Saccharomyces cerevisiae	50	28	8	2	178	199	294	321	9.6	31.4
PY04726	hypothetical protein	Q55DM1	BEACH domain-containing protein lvsA	Dictyostelium discoideum	32.76	58	37	1	133	190	79	134	0.94	36.4
PY04703	hypothetical protein	P36552	Coproporphyrinogen-III oxidase, mitochondrial	Mus musculus	40.54	37	12	2	154	181	304	339	0.97	35.5
PY04679	hypothetical protein	P54673	Phosphatidylinositol 3-kinase 1	Dictyostelium discoideum	40.82	49	16	2	2	37	15	63	0.07	39.7
PY04678	hypothetical protein	P32585	Mediator of RNA polymerase II transcription subunit 18	Saccharomyces cerevisiae	35.71	56	27	2	232	280	95	148	0.13	38
PY04663	hypothetical protein	Q7M1Z2	Ribosome-inactivating protein saporin-9	Saponaria officinalis	55	20	9	0	15	34	180	199	5.9	28.9
PY04648	hypothetical protein	Q86J11	Kelch repeat-containing protein DDB_G0274267	Dictyostelium discoideum	44.44	36	18	1	113	148	246	279	0.29	36.4
PY04652	hypothetical protein	B1NWS8	Neurotoxin Nv1-116.40.1	Nematostella vectensis	40.62	32	11	2	1	30	31	56	5.7	28.9
PY04649	hypothetical protein	Q55FQ9	Lysosome membrane protein 2-C	Dictyostelium discoideum	42.86	28	12	1	9	36	458	481	5.7	28.9
PY04656	hypothetical protein	P0C5Q0	Uncharacterized protein YLR154W-F	Saccharomyces cerevisiae	82.61	23	4	0	40	62	18	40	0.33	34.7
PY04646	hypothetical protein	Q9FNI7	Glucomannan 4-beta-mannosyltransferase 2	Arabidopsis thaliana	44.12	34	8	2	3	25	359	392	7.7	28.4
PY04634	hypothetical protein	Q54EH3	GTPase-activating protein DDB_G0291510	Dictyostelium discoideum	35.62	73	41	2	29	98	618	687	2.7	34.7
PY04635	hypothetical protein	Q54IE7	Uncharacterized protein DDB_G0288805	Dictyostelium discoideum	31.31	99	49	5	374	463	75	163	0.05	40.5
PY04595	hypothetical protein	Q54UA9	Probable serine/threonine-protein kinase clkA	Dictyostelium discoideum	27.89	294	147	16	92	361	19	271	7e-09	64.3
PY04594	hypothetical protein	Q54PE0	Periodic tryptophan protein 2 homolog	Dictyostelium discoideum	56.67	30	12	1	152	181	888	916	0.04	39.3
PY04584	hypothetical protein	C6KTD2	Putative histone-lysine N-methyltransferase PFF1440w	Plasmodium falciparum (isolate 3D7)	37.5	64	31	3	270	329	81	139	0.0002	48.9
PY04583	hypothetical protein	Q899N5	Acetyl-coenzyme A carboxylase carboxyl transferase subunits beta/alpha	Clostridium tetani	33.33	57	32	3	6	61	302	353	3.6	33
PY04575	hypothetical protein	Q8EUR6	Alanyl-tRNA synthetase	Mycoplasma penetrans	44.68	47	21	2	281	323	259	304	0.05	41.8
PY04562	hypothetical protein	A7ENU3	Protein TIF31 homolog	Sclerotinia sclerotiorum (strain ATCC 18683 / 1980 / Ss-1)	35.59	59	31	3	9	63	336	391	1.2	34.7
PY04558	hypothetical protein	Q54SF4	Putative uncharacterized protein DDB_G0282499	Dictyostelium discoideum	27.57	301	153	12	175	467	28	271	2e-07	59.7
PY04550	hypothetical protein	P21358	Ribosomal protein VAR1, mitochondrial	Candida glabrata	43.18	44	21	3	6	47	113	154	0.1	38.4
PY00499	hypothetical protein	Q7ZWF4	RING finger protein 145	Danio rerio	54.17	24	10	1	2	25	43	65	5.9	28.9
PY04536	hypothetical protein	P77136	Uncharacterized protein yqeK	Escherichia coli (strain K12)	41.94	62	23	6	1	60	48	98	0.87	35.5
PY04525	hypothetical protein	Q8I3Z1	MATH and LRR domain-containing protein PFE0570w	Plasmodium falciparum (isolate 3D7)	27.93	111	61	5	69	163	9900	10007	0.15	38
PY04530	hypothetical protein	Q25802	DNA-directed RNA polymerase subunit beta''	Plasmodium falciparum	28.69	237	78	18	256	447	610	800	0	47.2
PY04520	hypothetical protein	C6KTD2	Putative histone-lysine N-methyltransferase PFF1440w	Plasmodium falciparum (isolate 3D7)	42.47	73	21	9	161	220	3879	3943	0	44.7
PY04509	hypothetical protein	Q55FT4	Probable serine/threonine-protein kinase tsuA	Dictyostelium discoideum	29.37	143	82	6	9	150	660	784	4e-05	50.1
PY04488	hypothetical protein	C6KTD2	Putative histone-lysine N-methyltransferase PFF1440w	Plasmodium falciparum (isolate 3D7)	31.43	70	40	2	177	246	78	139	0.01	43
PY04486	hypothetical protein	Q25802	DNA-directed RNA polymerase subunit beta''	Plasmodium falciparum	27.44	215	98	11	119	297	258	450	0.03	40.9
PY00489	hypothetical protein	P47486	Probable DNA helicase II homolog	Mycoplasma genitalium	50	24	10	1	15	36	284	307	1.3	30.9
PY00492	hypothetical protein	Q1ISB7	50S ribosomal protein L22	Acidobacteria bacterium (strain Ellin345)	52	25	12	0	2	26	87	111	7.7	28.4
PY04468	hypothetical protein	Q54LK8	Uncharacterized protein DDB_G0286591	Dictyostelium discoideum	35.37	82	51	1	25	104	166	247	0.04	38.9
PY04449	hypothetical protein	Q54ML4	HEAT repeat-containing protein 1 homolog	Dictyostelium discoideum	73.33	15	4	0	18	32	650	664	5.7	28.9
PY04428	hypothetical protein	Q723X5	Internalin-I	Listeria monocytogenes serotype 4b (strain F2365)	56.52	23	8	1	19	41	101	121	4.2	29.3
PY04420	hypothetical protein	Q5UQ30	Uncharacterized protein L211	Acanthamoeba polyphaga mimivirus	35.48	31	14	1	1	25	138	168	5.6	28.9
PY04407	hypothetical protein	Q54T36	Probable polyketide synthase 19	Dictyostelium discoideum	50	26	9	1	41	62	928	953	0.76	33.4
PY04405	hypothetical protein	Q058E5	DNA-directed RNA polymerase subunit beta	Buchnera aphidicola subsp. Cinara cedri	61.11	18	6	1	13	30	226	242	7.7	28.4
PY04399	hypothetical protein	Q8I659	Uncharacterized protein PFB0765w	Plasmodium falciparum (isolate 3D7)	31.62	117	48	5	488	599	239	328	0	45.9
PY04381	hypothetical protein	Q8IBB8	Uncharacterized protein MAL8P1.12	Plasmodium falciparum (isolate 3D7)	27.65	434	176	31	244	603	562	931	0.0001	49.3
PY04359	hypothetical protein	Q54PN1	Putative uncharacterized protein DDB_G0284425	Dictyostelium discoideum	47.62	21	10	1	1	20	59	79	5.6	28.9
PY04356	hypothetical protein	Q8I5I1	Uncharacterized protein PFL1135c	Plasmodium falciparum (isolate 3D7)	39.22	51	19	2	104	144	16	64	4.5	32.2
PY04338	hypothetical protein	P18161	Dual specificity protein kinase pyk2	Dictyostelium discoideum	29.91	107	55	5	520	612	297	397	0.02	42.6
PY04325	hypothetical protein	Q869W0	Homeobox protein 2	Dictyostelium discoideum	28	200	81	8	1063	1249	702	851	2e-06	57.2
PY04315	hypothetical protein	Q293F6	FACT complex subunit Ssrp1	Drosophila pseudoobscura pseudoobscura	48.28	29	11	2	112	140	478	502	2.3	33.4
PY00462	hypothetical protein	Q09WW0	Putative membrane protein ycf1	Morus indica	37.04	54	24	3	6	49	1117	1170	0.13	34.3
PY00057	hypothetical protein	Q9X170	UPF0118 membrane protein TM_1349	Thermotoga maritima	63.16	19	7	0	23	41	13	31	1.3	30.9
PY04290	hypothetical protein	C6KSS5	LRR domain-containing protein PFF0380w	Plasmodium falciparum (isolate 3D7)	30.73	179	63	14	533	675	1720	1873	0	44.7
PY04271	hypothetical protein	Q9P7B3	Putative cation exchanger C521.04c	Schizosaccharomyces pombe	62.5	16	6	0	53	68	169	184	1.9	31.4
PY04263	hypothetical protein	P39922	Myosin heavy chain, clone 203 (Fragment)	Hydra vulgaris	37.93	58	23	3	21	73	221	270	0.08	37.2
PY04239	hypothetical protein	Q54PK8	Probable serine/threonine-protein kinase DDB_G0284491	Dictyostelium discoideum	43.48	46	21	1	336	381	297	337	0.03	42.6
PY04224	hypothetical protein	Q8IID4	Dynein heavy chain-like protein PF11_0240	Plasmodium falciparum (isolate 3D7)	50	38	16	2	181	218	2163	2197	0.13	37.6
PY00453	hypothetical protein	Q86HN7	Probable serine/threonine-protein kinase PLK	Dictyostelium discoideum	38.33	60	28	2	20	74	490	545	0.02	38.9
PY04216	hypothetical protein	Q60282	Uncharacterized protein MJECL23	Methanocaldococcus jannaschii	56.25	16	7	0	7	22	38	53	7.7	28.4
PY04187	hypothetical protein	Q54SF4	Putative uncharacterized protein DDB_G0282499	Dictyostelium discoideum	29.81	161	61	10	1008	1145	218	349	0.0001	50.9
PY04178	hypothetical protein	Q859W7	Protein ycf2	Anthoceros formosae	47.37	19	10	0	9	27	418	436	6.5	30.1
PY04175	hypothetical protein	Q31BR1	Histidyl-tRNA synthetase	Prochlorococcus marinus (strain MIT 9312)	31.94	72	37	2	243	311	361	423	0.87	36.4
PY04176	hypothetical protein	Q8IBP1	Uncharacterized protein PF07_0086	Plasmodium falciparum (isolate 3D7)	27.16	162	59	10	165	279	206	355	0	44.7
PY04159	hypothetical protein	Q4L8Q5	Probable nitrate transporter narT	Staphylococcus haemolyticus (strain JCSC1435)	64.29	14	5	0	14	27	78	91	7.7	28.4
PY04136	hypothetical protein	B2X1Z3	DNA-directed RNA polymerase subunit beta'	Oedogonium cardiacum	34.38	160	52	12	984	1100	1088	1237	0	46.8
PY04118	hypothetical protein	Q8K999	Uncharacterized transporter BUsg_450	Buchnera aphidicola subsp. Schizaphis graminum	36.36	33	15	1	5	37	299	325	2.4	30.1
PY04091	hypothetical protein	Q08683	Anaphase-promoting complex subunit 5	Saccharomyces cerevisiae	83.33	12	1	1	1	12	116	126	7.7	28.4
PY00442	hypothetical protein	Q8IM00	Uncharacterized protein PF14_0093	Plasmodium falciparum (isolate 3D7)	28.21	280	123	20	3	242	129	370	0.0002	48.9
PY04079	hypothetical protein	Q75JZ0	GATA zinc finger domain-containing protein 8	Dictyostelium discoideum	30.43	92	45	6	115	201	246	323	0.02	40.9
PY04077	hypothetical protein	P46015	Uncharacterized protein all1601	Anabaena sp. (strain PCC 7120)	55	20	9	0	136	155	63	82	3.3	33
PY04050	hypothetical protein	C6KTB7	Putative E3 ubiquitin-protein ligase protein PFF1365c	Plasmodium falciparum (isolate 3D7)	46.67	45	15	4	106	150	4070	4105	0.02	39.7
PY04048	hypothetical protein	P32776	RNA polymerase II transcription factor B subunit 1	Saccharomyces cerevisiae	30.14	73	21	3	443	502	403	458	1.2	35.9
PY04036	hypothetical protein	C0H4W3	Probable ATP-dependent helicase PF08_0048	Plasmodium falciparum (isolate 3D7)	28.26	138	44	7	31	149	514	615	0	43.4
PY04029	hypothetical protein	Q8I615	Origin recognition complex subunit 1	Plasmodium falciparum (isolate 3D7)	35.29	85	31	6	215	276	39	122	0.74	35.5
PY04033	hypothetical protein	Q8KA17	Electron transport complex protein rnfE	Buchnera aphidicola subsp. Schizaphis graminum	46.67	30	14	1	169	198	74	101	0.62	36.8
PY04022	hypothetical protein	Q8BDD9	Uncharacterized protein E8	Bovine papillomavirus type 3	43.33	30	13	1	1	30	44	69	3.1	29.7
PY04018	hypothetical protein	Q9HGI8	Eukaryotic peptide chain release factor GTP-binding subunit	Kluyveromyces lactis	51.85	27	9	2	49	75	88	110	4.4	32.2
PY04019	hypothetical protein	Q8I3Z1	MATH and LRR domain-containing protein PFE0570w	Plasmodium falciparum (isolate 3D7)	29.78	178	100	8	39	215	3941	4094	0.0003	49.3
PY04012	hypothetical protein	Q8CNP3	DNA polymerase IV	Staphylococcus epidermidis (strain ATCC 12228)	72.73	11	3	0	2	12	191	201	7.4	28.4
PY04010	hypothetical protein	Q54EH1	Epsin	Dictyostelium discoideum	30.17	116	40	8	198	282	389	494	0.24	37.2
PY03997	hypothetical protein	P32328	Serine/threonine-protein kinase DBF20	Saccharomyces cerevisiae	46.15	26	12	1	9	32	351	376	1.6	33
PY03978	hypothetical protein	Q057G7	Lysyl-tRNA synthetase	Buchnera aphidicola subsp. Cinara cedri	52.63	19	9	0	3	21	369	387	3.2	29.7
PY03933	hypothetical protein	Q8IC32	Leucine-rich repeat and coiled-coil domain-containing protein PF07_0014	Plasmodium falciparum (isolate 3D7)	34.18	79	40	4	653	728	797	866	0.08	40.5
PY03934	hypothetical protein	Q54R73	Uncharacterized protein DDB_G0283357	Dictyostelium discoideum	28.57	77	33	3	22	97	49	104	2.6	35.1
PY03938	hypothetical protein	Q9P7H8	Uncharacterized protein C1782.01	Schizosaccharomyces pombe	44.12	34	15	2	18	51	342	371	4.1	31.4
PY03923	hypothetical protein	Q554C5	Probable WRKY transcription factor protein 1	Dictyostelium discoideum	40	50	23	2	315	359	998	1045	0.14	39.3
PY03907	hypothetical protein	Q5ZKL5	Prolyl endopeptidase-like	Gallus gallus	31.58	76	30	6	21	91	222	280	3.6	32.6
PY03866	hypothetical protein	C6KSS5	LRR domain-containing protein PFF0380w	Plasmodium falciparum (isolate 3D7)	33.61	119	33	8	51	140	1488	1589	0.0007	45.5
PY03852	hypothetical protein	Q58479	Uncharacterized protein MJ1079	Methanocaldococcus jannaschii	34.55	55	16	3	4	47	307	352	0.18	33.9
PY03819	hypothetical protein	Q54J55	Myb-like protein X	Dictyostelium discoideum	69.57	23	7	0	137	159	700	722	0	45.1
PY03822	hypothetical protein	A8H6V6	Protein Xni	Shewanella pealeana (strain ATCC 700345 / ANG-SQ1)	41.67	36	18	2	5	38	177	211	5.8	31.8
PY03815	hypothetical protein	Q58403	Uncharacterized protein MJ0996	Methanocaldococcus jannaschii	42.11	38	17	3	9	42	113	149	0.42	32.6
PY00397	hypothetical protein	P48906	NADH-ubiquinone oxidoreductase chain 2	Pichia canadensis	54.17	24	10	1	147	170	59	81	7.5	31.4
PY03812	hypothetical protein	Q10041	Uncharacterized protein K01A12.2	Caenorhabditis elegans	63.16	19	6	1	1	19	26	43	3.3	29.7
PY03807	hypothetical protein	Q8RKH4	Antilisterial bacteriocin subtilosin biosynthesis protein AlbD	Bacillus subtilis	81.82	11	2	0	15	25	255	265	5.9	28.9
PY03806	hypothetical protein	Q552Q3	Integrator complex subunit 10-like protein	Dictyostelium discoideum	57.89	19	7	1	6	23	276	294	3.2	29.7
PY03795	hypothetical protein	P09975	Protein ycf2	Marchantia polymorpha	43.48	46	19	3	151	194	404	444	2.1	33.9
PY03794	hypothetical protein	C6KSS5	LRR domain-containing protein PFF0380w	Plasmodium falciparum (isolate 3D7)	30.68	88	34	6	708	780	2329	2404	4.2	34.7
PY03762	hypothetical protein	P24880	NADH-ubiquinone oxidoreductase chain 4	Ascaris suum	34.69	49	26	2	1	43	109	157	2.5	30.1
PY03761	hypothetical protein	P0A1M9	Surface presentation of antigens protein spaS	Shigella sonnei	36.84	38	22	1	5	42	189	224	9.9	28
PY03759	hypothetical protein	Q68W10	Hemolysin C	Rickettsia typhi	90	10	1	0	4	13	29	38	7.8	28.4
PY03750	hypothetical protein	B0S3V6	Ribonuclease P protein component	Finegoldia magna (strain ATCC 29328)	72.73	11	3	0	7	17	9	19	5.9	28.9
PY03748	hypothetical protein	Q4UL27	Putative response regulator ntrX-like	Rickettsia felis	41.67	36	16	1	2	37	286	316	4.2	29.3
PY03746	hypothetical protein	Q54QR1	LIM domain-containing protein A	Dictyostelium discoideum	31.17	77	38	2	123	199	217	278	0.25	37.2
PY03739	hypothetical protein	Q44907	Flagellar biosynthetic protein fliR	Borrelia burgdorferi	61.11	18	7	0	9	26	20	37	0.44	32.6
PY03728	hypothetical protein	P47484	Uncharacterized protein MG242	Mycoplasma genitalium	43.4	53	15	3	398	442	195	240	0.38	37.6
PY03726	hypothetical protein	P28854	Uncharacterized leucine-rich repeat-containing protein AMV014/Q3	Amsacta moorei entomopoxvirus	30.11	176	94	11	72	239	53	207	0.05	40.9
PY03722	hypothetical protein	Q0VPD2	UPF0276 protein ABO_1518	Alcanivorax borkumensis (strain SK2 / ATCC 700651 / DSM 11573)	43.75	16	9	0	25	40	30	45	7.8	28.4
PY03710	hypothetical protein	Q8C854	Myelin expression factor 2	Mus musculus	53.57	28	8	2	2	24	53	80	1.3	30.9
PY03700	hypothetical protein	P75376	Uncharacterized lipoprotein MPN_408	Mycoplasma pneumoniae	39.39	33	18	1	3	33	385	417	7.7	28.4
PY03697	hypothetical protein	Q54D75	Probable cyclin-dependent serine/threonine-protein kinase DDB_G0292550	Dictyostelium discoideum	30.5	141	72	6	5	144	440	555	0	45.5
PY03692	hypothetical protein	Q552X2	Putative mediator of RNA polymerase II transcription subunit 26	Dictyostelium discoideum	29.75	121	45	7	315	425	1940	2030	0.05	40.5
PY03683	hypothetical protein	Q8IIG1	Uncharacterized protein PF11_0213	Plasmodium falciparum (isolate 3D7)	28.81	59	25	2	5	46	2213	2271	0.77	31.8
PY03674	hypothetical protein	O96133	Uncharacterized protein PFB0145c	Plasmodium falciparum (isolate 3D7)	30.83	133	70	7	431	561	1128	1240	0.07	40.1
PY03675	hypothetical protein	C6KSS5	LRR domain-containing protein PFF0380w	Plasmodium falciparum (isolate 3D7)	35.21	71	36	5	211	277	528	592	0.74	36.4
PY03670	hypothetical protein	O96133	Uncharacterized protein PFB0145c	Plasmodium falciparum (isolate 3D7)	31.45	124	64	8	360	475	730	840	0.0008	46.4
PY03657	hypothetical protein	Q3YS14	Seryl-tRNA synthetase	Ehrlichia canis (strain Jake)	47.22	36	10	3	24	59	46	72	7.4	30.5
PY03654	hypothetical protein	Q9US04	Gamma-glutamyltranspeptidase 1	Schizosaccharomyces pombe	64.29	14	4	1	9	22	239	251	5.8	28.9
PY03653	hypothetical protein	Q25410	Putative molluscan insulin-related peptide(s) receptor	Lymnaea stagnalis	40.54	37	16	2	6	36	552	588	8.2	29.7
PY03652	hypothetical protein	Q04732	Calcium-binding acidic-repeat protein	Euglena gracilis	68.75	16	5	0	74	89	659	674	1.7	32.6
PY03649	hypothetical protein	A8L591	50S ribosomal protein L32	Frankia sp. (strain EAN1pec)	48	25	13	0	56	80	2	26	0.15	35.5
PY03641	hypothetical protein	P60705	Probable DNA dC->dU-editing enzyme APOBEC3	Rattus norvegicus	41.67	36	15	1	91	120	229	264	1.5	35.1
PY00383	hypothetical protein	Q55DW9	Rho GTPase-activating protein gacZ	Dictyostelium discoideum	43.75	48	26	1	636	683	800	846	0.01	43.9
PY03634	hypothetical protein	O21033	60S ribosomal protein L14, mitochondrial	Dictyostelium discoideum	64.71	17	6	0	35	51	36	52	3.2	31.4
PY03623	hypothetical protein	P29126	Bifunctional endo-1,4-beta-xylanase xylA	Ruminococcus flavefaciens	21.99	191	88	16	157	329	299	446	1.7	34.7
PY00380	hypothetical protein	Q54GR1	Putative uncharacterized protein DDB_G0289963	Dictyostelium discoideum	32.12	165	78	10	135	269	90	250	0.01	42.2
PY03608	hypothetical protein	O73754	Gremlin-1	Xenopus laevis	43.4	53	22	3	592	639	15	64	0.4	38
PY03586	hypothetical protein	Q54R95	Probable serine/threonine-protein kinase DDB_G0283337	Dictyostelium discoideum	26.73	318	162	21	101	396	52	320	9e-06	53.4
PY03575	hypothetical protein	P12323	Glandular kallikrein, prostatic	Cavia porcellus	48	25	13	0	1	25	154	178	8.9	29.3
PY03545	hypothetical protein	Q03884	Putative uncharacterized protein YIL100C-A	Saccharomyces cerevisiae	68.75	16	5	0	22	37	56	71	0.31	33
PY03543	hypothetical protein	Q6FWN4	GPI mannosyltransferase 2	Candida glabrata	45.45	33	15	1	7	36	333	365	0.56	32.2
PY03533	hypothetical protein	A5UAW7	Sec-independent protein translocase protein tatA/E homolog	Haemophilus influenzae (strain PittEE)	48.72	39	17	2	132	170	40	75	0.11	38
PY03524	hypothetical protein	Q54YH4	Hybrid signal transduction histidine kinase B	Dictyostelium discoideum	59.26	27	9	2	61	86	166	191	0.84	33.4
PY03522	hypothetical protein	Q1RH40	Bifunctional methyltransferase	Rickettsia bellii (strain RML369-C)	47.83	23	11	1	13	34	184	206	7.6	28.4
PY03517	hypothetical protein	Q06J19	DNA-directed RNA polymerase subunit beta''	Bigelowiella natans	28.83	222	92	14	452	661	801	968	0.01	44.3
PY03509	hypothetical protein	P63116	Asc-type amino acid transporter 1	Rattus norvegicus	52.38	21	8	1	7	25	56	76	0.43	32.6
PY03490	hypothetical protein	Q8EUC9	50S ribosomal protein L18	Mycoplasma penetrans	38	50	25	1	4	47	3	52	2.7	32.6
PY03487	hypothetical protein	P52529	Protein U79/U80	Human herpesvirus 6A (strain Uganda-1102)	58.82	17	7	0	25	41	168	184	3.1	29.7
PY03466	hypothetical protein	Q86K40	Putative uncharacterized protein DDB_G0277255	Dictyostelium discoideum	26.03	219	91	8	1331	1545	864	1015	1e-06	57.6
Chro.60093	hypothetical protein	Q9DDD1	Probable G-protein coupled receptor 149	Gallus gallus	45.83	24	13	0	19	42	32	55	8.1	31.4
Chro.60608	hypothetical protein	O94901	SUN domain-containing protein 1	Homo sapiens	42.86	28	11	1	12	34	569	596	7.4	28.4
Chro.40361	hypothetical protein	Q6CPY8	Probable transporter MCH1	Kluyveromyces lactis	52.17	23	8	1	48	70	393	412	3.8	30.5
Chro.10363	hypothetical protein	Q1E6M1	H/ACA ribonucleoprotein complex subunit 1	Coccidioides immitis	45.71	35	12	1	247	281	9	36	6.3	33
Chro.70576	hypothetical protein	Q3AXB7	3-phosphoshikimate 1-carboxyvinyltransferase	Synechococcus sp. (strain CC9902)	66.67	15	5	0	47	61	375	389	8.9	28.4
Chro.30051	hypothetical protein	A1B2I7	Carboxylate-amine ligase Pden_1633	Paracoccus denitrificans (strain Pd 1222)	64.71	17	5	1	61	77	135	150	6.5	29.7
Chro.50472	hypothetical protein	Q6C4K3	tRNA-dihydrouridine synthase 3	Yarrowia lipolytica	56.25	16	7	0	14	29	454	469	7.7	28.4
CMU_039410	hypothetical protein, conserved	Q5NBU8	XIAP-associated factor 1	Mus musculus	31.71	41	17	1	106	146	182	211	4.9	33
CMU_013450	hypothetical protein, conserved	P04786	DNA topoisomerase 1	Saccharomyces cerevisiae	44.44	45	12	4	2	38	15	54	6.9	31.8
CMU_020110	hypothetical protein, conserved	Q3B169	Biotin synthase	Pelodictyon luteolum (strain DSM 273)	45.95	37	13	1	1	37	126	155	7.1	30.9
cgd4_10	hypothetical protein	Q8C8R3	Ankyrin-2	Mus musculus	73.33	15	4	0	110	124	2208	2222	6.7	31.4
cgd5_4600	conserved hypothetical protein	A1SAM0	Ribosomal protein L11 methyltransferase	Shewanella amazonensis (strain ATCC BAA-1098 / SB2B)	73.33	15	4	0	77	91	68	82	6.4	32.2
cgd2_390	hypothetical protein	Q59U67	Transcription initiation factor TFIID subunit 4	Candida albicans	57.14	21	7	1	131	149	232	252	3.6	32.2
ETH_00000530	hypothetical protein	Q9HSM2	DNA mismatch repair protein mutS 1	Halobacterium salinarium	61.11	18	7	0	113	130	133	150	6.2	31.4
ETH_00001565	hypothetical protein	B8ZZ34	Putative protein shisa-8	Homo sapiens	45.45	33	10	1	53	85	194	218	5.9	34.7
ETH_00003930	hypothetical protein	Q9CAA5	Pentatricopeptide repeat-containing protein At1g68980, mitochondrial	Arabidopsis thaliana	53.85	26	7	1	104	129	46	66	3.9	31.8
ETH_00002425	hypothetical protein	Q80U30	Protein CLEC16A	Mus musculus	63.16	19	6	1	215	233	894	911	3.8	34.7
ETH_00006035	hypothetical protein	Q67TP9	Heat stress transcription factor B-1	Oryza sativa subsp. japonica	62.5	16	6	0	60	75	153	168	6.5	30.5
ETH_00006215	hypothetical protein, conserved	P18168	Protein serrate	Drosophila melanogaster	58.33	24	10	0	143	166	449	472	3.5	35.1
ETH_00006465	hypothetical protein	P32315	Forkhead box protein A1-B	Xenopus laevis	40.48	42	20	1	164	205	287	323	6.7	32.6
ETH_00008215	hypothetical protein, conserved	O73770	Protein DGCR6	Gallus gallus	70.59	17	5	0	3	19	30	46	7.3	30.5
ETH_00008425	hypothetical protein	Q6KC51	Actin-binding LIM protein 2	Rattus norvegicus	48.48	33	14	3	866	897	17	47	4.9	34.7
ETH_00011735	hypothetical protein	Q969R2	Oxysterol-binding protein 2	Homo sapiens	46.15	26	7	1	2	20	425	450	5.7	30.1
ETH_00012660	hypothetical protein	Q5RF72	Protein FAM188B	Pongo abelii	75	16	2	1	1	14	212	227	4.1	31.4
ETH_00012940	hypothetical protein	Q2N9D3	Adenylate kinase	Erythrobacter litoralis (strain HTCC2594)	63.64	22	4	1	38	59	10	27	4	33.4
ETH_00013215	hypothetical protein	P08117	Alpha-amylase AMY3	Triticum aestivum	52	25	11	1	208	232	54	77	4.9	33
ETH_00013325	hypothetical protein	P50437	Uncharacterized protein C28C12.3	Caenorhabditis elegans	58.33	24	10	0	30	53	166	189	6.8	33.9
ETH_00013400	hypothetical protein	Q3YZ43	Exodeoxyribonuclease 7 large subunit	Shigella sonnei (strain Ss046)	57.14	21	9	0	123	143	323	343	8.6	31.8
ETH_00013725	hypothetical protein	Q7XM16	Zinc finger CCCH domain-containing protein 30	Oryza sativa subsp. japonica	43.08	65	20	6	239	299	13	64	3.3	34.3
ETH_00014160	hypothetical protein	Q8N349	Olfactory receptor 2L13	Homo sapiens	42.86	35	17	1	610	641	169	203	1.9	37.2
ETH_00015590	hypothetical protein	Q5M9G8	DDB1- and CUL4-associated factor 11	Rattus norvegicus	76.47	17	4	0	1268	1284	497	513	3	35.9
ETH_00015620	hypothetical protein	Q4WAQ9	Peptidyl-prolyl cis-trans isomerase-like 4	Aspergillus fumigatus	45.95	37	16	1	411	443	51	87	3.3	34.3
ETH_00017375	hypothetical protein	P40482	Protein transport protein SEC24	Saccharomyces cerevisiae	50	24	7	1	1	19	45	68	9.3	30.5
ETH_00019255	hypothetical protein	Q6ZQ58	La-related protein 1	Mus musculus	64	25	3	2	83	106	125	144	7	32.2
ETH_00019300	hypothetical protein	Q58CX9	Cytosolic carboxypeptidase-like protein 5	Bos taurus	44.12	34	17	1	883	914	701	734	7.2	34.7
ETH_00022275	hypothetical protein	B0UPC4	N-acetyl-gamma-glutamyl-phosphate reductase	Methylobacterium sp. (strain 4-46)	50	28	13	1	383	410	220	246	8.4	33.4
ETH_00022370	hypothetical protein, conserved	O74477	Metacaspase-1	Schizosaccharomyces pombe	47.5	40	10	3	823	862	74	102	6.5	34.7
ETH_00022825	hypothetical protein	Q8BG26	RUN and SH3 domain-containing protein 1	Mus musculus	41.38	29	17	0	232	260	144	172	0.89	35.5
ETH_00022865	hypothetical protein	Q69545	Uncharacterized protein LJ1	Human herpesvirus 6A (strain Uganda-1102)	45.16	31	12	1	389	414	66	96	5.6	33.4
ETH_00023820	hypothetical protein	Q0SMZ4	Phenylalanyl-tRNA synthetase beta chain	Borrelia afzelii (strain PKo)	58.33	24	9	1	79	101	358	381	4.8	32.2
ETH_00025075	hypothetical protein	Q29RT0	Heterogeneous nuclear ribonucleoprotein G	Bos taurus	64.29	14	5	0	106	119	358	371	6	30.9
ETH_00027450	hypothetical protein, conserved	A1DE13	Dicer-like protein 1	Neosartorya fischeri (strain ATCC 1020 / DSM 3700 / FGSC A1164 / NRRL 181)	53.85	26	11	1	162	187	378	402	5.9	33.4
ETH_00028540	hypothetical protein	Q9H7T3	Uncharacterized protein C10orf95	Homo sapiens	50	24	12	0	736	759	193	216	7.6	33.9
ETH_00035295	hypothetical protein	Q9X576	Catalase C	Rhizobium meliloti	57.14	21	7	1	67	85	425	445	7.7	30.5
ETH_00037230	hypothetical protein	Q91661	Zinc finger protein GLI4	Xenopus laevis	50	26	9	1	109	130	172	197	5.4	32.6
ETH_00039590	hypothetical protein	O14057	Probable guanine deaminase	Schizosaccharomyces pombe	47.22	36	12	2	469	497	458	493	2.9	34.7
ETH_00041015	hypothetical protein	A7Z2R4	UPF0229 protein RBAM_009260	Bacillus amyloliquefaciens (strain FZB42)	45.83	24	13	0	61	84	275	298	7	30.1
ETH_00041430	hypothetical protein	Q49LS8	XK-related protein 6	Tetraodon nigroviridis	37.84	37	18	2	56	87	149	185	6.7	30.9
ETH_00042435	hypothetical protein	Q2THX0	Probable palmitoyltransferase ZDHHC8	Pan troglodytes	66.67	21	4	1	311	331	663	680	4.4	33.4
ETH_00042465	hypothetical protein	Q06197	Isocitrate dehydrogenase [NADP]	Glycine max	71.43	14	4	0	127	140	395	408	9.5	30.9
ETH_00043040	hypothetical protein	A5PMY6	Collectin-12	Danio rerio	50	36	9	3	367	397	536	567	4	33.9
ETH_00043475	hypothetical protein	P03626	Putative assembly protein ORF301	Pseudomonas phage Pf3	55.56	18	8	0	11	28	257	274	1.5	31.8
ETH_00043680	hypothetical protein	Q503X2	39S ribosomal protein L4, mitochondrial	Danio rerio	76.92	13	3	0	65	77	131	143	7.5	30.5
ETH_00043745	hypothetical protein	P30415	NK-tumor recognition protein	Mus musculus	54.55	22	9	1	131	151	508	529	9.5	30.9
ETH_00004375	hypothetical protein	Q5T7P2	Late cornified envelope protein 1A	Homo sapiens	50	42	13	3	1143	1184	43	76	1.9	36.8
ETH_00030220	hypothetical protein	Q93971	Transient receptor potential channel	Caenorhabditis elegans	51.72	29	12	1	171	199	55	81	9.7	33.9
ETH_00032485	hypothetical protein	O75081	Protein CBFA2T3	Homo sapiens	47.06	34	9	2	125	149	124	157	6.3	33.4
ETH_00035695	hypothetical protein	Q9LZ98	ABC transporter I family member 20	Arabidopsis thaliana	50	26	11	1	9	32	81	106	4.3	29.3
ETH_00035735	hypothetical protein	Q5R4H0	Zinc transporter 9	Pongo abelii	33.33	51	19	2	2	50	9	46	4.9	31.8
ETH_00036140	hypothetical protein	Q1RLK6	UDP-GlcNAc:betaGal beta-1,3-N-acetylglucosaminyltransferase 4	Mus musculus	52.94	34	10	2	88	115	61	94	9.6	31.4
ETH_00037065	hypothetical protein	P28282	Protein UL56	Human herpesvirus 2 (strain HG52)	57.89	19	4	1	109	127	199	213	3.4	32.6
ETH_00037830	hypothetical protein	Q8FN82	Glutamate 5-kinase	Corynebacterium efficiens	64.71	17	6	0	2	18	115	131	8.8	33.4
ETH_00039170	hypothetical protein	O35426	X-box-binding protein 1	Mus musculus	48.39	31	10	1	178	202	199	229	7.7	33.4
ETH_00003230	hypothetical protein, conserved	Q62147	Sarcospan	Mus musculus	54.84	31	13	1	227	256	131	161	5.4	32.6
ETH_00004000	hypothetical protein	Q291E4	Protein virilizer	Drosophila pseudoobscura pseudoobscura	61.9	21	8	0	439	459	1728	1748	9.1	33.9
ETH_00007520	hypothetical protein	Q5RD08	Uncharacterized protein C20orf111 homolog	Pongo abelii	68.75	16	5	0	167	182	49	64	4.5	32.2
ETH_00007525	hypothetical protein	Q54MT0	Eukaryotic translation initiation factor 3 subunit I	Dictyostelium discoideum	51.85	27	12	1	708	733	147	173	9.5	33.9
ETH_00027420	hypothetical protein	Q8R4Y4	Stabilin-1	Mus musculus	48.15	27	6	1	75	93	957	983	5.6	31.8
ETH_00033975	hypothetical protein	Q9VKK1	Enhancer of mRNA-decapping protein 4 homolog	Drosophila melanogaster	54.55	22	10	0	66	87	317	338	3.7	33
ETH_00035345	hypothetical protein	C6AQU6	tRNA (uracil-5-)-methyltransferase	Aggregatibacter aphrophilus (strain NJ8700)	60.87	23	7	2	595	617	129	149	8	33.4
ETH_00037660	hypothetical protein	O32990	30S ribosomal protein S17	Mycobacterium leprae	37.84	37	20	2	1	35	72	107	9.2	30.5
ETH_00003415	hypothetical protein	Q6ZRI6	Uncharacterized protein C15orf39	Homo sapiens	45.95	37	11	2	341	368	984	1020	5.9	33.9
ETH_00006740	hypothetical protein	A2QLK4	1,3-beta-glucan synthase component FKS1	Aspergillus niger (strain CBS 513.88 / FGSC A1513)	50	30	6	2	186	210	192	217	5.6	32.2
ETH_00014575	hypothetical protein	Q99728	BRCA1-associated RING domain protein 1	Homo sapiens	57.14	21	7	1	427	445	37	57	7.4	33
ETH_00012785	hypothetical protein	P0C565	Chrysanthemyl diphosphate synthase, chloroplastic	Tanacetum cinerariifolium	44.44	27	14	1	11	37	3	28	0.43	32.6
ETH_00014130	hypothetical protein	Q4PBS8	Mitochondrial intermediate peptidase	Ustilago maydis	60	20	7	1	104	122	30	49	1.5	33
ETH_00018415	hypothetical protein	Q2LZ59	Mps one binder kinase activator-like 2	Drosophila pseudoobscura pseudoobscura	52.38	21	10	0	173	193	329	349	2.9	33
ETH_00023795	hypothetical protein	A2QWM4	Mitochondrial intermediate peptidase	Aspergillus niger (strain CBS 513.88 / FGSC A1513)	33.33	48	19	1	269	303	234	281	9.6	32.6
ETH_00025500	hypothetical protein	Q0AXT4	UPF0182 protein Swol_1161	Syntrophomonas wolfei subsp. wolfei (strain Goettingen)	52.63	19	9	0	79	97	774	792	6.4	32.2
ETH_00035235	hypothetical protein, conserved	Q9K6A3	Cell wall hydrolase cwlJ	Bacillus halodurans	35.82	67	28	5	5	60	66	128	7.9	33.9
ETH_00005735	hypothetical protein, conserved	Q9UUD9	Uncharacterized protein C17G9.13c	Schizosaccharomyces pombe	43.48	23	13	0	149	171	275	297	7.5	33
ETH_00015670	hypothetical protein, conserved	P35253	Envelope glycoprotein	Lake Victoria marburgvirus (strain Musoke-80)	34.43	61	13	4	73	109	399	456	8.3	33.4
ETH_00016390	hypothetical protein	Q8BXN7	Protein phosphatase 1K, mitochondrial	Mus musculus	45.45	22	12	0	247	268	39	60	7.1	32.6
ETH_00021310	hypothetical protein	P0C860	Putative male-specific lethal-3 protein-like 2	Homo sapiens	52.38	21	10	0	2	22	15	35	7.3	30.5
ETH_00022925	hypothetical protein	O55156	CAP-Gly domain-containing linker protein 2	Rattus norvegicus	56.67	30	9	2	277	302	27	56	1.4	35.5
ETH_00025440	hypothetical protein	P97525	Tumor necrosis factor receptor superfamily member 8	Rattus norvegicus	84.62	13	2	0	387	399	266	278	2.9	34.3
ETH_00026930	hypothetical protein	Q8XYN9	Glucose-6-phosphate isomerase	Ralstonia solanacearum	37.04	54	15	5	166	204	327	376	6.8	32.2
ETH_00028050	hypothetical protein	Q9BSG1	Zinc finger protein 2	Homo sapiens	48.15	27	8	1	246	266	214	240	5.7	32.6
ETH_00035420	hypothetical protein	Q26365	ADP,ATP carrier protein	Drosophila melanogaster	63.16	19	4	1	63	78	83	101	6.9	33.4
ETH_00037430	hypothetical protein	A6NJU9	Putative NPIP-like protein ENSP00000342480	Homo sapiens	61.9	21	7	1	145	164	1009	1029	2.9	33.9
ETH_00038690	hypothetical protein	Q255J4	4-hydroxy-3-methylbut-2-enyl diphosphate reductase	Chlamydophila felis (strain Fe/C-56)	40.48	42	13	2	39	76	50	83	8.7	32.6
ETH_00039425	hypothetical protein	Q8T5T1	Midasin	Giardia lamblia	81.82	11	2	0	41	51	4365	4375	6	30.5
ETH_00042805	hypothetical protein	Q13905	Rap guanine nucleotide exchange factor 1	Homo sapiens	60.87	23	8	1	74	95	814	836	4.6	32.2
ETH_00001870	hypothetical protein	O35986	Zinc finger Ran-binding domain-containing protein 2	Rattus norvegicus	37.7	61	22	3	27	87	200	244	1.3	33.4
ETH_00013405	hypothetical protein	P52825	Carnitine O-palmitoyltransferase 2, mitochondrial	Mus musculus	42.31	52	26	2	303	350	534	585	3.7	35.1
ETH_00015085	hypothetical protein	P28481	Collagen alpha-1(II) chain	Mus musculus	56.52	23	8	1	81	103	960	980	9.6	31.4
ETH_00018095	hypothetical protein	Q6Y7W6	PERQ amino acid-rich with GYF domain-containing protein 2	Homo sapiens	42.03	69	23	7	596	658	204	261	7.1	34.7
ETH_00020545	hypothetical protein, conserved	Q09733	Rho guanine nucleotide exchange factor gef2	Schizosaccharomyces pombe	41.86	43	10	3	272	304	458	495	8	33.4
ETH_00020550	hypothetical protein	P23773	GATA-binding factor 3	Xenopus laevis	48.28	29	14	1	234	261	161	189	3	33.4
ETH_00021965	hypothetical protein	P36723	Replication protein E1	Human papillomavirus type 27	37.5	56	27	2	121	174	587	636	3.2	35.5
ETH_00033760	hypothetical protein	Q1QRL0	Protease HtpX homolog	Nitrobacter hamburgensis (strain X14 / DSM 10229)	88.89	9	1	0	2	10	299	307	9.1	29.7
ETH_00036690	hypothetical protein	Q1LX29	Coiled-coil domain-containing protein 79	Danio rerio	57.89	19	8	0	127	145	132	150	9.6	30.9
ETH_00040800	hypothetical protein	Q65370	Late expression factor 2	Orgyia pseudotsugata multicapsid polyhedrosis virus	64.71	17	6	0	74	90	73	89	8.2	30.9
ETH_00042030	hypothetical protein	Q01887	Tyrosine-protein kinase RYK	Mus musculus	48.39	31	15	1	36	66	209	238	4.5	33
ETH_00002050	hypothetical protein	Q13247	Serine/arginine-rich splicing factor 6	Homo sapiens	35.9	39	25	0	390	428	188	226	3.5	35.1
ETH_00007150	hypothetical protein, conserved	Q3A5Q4	Phosphoribosylglycinamide formyltransferase 2	Pelobacter carbinolicus (strain DSM 2380 / Gra Bd 1)	69.23	13	4	0	331	343	223	235	7.2	33
ETH_00009755	hypothetical protein	Q4R8Y9	Trophoblast glycoprotein	Macaca fascicularis	39.47	38	20	1	131	168	30	64	5.4	34.7
ETH_00013655	hypothetical protein	B4JQ42	AF4/FMR2 family member 4	Drosophila grimshawi	72.22	18	3	1	45	60	920	937	7	30.9
ETH_00027600	hypothetical protein, conserved	Q7XA42	Putative disease resistance protein RGA1	Solanum bulbocastanum	38.6	57	15	4	524	560	569	625	6.3	34.3
ETH_00030445	hypothetical protein, conserved	Q06910	Carotenogenesis protein CarR	Myxococcus xanthus	39.73	73	27	6	75	134	40	108	4.6	35.5
ETH_00030485	hypothetical protein	Q9HCC6	Transcription factor HES-4	Homo sapiens	52	25	12	0	69	93	134	158	2.9	34.7
ETH_00032385	hypothetical protein	P97814	Proline-serine-threonine phosphatase-interacting protein 1	Mus musculus	68.75	16	5	0	138	153	311	326	3.9	32.2
ETH_00032695	hypothetical protein	Q3U962	Collagen alpha-2(V) chain	Mus musculus	61.9	21	5	2	757	774	586	606	9.1	34.3
ETH_00035260	hypothetical protein	Q9VW15	Histone-lysine N-methyltransferase ash1	Drosophila melanogaster	42.22	45	19	2	124	161	645	689	5	32.6
ETH_00036085	hypothetical protein	Q9LIR1	Putative F-box protein At3g23960	Arabidopsis thaliana	33.33	75	39	4	4	74	13	80	3.2	33.4
ETH_00036245	hypothetical protein	Q93847	Uncharacterized WD repeat-containing protein K04G11.4	Caenorhabditis elegans	66.67	15	5	0	182	196	194	208	4.9	32.2
ETH_00037500	hypothetical protein	Q6AJY4	Translation initiation factor IF-2	Desulfotalea psychrophila	42.86	28	16	0	91	118	322	349	4.2	33
ETH_00042120	hypothetical protein	Q9BYR4	Keratin-associated protein 4-3	Homo sapiens	44.44	27	12	1	80	103	145	171	6.7	31.4
ETH_00002150	hypothetical protein	P17100	Protein P	Hepatitis B virus genotype A2 subtype adw2 (isolate Germany/991/1990)	30.09	113	42	6	157	255	236	325	3.1	34.3
ETH_00004320	hypothetical protein	Q8BWQ5	Serine/threonine-protein kinase DCLK3	Mus musculus	52.38	21	7	1	65	85	196	213	8.4	31.8
ETH_00004500	hypothetical protein, conserved	O33367	DNA gyrase subunit B	Myxococcus xanthus	39.02	41	20	2	151	191	661	696	6.8	35.9
ETH_00012135	hypothetical protein	O29901	Copper chaperone CopZ	Archaeoglobus fulgidus	44.74	38	15	3	103	136	104	139	2.4	32.6
ETH_00015175	hypothetical protein	Q3UR50	von Willebrand factor A domain-containing protein 5B2	Mus musculus	38.78	49	26	2	945	992	680	725	1.3	36.8
ETH_00022585	hypothetical protein	P37660	Inner membrane transport protein yhjV	Escherichia coli (strain K12)	52.17	23	7	1	1	23	29	47	8.3	28.9
ETH_00027345	hypothetical protein	Q5DU28	Pecanex-like protein 2	Mus musculus	42.5	40	13	2	186	223	1898	1929	7.6	33
ETH_00032600	hypothetical protein	O68640	Homoserine O-acetyltransferase	Corynebacterium glutamicum	55	20	6	1	117	136	104	120	5.4	31.4
ETH_00032620	hypothetical protein	P05644	3-isopropylmalate dehydrogenase	Bacillus caldotenax	31.58	38	26	0	231	268	280	317	3.3	33.4
ETH_00032810	hypothetical protein, conserved	Q5R9I0	Membrane primary amine oxidase	Pongo abelii	58.33	24	9	1	144	166	57	80	8.5	32.6
ETH_00033265	hypothetical protein	Q6ZRS2	Helicase SRCAP	Homo sapiens	57.14	21	7	1	101	119	2476	2496	8.3	30.5
ETH_00034110	hypothetical protein	Q8JZP9	GAS2-like protein 1	Mus musculus	50	32	13	2	132	163	465	493	7.4	32.2
ETH_00037525	hypothetical protein	B2UMY1	ATP-dependent zinc metalloprotease FtsH	Akkermansia muciniphila (strain ATCC BAA-835)	50	26	9	2	65	86	2	27	9.3	31.4
ETH_00038960	hypothetical protein	Q9XEG7	40S ribosomal protein S3a	Tortula ruralis	58.82	17	6	1	31	47	32	47	5.8	29.7
ETH_00039490	hypothetical protein	Q6C0X2	ATP-dependent RNA helicase DHH1	Yarrowia lipolytica	35.42	48	19	2	4	51	475	510	3	31.8
ETH_00039795	hypothetical protein	Q4VY51	Probable ion channel SYM8	Pisum sativum	46.67	30	14	2	19	46	58	87	2.5	31.8
ETH_00041685	hypothetical protein	Q69022	Epstein-Barr nuclear antigen 2	Epstein-Barr virus (strain AG876)	52	25	11	1	1	24	317	341	8.1	30.5
ETH_00042985	hypothetical protein	Q5N9N2	Probable protein phosphatase 2C 9	Oryza sativa subsp. japonica	66.67	15	5	0	98	112	43	57	6.4	30.9
ETH_00000285	hypothetical protein	A6LFT2	Alpha-1,3-galactosidase B	Parabacteroides distasonis (strain ATCC 8503 / DSM 20701 / NCTC 11152)	57.69	26	7	2	27	48	584	609	2.4	33
ETH_00003640	hypothetical protein	Q32RY2	DNA-directed RNA polymerase subunit beta''	Staurastrum punctulatum	46.15	26	6	1	125	142	386	411	3.9	32.2
ETH_00010680	hypothetical protein, conserved	A4VKK4	NH(3)-dependent NAD(+) synthetase	Pseudomonas stutzeri (strain A1501)	68.42	19	5	1	502	519	72	90	6.6	33.9
ETH_00022880	hypothetical protein	P92541	Uncharacterized mitochondrial protein AtMg01090	Arabidopsis thaliana	37.93	58	23	3	57	108	88	138	2.3	33.4
ETH_00025625	hypothetical protein	Q9Y6R7	IgGFc-binding protein	Homo sapiens	56	25	9	1	137	161	2183	2205	4	33.4
ETH_00026035	hypothetical protein	C5B828	Multidrug resistance protein mdtH	Edwardsiella ictaluri (strain 93-146)	41.46	41	15	2	8	45	154	188	1.8	30.5
ETH_00032625	hypothetical protein	B4JMQ2	Lysine-specific demethylase NO66	Drosophila grimshawi	61.9	21	7	1	17	37	134	153	3.6	33
ETH_00037075	hypothetical protein	Q9XSM0	Prostaglandin-H2 D-isomerase	Ovis aries	43.33	30	17	0	81	110	113	142	9.6	30.1
ETH_00038010	hypothetical protein	Q8BM65	Uncharacterized protein KIAA1486	Mus musculus	50	24	5	1	66	82	248	271	6.1	32.6
ETH_00038125	hypothetical protein, conserved	Q9UJ99	Cadherin-22	Homo sapiens	70.59	17	4	1	126	141	53	69	6.3	31.4
ETH_00040680	hypothetical protein	Q96J88	Epithelial-stromal interaction protein 1	Homo sapiens	66.67	18	5	1	76	92	35	52	6.4	32.2
ETH_00040955	hypothetical protein	O42350	Collagen alpha-2(I) chain	Rana catesbeiana	83.33	12	2	0	48	59	130	141	5.9	30.5
ETH_00042780	hypothetical protein	P38704	Transcription factor STP2	Saccharomyces cerevisiae	40	50	14	3	384	424	424	466	3.8	34.3
ETH_00003385	hypothetical protein	Q6P4A7	Sideroflexin-4	Homo sapiens	75	12	3	0	83	94	61	72	9.8	29.7
ETH_00003845	hypothetical protein	A1VT30	Type III pantothenate kinase	Polaromonas naphthalenivorans (strain CJ2)	62.5	16	6	0	391	406	76	91	8.4	33.4
ETH_00023885	hypothetical protein	Q12923	Tyrosine-protein phosphatase non-receptor type 13	Homo sapiens	45.45	22	12	0	91	112	210	231	5.5	30.9
ETH_00039210	hypothetical protein	O79549	Cytochrome c oxidase subunit 2	Dinodon semicarinatus	48.57	35	17	1	293	327	27	60	8.9	33.4
ETH_00017695	hypothetical protein	Q9QY40	Plexin-B3	Mus musculus	43.9	41	16	2	137	177	1066	1099	5	32.6
ETH_00036430	hypothetical protein	Q9BYQ5	Keratin-associated protein 4-6	Homo sapiens	41.38	29	17	0	23	51	103	131	9.1	32.2
ETH_00020750	hypothetical protein	B2GLQ7	Biotin synthase	Kocuria rhizophila (strain ATCC 9341 / DSM 348 / NBRC 103217 / DC2201)	61.11	18	7	0	4	21	357	374	3.8	32.2
ETH_00027430	hypothetical protein	Q9HEW1	cAMP-dependent protein kinase regulatory subunit	Candida albicans	57.89	19	8	0	206	224	144	162	8	32.2
ETH_00006520	hypothetical protein	Q5RA50	Protein FAM124A	Pongo abelii	70.59	17	3	1	133	147	356	372	8.5	30.9
ETH_00011375	hypothetical protein	P04347	Glycinin	Glycine max	71.43	14	4	0	199	212	205	218	7.8	33
ETH_00042510	hypothetical protein	P34508	Cell death-related nuclease 6	Caenorhabditis elegans	75	12	3	0	87	98	319	330	6.8	32.2
ETH_00003430	hypothetical protein	B4UG90	DNA repair protein recO	Anaeromyxobacter sp. (strain K)	52.17	23	4	1	53	68	125	147	8.2	29.3
ETH_00005295	hypothetical protein	Q39444	ATP-dependent zinc metalloprotease FTSH, chloroplastic (Fragment)	Capsicum annuum	48.28	29	11	1	188	216	160	184	2.7	33.9
ETH_00006020	hypothetical protein, conserved	Q0CLK1	Pyruvate carboxylase	Aspergillus terreus (strain NIH 2624 / FGSC A1156)	37.74	53	20	3	52	93	864	914	2.3	32.6
ETH_00012845	hypothetical protein, conserved	P08662	Mercuric reductase (Fragments)	Serratia marcescens	54.55	22	10	0	99	120	105	126	9.8	32.2
ETH_00024250	hypothetical protein	O76050	Neuralized-like protein 1A	Homo sapiens	63.64	22	8	0	366	387	462	483	6.2	34.3
ETH_00028535	hypothetical protein	Q61193	Ral guanine nucleotide dissociation stimulator-like 2	Mus musculus	59.09	22	4	1	68	84	733	754	4.7	32.6
ETH_00029495	hypothetical protein	Q0ULF5	Protein transport protein SEC31	Phaeosphaeria nodorum	57.69	26	2	2	357	382	1100	1116	3	36.4
ETH_00037910	hypothetical protein	Q8BV79	TPR and ankyrin repeat-containing protein 1	Mus musculus	47.22	36	15	2	71	106	15	46	7.7	32.6
ETH_00039505	hypothetical protein	Q2M3C7	A-kinase anchor protein SPHKAP	Homo sapiens	53.57	28	10	2	47	73	1274	1299	6.3	33.4
ETH_00041020	hypothetical protein	Q2M218	Zinc finger protein 630	Homo sapiens	41.46	41	21	2	285	322	590	630	7.5	32.6
ETH_00041090	hypothetical protein	A1TC11	Gamma-glutamyl phosphate reductase	Mycobacterium vanbaalenii (strain DSM 7251 / PYR-1)	34.62	52	11	1	2	30	109	160	5.1	30.9
ETH_00037475	hypothetical protein	Q9CBA8	Menaquinone biosynthesis methyltransferase ubiE	Mycobacterium leprae	60	20	5	1	123	139	207	226	4.9	32.6
ETH_00039200	hypothetical protein	Q8BSQ9	Protein polybromo-1	Mus musculus	32.32	99	27	6	657	754	1464	1523	4.1	35.5
ETH_00040445	hypothetical protein	P04294	Alkaline exonuclease	Human herpesvirus 1 (strain 17)	50	24	4	2	36	53	230	251	7.8	29.7
ETH_00040455	hypothetical protein	Q9Z1R2	Large proline-rich protein BAT3	Mus musculus	54.55	22	10	0	78	99	432	453	9.4	31.4
ETH_00018840	hypothetical protein	Q10970	Chromosome partition protein smc	Mycobacterium tuberculosis	51.06	47	13	6	11	50	842	885	8.1	33
ETH_00027435	hypothetical protein	Q8BZ81	Leucine-rich repeat transmembrane neuronal protein 3	Mus musculus	44.83	29	13	1	128	153	314	342	9.1	30.9
ETH_00040405	hypothetical protein	B4UDT6	50S ribosomal protein L11	Anaeromyxobacter sp. (strain K)	60	20	8	0	33	52	122	141	2.6	33
ETH_00012615	hypothetical protein	Q0AC82	Chaperone surA	Alkalilimnicola ehrlichei (strain MLHE-1)	90	10	1	0	11	20	64	73	8.7	31.4
ETH_00033185	hypothetical protein	Q6IR52	Pre-B-cell leukemia transcription factor 2	Xenopus laevis	41.38	29	8	1	1	20	335	363	4.3	29.3
ETH_00002040	hypothetical protein	A0L5N9	Ribosomal RNA small subunit methyltransferase H	Magnetococcus sp. (strain MC-1)	53.57	28	11	1	1140	1167	160	185	9.8	34.3
ETH_00006760	hypothetical protein	Q6ZQH8	Nucleoporin NUP188 homolog	Mus musculus	46.15	26	14	0	124	149	354	379	8.7	31.8
ETH_00008415	hypothetical protein	Q1XI86	Interphotoreceptor matrix proteoglycan 2	Gallus gallus	58.82	17	7	0	55	71	169	185	7.1	32.2
ETH_00010405	hypothetical protein	Q7NU39	Aquaporin Z	Chromobacterium violaceum	71.43	14	4	0	40	53	189	202	8.7	29.3
ETH_00011090	hypothetical protein	A1IGU5	Rho guanine nucleotide exchange factor 37	Homo sapiens	68.75	16	5	0	265	280	437	452	6.5	32.6
ETH_00011100	hypothetical protein	O15417	Trinucleotide repeat-containing gene 18 protein	Homo sapiens	47.5	40	21	0	2951	2990	2602	2641	3.2	38
ETH_00035965	hypothetical protein	P97814	Proline-serine-threonine phosphatase-interacting protein 1	Mus musculus	68.75	16	5	0	11	26	311	326	2.6	32.2
ETH_00041120	hypothetical protein	Q9C5Q2	ABSCISIC ACID-INSENSITIVE 5-like protein 3	Arabidopsis thaliana	57.14	21	6	1	38	58	88	105	9.5	30.5
ETH_00042310	hypothetical protein	Q64322	Neural proliferation differentiation and control protein 1	Mus musculus	47.06	34	6	2	76	97	49	82	4.8	31.8
ETH_00042560	hypothetical protein, conserved	P50715	Alpha-defensin-related sequence 7	Mus musculus	53.57	28	4	3	340	362	57	80	3.5	33.9
ETH_00003995	hypothetical protein, conserved	P02920	Lactose permease	Escherichia coli (strain K12)	66.67	21	6	1	357	376	51	71	6.6	33.4
ETH_00008015	hypothetical protein	Q9ZRT1	Protein gamma response 1	Arabidopsis thaliana	57.89	19	8	0	928	946	564	582	6.8	34.3
ETH_00010070	hypothetical protein	Q6HH75	Probable RNA 2'-phosphotransferase	Bacillus thuringiensis subsp. konkukian	52.94	17	8	0	96	112	96	112	9.6	30.9
ETH_00030395	hypothetical protein	Q9C0C2	182 kDa tankyrase-1-binding protein	Homo sapiens	66.67	21	5	1	192	210	1008	1028	2.3	33.9
ETH_00037160	hypothetical protein	Q9D5Z7	Keratin-associated protein 5-2	Mus musculus	50	16	8	0	114	129	147	162	9.5	30.9
ETH_00042245	hypothetical protein, conserved	Q06277	Adenosine monophosphate-protein transferase and cysteine protease ibpA	Haemophilus somnus (strain 2336)	55.56	18	8	0	210	227	2878	2895	6.9	32.2
ETH_00021955	hypothetical protein	O15037	Protein KHNYN	Homo sapiens	58.33	24	6	1	61	80	335	358	9.9	31.8
ETH_00023075	hypothetical protein	A8MVS5	Protein HIDE1	Homo sapiens	40	45	19	3	204	243	117	158	8.8	31.8
ETH_00032510	hypothetical protein	Q8NBP0	Tetratricopeptide repeat protein 13	Homo sapiens	60	20	6	1	221	238	5	24	3.8	34.7
ETH_00033280	hypothetical protein	Q9HC96	Calpain-10	Homo sapiens	41.3	46	16	3	1	39	369	410	2.3	34.7
ETH_00033435	hypothetical protein	Q701N2	Keratin-associated protein 5-5	Homo sapiens	33.33	36	13	1	312	336	150	185	3.9	33.4
ETH_00002380	hypothetical protein	Q7NU39	Aquaporin Z	Chromobacterium violaceum	71.43	14	4	0	40	53	189	202	8.7	29.3
ETH_00006170	hypothetical protein	B1XY29	ATP-dependent Clp protease adapter protein ClpS	Leptothrix cholodnii (strain ATCC 51168 / LMG 8142 / SP-6)	52.63	19	9	0	89	107	88	106	7.1	30.5
ETH_00027330	hypothetical protein	O00295	Tubby-related protein 2	Homo sapiens	56.25	16	7	0	77	92	443	458	6.4	30.5
ETH_00030570	hypothetical protein	A1S7B1	tRNA-specific 2-thiouridylase mnmA	Shewanella amazonensis (strain ATCC BAA-1098 / SB2B)	80	15	3	0	121	135	7	21	8.9	30.9
ETH_00036700	hypothetical protein	Q69153	Probable primase	Murid herpesvirus 1 (strain Smith)	61.11	18	5	1	1	18	741	756	6.3	33
ETH_00003205	hypothetical protein	P97311	DNA replication licensing factor MCM6	Mus musculus	60.87	23	5	2	697	718	669	688	7.4	33.9
ETH_00017175	hypothetical protein	B4JQ42	AF4/FMR2 family member 4	Drosophila grimshawi	54.55	22	10	0	182	203	217	238	5.8	32.6
ETH_00023335	hypothetical protein	C1DBX3	NAD-dependent deacetylase	Laribacter hongkongensis (strain HLHK9)	65	20	6	1	33	52	15	33	4.6	34.7
ETH_00010150	hypothetical protein	Q7SAP7	Leucine carboxyl methyltransferase 1	Neurospora crassa	37.25	51	17	2	470	505	44	94	4.8	33.9
ETH_00023745	hypothetical protein	Q796K8	Penicillin-binding protein H	Bacillus subtilis	58.33	24	9	1	532	554	109	132	6.8	33.4
ETH_00038450	hypothetical protein	O60732	Melanoma-associated antigen C1	Homo sapiens	40.62	32	17	1	299	328	632	663	1.6	35.5
ETH_00042600	hypothetical protein	Q96G91	P2Y purinoceptor 11	Homo sapiens	61.11	18	4	1	43	57	318	335	8.7	30.1
ETH_00000630	hypothetical protein	P60409	Keratin-associated protein 10-7	Homo sapiens	29.67	91	35	5	124	202	302	375	0.03	40.1
ETH_00013575	hypothetical protein	Q90828	Cytoplasmic dynein 1 light intermediate chain 1	Gallus gallus	48.39	31	10	2	126	153	365	392	5.4	31.8
ETH_00042670	hypothetical protein	Q60HC8	Ubiquitin carboxyl-terminal hydrolase isozyme L1	Macaca fascicularis	84.62	13	2	0	94	106	25	37	9.7	32.2
ETH_00000945	hypothetical protein	Q8BHZ4	Zinc finger protein 592	Mus musculus	50	26	13	0	56	81	729	754	9.5	31.4
ETH_00023170	hypothetical protein	Q9NEU5	Uncharacterized protein Y39B6A.33	Caenorhabditis elegans	40.82	49	27	1	57	105	357	403	0.76	34.3
ETH_00037250	hypothetical protein	P02467	Collagen alpha-2(I) chain (Fragments)	Gallus gallus	63.16	19	7	0	145	163	894	912	5.7	33.4
ETH_00001945	hypothetical protein	Q7Q2B7	Histone-arginine methyltransferase CARMER	Anopheles gambiae	51.85	27	6	2	36	59	600	622	2.5	33.9
ETH_00001985	hypothetical protein	Q8SSS9	Probable serine/threonine-protein kinase qkgA	Dictyostelium discoideum	48.72	39	16	2	423	461	640	674	4.6	34.7
ETH_00005235	hypothetical protein	Q6DNG6	Alpha-N-acetylneuraminide alpha-2,8-sialyltransferase	Xenopus tropicalis	80	10	2	0	15	24	73	82	7.7	30.1
ETH_00011760	hypothetical protein	Q8S2A7	ATP-dependent zinc metalloprotease FTSH 3, mitochondrial	Oryza sativa subsp. japonica	41.38	29	13	1	81	109	103	127	9.4	30.1
ETH_00016675	hypothetical protein	P46610	Ribonuclease P protein component	Mycobacterium leprae	66.67	18	6	0	694	711	94	111	7.6	35.1
ETH_00021370	hypothetical protein	Q9BSH4	Translational activator of cytochrome c oxidase 1	Homo sapiens	56.67	30	9	3	106	134	14	40	7.1	34.3
ETH_00023230	hypothetical protein	Q6UWQ7	Insulin growth factor-like family member 2	Homo sapiens	43.33	30	13	1	588	613	12	41	8.9	33.4
ETH_00030300	hypothetical protein	O94761	ATP-dependent DNA helicase Q4	Homo sapiens	50	26	8	1	122	142	76	101	2.8	33.9
ETH_00035680	hypothetical protein	Q759Y5	Arginine biosynthesis bifunctional protein ArgJ, mitochondrial	Ashbya gossypii	57.89	19	8	0	43	61	346	364	7.6	31.4
ETH_00035885	hypothetical protein	Q58DH2	Phosphatidylserine decarboxylase proenzyme	Bos taurus	36.96	46	14	3	89	120	72	116	5.6	32.2
ETH_00038000	hypothetical protein	A4RKF7	Amino-acid acetyltransferase, mitochondrial	Magnaporthe grisea	51.43	35	11	3	27	58	407	438	5.7	32.6
ETH_00040190	hypothetical protein	P94396	Uncharacterized hydrolase ycgS	Bacillus subtilis	52.38	21	8	1	241	261	124	142	5.4	32.6
ETH_00041175	hypothetical protein	Q969U7	Proteasome assembly chaperone 2	Homo sapiens	70	20	4	2	90	108	134	152	3.8	32.2
ETH_00018420	hypothetical protein	Q5T751	Late cornified envelope protein 1C	Homo sapiens	44.83	29	7	1	70	98	83	102	3.8	33
ETH_00037900	hypothetical protein	P26167	Protein crtJ	Rhodobacter capsulatus	51.43	35	6	3	104	127	57	91	5.6	31.4
ETH_00007005	hypothetical protein	Q10880	Uncharacterized protein Rv0083/MT0090	Mycobacterium tuberculosis	59.09	22	8	1	23	44	603	623	7.3	31.4
ETH_00010160	hypothetical protein	Q83AR1	Uncharacterized protein CBU_1819	Coxiella burnetii	44.12	34	19	0	428	461	40	73	3.2	34.3
ETH_00041445	hypothetical protein	Q09844	TBC domain-containing protein C23D3.03c	Schizosaccharomyces pombe	52	25	11	1	138	162	278	301	10	31.8
ETH_00041765	hypothetical protein	P38679	Serine/threonine-protein kinase cot-1	Neurospora crassa	64.71	17	6	0	98	114	85	101	6.4	32.6
ETH_00015410	hypothetical protein, conserved	P12349	Period circadian protein	Drosophila virilis	62.5	24	6	2	112	133	611	633	2.6	34.7
ETH_00021195	hypothetical protein	Q58A44	Protein PCOTH	Homo sapiens	69.23	13	4	0	33	45	55	67	6.4	30.5
ETH_00030865	hypothetical protein, conserved	Q9NZF1	Placenta-specific gene 8 protein	Homo sapiens	46.15	26	11	1	8	33	90	112	9.6	31.4
ETH_00041985	hypothetical protein	O68905	Tryptophan synthase beta chain	Mycobacterium intracellulare	50	30	5	3	180	206	346	368	4.6	33
ETH_00007735	hypothetical protein	Q6IMY1	Microtubule-associated tumor suppressor 1 homolog	Rattus norvegicus	63.64	22	7	1	292	313	417	437	2.9	34.3
ETH_00016845	hypothetical protein	Q8BPN8	DmX-like protein 2	Mus musculus	55.56	27	12	0	189	215	789	815	9.5	32.6
ETH_00021320	hypothetical protein	B1I4M8	Carbamoyl-phosphate synthase large chain	Desulforudis audaxviator (strain MP104C)	56.1	41	11	4	192	231	496	530	8.9	32.2
ETH_00023785	hypothetical protein	Q13SH1	50S ribosomal protein L34	Burkholderia xenovorans (strain LB400)	61.9	21	7	1	580	599	8	28	5.6	33.9
ETH_00028580	hypothetical protein	Q8UHI3	DNA mismatch repair protein mutL	Agrobacterium tumefaciens (strain C58 / ATCC 33970)	62.5	24	6	2	403	425	356	377	4.3	33.9
ETH_00032580	hypothetical protein, conserved	O53615	Serine hydroxymethyltransferase 2	Mycobacterium tuberculosis	43.64	55	28	2	472	524	372	425	1.5	35.5
ETH_00042210	hypothetical protein	P50246	Adenosylhomocysteinase	Medicago sativa	56.25	16	7	0	185	200	118	133	6.2	33
ETH_00009070	hypothetical protein	Q0BHN5	Urease subunit alpha	Burkholderia ambifaria (strain ATCC BAA-244 / AMMD)	42.86	35	14	2	240	273	374	403	5.5	32.6
ETH_00016015	hypothetical protein	Q7QAJ2	Lateral signaling target protein 2 homolog	Anopheles gambiae	57.14	21	9	0	611	631	566	586	2.8	35.5
ETH_00040300	hypothetical protein	Q03187	Uncharacterized protein YFL013W-A	Saccharomyces cerevisiae	68.75	16	5	0	205	220	160	175	4.3	32.6
ETH_00018325	hypothetical protein	P42506	Uncharacterized 21.6 kDa protein in ahcY-hvrB intergenic region	Rhodobacter capsulatus	60	20	8	0	322	341	177	196	7.7	33
ETH_00036905	hypothetical protein	Q5DRE2	Protocadherin alpha-C1	Pan troglodytes	48.15	27	13	1	94	119	708	734	2.6	32.2
ETH_00020085	hypothetical protein, conserved	Q8L7S8	DEAD-box ATP-dependent RNA helicase 3	Arabidopsis thaliana	44.12	34	8	2	70	92	683	716	9.8	31.4
ETH_00021590	hypothetical protein	Q86H28	Proline dehydrogenase, mitochondrial	Dictyostelium discoideum	50	28	10	1	182	209	301	324	7.4	32.2
ETH_00030940	hypothetical protein	Q9SW09	40S ribosomal protein S10-1	Arabidopsis thaliana	53.85	26	8	2	216	240	92	114	4.2	35.9
ETH_00038235	hypothetical protein	Q8BL07	Probable G-protein coupled receptor 150	Mus musculus	38.64	44	17	1	26	59	38	81	4	34.7
ETH_00039745	hypothetical protein	Q9HUA6	Glucans biosynthesis glucosyltransferase H	Pseudomonas aeruginosa	68.42	19	2	1	26	40	110	128	2.7	32.6
ETH_00042760	hypothetical protein	Q9GKQ5	Sperm protamine P1	Colobus guereza	66.67	15	5	0	104	118	12	26	7.8	30.9
ETH_00015700	hypothetical protein, conserved	Q92357	Cell fusion protein cfr1	Schizosaccharomyces pombe	57.14	28	9	2	385	412	131	155	2	35.1
ETH_00030410	hypothetical protein	P22420	Regulatory protein E2	Human papillomavirus type 47	31.88	69	37	3	22	80	344	412	4.1	33.9
ETH_00038375	hypothetical protein	Q2KN93	Cytospin-A-A	Danio rerio	50	20	10	0	87	106	283	302	9.2	32.6
ETH_00028035	hypothetical protein, conserved	Q5I1X5	RelA-associated inhibitor	Mus musculus	63.16	19	5	1	35	51	138	156	6.9	31.4
ETH_00024175	hypothetical protein	Q4FZU4	ADAMTS-like protein 4	Rattus norvegicus	61.9	21	5	2	517	537	967	984	5	33.9
ETH_00015635	hypothetical protein	O95810	Serum deprivation-response protein	Homo sapiens	51.72	29	11	1	273	298	337	365	4.6	33
ETH_00016735	hypothetical protein	A7EZS5	Probable beta-galactosidase C	Sclerotinia sclerotiorum (strain ATCC 18683 / 1980 / Ss-1)	55.17	29	9	2	18	45	632	657	6	33
ETH_00021490	hypothetical protein	Q54YU6	CAR1 transcription factor	Dictyostelium discoideum	45.71	35	13	2	255	283	506	540	4.7	33
ETH_00022455	hypothetical protein, conserved	Q9PLG1	Bifunctional enzyme murC/ddl	Chlamydia muridarum	41.86	43	15	2	1059	1092	685	726	7.8	34.7
ETH_00022895	hypothetical protein	B4HFB7	Protein hedgehog	Drosophila sechellia	83.33	12	2	0	120	131	19	30	9.6	30.5
ETH_00025185	hypothetical protein	Q54X15	Type-2 histone deacetylase 1	Dictyostelium discoideum	57.69	26	6	1	55	80	230	250	0.82	33.9
ETH_00026010	hypothetical protein	P34995	Prostaglandin E2 receptor EP1 subtype	Homo sapiens	48.15	27	11	1	12	35	236	262	8.6	31.4
ETH_00032425	hypothetical protein	Q8N1L9	Basic leucine zipper transcriptional factor ATF-like 2	Homo sapiens	68.75	16	5	0	243	258	93	108	8.9	32.2
ETH_00030585	hypothetical protein	Q84ZT0	Putative zinc finger CCCH domain-containing protein 51	Oryza sativa subsp. japonica	66.67	18	5	1	1	18	156	172	7.8	30.1
ETH_00043360	hypothetical protein	Q99640	Membrane-associated tyrosine- and threonine-specific cdc2-inhibitory kinase	Homo sapiens	68.75	16	5	0	173	188	39	54	4.7	33.4
ETH_00001200	hypothetical protein	Q8WZ73	E3 ubiquitin-protein ligase rififylin	Homo sapiens	32.14	56	31	2	177	230	43	93	6.4	32.2
ETH_00036015	hypothetical protein	Q9QZB1	Regulator of G-protein signaling 20	Mus musculus	47.06	34	14	3	518	550	35	65	9.2	33.9
ETH_00034105	hypothetical protein, conserved	O81852	Bifunctional aspartokinase/homoserine dehydrogenase 2, chloroplastic	Arabidopsis thaliana	50	30	13	1	223	252	281	308	7.8	33.4
ETH_00003130	hypothetical protein	Q50173	Probable low-affinity inorganic phosphate transporter	Mycobacterium leprae	40.38	52	8	4	357	400	274	310	1.9	35.1
ETH_00004400	hypothetical protein	Q8V7J2	Uncharacterized ORF2/4 protein	Torque teno virus (isolate Human/China/CT23F/2001)	51.35	37	8	3	106	132	174	210	1	37.6
ETH_00016245	hypothetical protein	P27732	Voltage-dependent L-type calcium channel subunit alpha-1D	Rattus norvegicus	32.69	52	19	2	533	583	488	524	2.3	35.1
ETH_00024420	hypothetical protein	Q9VGU5	Tetratricopeptide repeat protein 14 homolog	Drosophila melanogaster	52.38	21	8	1	5	23	791	811	5.8	28.9
ETH_00032725	hypothetical protein	Q9ULN7	PNMA-like protein 2	Homo sapiens	43.9	41	10	3	154	186	528	563	4.4	32.6
ETH_00036865	hypothetical protein	Q9YTU3	Polyprotein p69	Cryphonectria hypovirus 1 (strain Euro7)	40	40	15	2	114	144	362	401	3.4	32.6
ETH_00038410	hypothetical protein	Q86VE0	Myb-related transcription factor, partner of profilin	Homo sapiens	60	15	6	0	90	104	190	204	9.5	32.2
ETH_00043610	hypothetical protein	Q10MG9	Phytochrome B	Oryza sativa subsp. japonica	37.74	53	28	2	109	159	50	99	2.2	34.7
ETH_00026785	hypothetical protein	Q08DV9	Transmembrane protein 131-like	Bos taurus	58.82	17	7	0	198	214	954	970	9	33.4
ETH_00036235	hypothetical protein	Q00959	Glutamate [NMDA] receptor subunit epsilon-1	Rattus norvegicus	57.89	19	8	0	38	56	1300	1318	7.6	28.4
ETH_00036530	hypothetical protein	Q64760	Late 100 kDa protein	Fowl adenovirus A serotype 1 (strain CELO / Phelps)	52.17	23	10	1	105	127	878	899	9.9	30.5
ETH_00003725	hypothetical protein	Q8WSW3	Cadmium metallothionein	Tetrahymena thermophila	38.71	31	12	1	5	35	42	65	0.79	33
ETH_00010450	hypothetical protein	Q6P773	TATA box-binding protein-associated factor, RNA polymerase I, subunit C	Rattus norvegicus	70.59	17	4	1	234	249	724	740	5.8	32.6
ETH_00013550	hypothetical protein	Q5R3K3	Protein FAM26F	Homo sapiens	45.95	37	16	2	257	293	78	110	2.4	35.1
ETH_00020205	hypothetical protein	Q06522	Uncharacterized protein YPR147C	Saccharomyces cerevisiae	62.5	24	7	1	683	704	252	275	9.1	34.7
ETH_00032605	hypothetical protein	A0JM08	Protein KIAA0284 homolog	Xenopus tropicalis	50	28	10	2	41	65	1421	1447	6.9	33
ETH_00040580	hypothetical protein	P48939	30S ribosomal protein S4	Synechocystis sp. (strain PCC 6803)	48.39	31	11	2	109	134	2	32	7	31.4
NCLIV_009800	hypothetical protein, conserved	A5PL33	Protein KRBA1	Homo sapiens	43.33	30	12	1	99	128	285	309	6.6	30.9
NCLIV_002170	hypothetical protein, conserved	Q89JA1	30S ribosomal protein S5	Bradyrhizobium japonicum	55.56	27	5	2	284	309	8	28	8.1	33.4
NCLIV_017800	hypothetical protein	Q3JSI8	Ribose import ATP-binding protein RbsA 1	Burkholderia pseudomallei (strain 1710b)	83.33	12	2	0	30	41	262	273	6.9	31.4
NCLIV_013240	hypothetical protein, conserved	Q6UB98	Ankyrin repeat domain-containing protein 12	Homo sapiens	55.88	34	8	4	364	390	1752	1785	1.1	35.5
NCLIV_009380	hypothetical protein	Q6AFZ0	Isoleucyl-tRNA synthetase	Leifsonia xyli subsp. xyli	54.17	24	10	1	2	25	941	963	7.5	28.4
NCLIV_006470	hypothetical protein, conserved	Q8N2M8	Splicing factor, arginine/serine-rich 16	Homo sapiens	35.94	64	21	4	7	53	387	447	0.65	35.5
NCLIV_006670	hypothetical protein	Q0ANQ3	50S ribosomal protein L2	Maricaulis maris (strain MCS10)	38.3	47	16	2	107	150	48	84	2.1	33
NCLIV_055620	hypothetical protein	Q8L7U5	Serine/threonine-protein phosphatase BSL1	Arabidopsis thaliana	75	16	4	0	174	189	425	440	8.2	31.8
NCLIV_028700	hypothetical protein	Q0ANL8	Methionyl-tRNA synthetase	Maricaulis maris (strain MCS10)	55	20	9	0	1	20	19	38	8.4	29.7
NCLIV_045310	hypothetical protein, conserved	Q75JB5	UPF0136 membrane protein	Dictyostelium discoideum	33.33	69	40	5	22	88	27	91	9.2	30.1
NCLIV_050800	hypothetical protein, conserved	Q65CZ5	Chaperone protein htpG	Bacillus licheniformis (strain DSM 13 / ATCC 14580)	39.47	38	17	1	5	36	483	520	8	30.9
NCLIV_042090	hypothetical protein, conserved	A7EMM3	Stress response protein nst1	Sclerotinia sclerotiorum (strain ATCC 18683 / 1980 / Ss-1)	45.83	24	12	1	70	93	497	519	4.4	31.4
NCLIV_068750	hypothetical protein	Q2NFL1	Prolyl-tRNA synthetase	Methanosphaera stadtmanae (strain DSM 3091)	72.73	11	3	0	1	11	24	34	4.4	29.3
NCLIV_022510	hypothetical protein, conserved	Q06606	Granzyme-like protein 2	Rattus norvegicus	32.76	58	32	2	10	60	156	213	8.7	32.2
NCLIV_023460	hypothetical protein	Q9Y4D8	Probable E3 ubiquitin-protein ligase C12orf51	Homo sapiens	50	22	7	1	6	27	1545	1562	3.3	29.7
NCLIV_023560	hypothetical protein, conserved	C0MDB4	GTPase obg	Streptococcus equi subsp. zooepidemicus (strain H70)	42.55	47	15	3	752	798	91	125	4.6	34.7
NCLIV_032720	hypothetical protein	Q17QK3	Plasma glutamate carboxypeptidase	Bos taurus	61.54	13	5	0	25	37	427	439	7.7	28.4
NCLIV_065160	hypothetical protein	Q00716	Hemagglutinin	Raccoon poxvirus	52.38	21	10	0	121	141	178	198	4.6	32.2
NCLIV_066050	hypothetical protein	B4GMI7	Microtubule-associated protein Jupiter	Drosophila persimilis	42.42	33	17	1	1	33	1	31	8.9	29.7
NCLIV_068670	hypothetical protein, conserved	Q9JLF1	Gamma-aminobutyric acid receptor subunit theta	Mus musculus	48.72	39	16	2	343	378	434	471	3.4	35.5
TGME49_109090	hypothetical protein	P10119	Sperm protamine P1	Oryctolagus cuniculus	46.88	32	15	2	6	36	17	47	6	31.4
TGME49_110090	hypothetical protein	O18638	Out at first protein	Drosophila virilis	31.21	141	39	13	131	232	149	270	0.33	36.8
TGME49_110590	hypothetical protein, conserved	A8K979	ERI1 exoribonuclease 2	Homo sapiens	37.5	40	10	3	185	209	536	575	4	32.6
TGME49_110840	hypothetical protein	P46012	Uncharacterized protein C01G6.5	Caenorhabditis elegans	42.86	35	12	1	25	51	513	547	1.1	33.9
TGME49_111130	hypothetical protein, conserved	P81605	Dermcidin	Homo sapiens	66.67	18	6	0	34	51	22	39	1.1	34.3
TGME49_111830	hypothetical protein	Q9UL16	Coiled-coil domain-containing protein 19, mitochondrial	Homo sapiens	44.44	27	15	0	12	38	26	52	3.3	32.2
TGME49_111900	hypothetical protein	Q67JG9	tRNA(Ile)-lysidine synthase	Symbiobacterium thermophilum	81.25	16	3	0	143	158	25	40	0.7	35.9
TGME49_112040	hypothetical protein	Q2UGK1	Ribosome biogenesis protein ytm1	Aspergillus oryzae	50	26	9	1	93	114	295	320	1	33.4
TGME49_112070	hypothetical protein	A1C9L6	Lysophospholipase nte1	Aspergillus clavatus	45.65	46	15	2	271	314	3	40	0.45	36.8
TGME49_112080	hypothetical protein	Q8INM3	Protein slender lobes	Drosophila melanogaster	35.82	67	25	4	10	72	83	135	3	35.1
TGME49_112320	hypothetical protein	P43232	Rhizopuspepsin-5	Rhizopus niveus	51.85	27	13	0	29	55	1	27	8.9	30.9
TGME49_113380	hypothetical protein, conserved	Q9QX98	Pancreas transcription factor 1 subunit alpha	Mus musculus	42.5	40	11	3	237	267	119	155	7.4	32.2
TGME49_113620	hypothetical protein	Q61083	Mitogen-activated protein kinase kinase kinase 2	Mus musculus	51.43	35	13	2	394	427	486	517	1.4	35.5
TGME49_113650	hypothetical protein	Q74232	Protein Rev	Human immunodeficiency virus type 2 subtype B (isolate EHO)	56.52	23	10	0	33	55	54	76	4.9	31.8
TGME49_114070	hypothetical protein	B4EZQ7	Glutamyl-tRNA synthetase	Proteus mirabilis (strain HI4320)	46.88	32	11	1	103	134	427	452	9.2	31.4
TGME49_114350	hypothetical protein, conserved	Q9FIE3	Protein VERNALIZATION INSENSITIVE 3	Arabidopsis thaliana	45.45	33	10	2	62	94	541	565	1.2	34.3
TGME49_114940	hypothetical protein	B0JHI7	Cytochrome c biogenesis protein CcsB	Microcystis aeruginosa (strain NIES-843)	65	20	7	0	281	300	89	108	3.5	33.4
TGME49_116140	hypothetical protein	B2T3J1	Alkanesulfonate monooxygenase	Burkholderia phytofirmans (strain DSM 17436 / PsJN)	48.39	31	15	1	221	250	61	91	5.2	32.6
TGME49_116470	hypothetical protein	P53627	Alpha-N-arabinofuranosidase	Streptomyces lividans	37.31	67	29	3	1545	1602	594	656	2.3	37.6
TGME49_116550	hypothetical protein	Q91620	Nodal homolog 2-A	Xenopus laevis	45.71	35	13	2	34	66	202	232	3	31.8
TGME49_116580	hypothetical protein	Q61045	Single-minded homolog 1	Mus musculus	56.25	32	10	1	19	50	349	376	0.07	38
TGME49_055290	hypothetical protein	Q98SM3	Histone-lysine N-methyltransferase EZH2	Xenopus laevis	39.02	41	20	1	203	238	375	415	5	32.6
TGME49_056940	hypothetical protein	Q9VDW3	Dystrophin, isoform B	Drosophila melanogaster	36.17	47	19	2	680	715	101	147	1.3	36.8
TGME49_057620	hypothetical protein	Q0KK55	Protein very KIND	Mus musculus	50	22	11	0	2	23	1013	1034	6.4	32.2
TGME49_058040	hypothetical protein	Q15723	ETS-related transcription factor Elf-2	Homo sapiens	48.48	33	15	1	102	134	357	387	0.48	35.9
TGME49_058860	hypothetical protein	Q6C229	Mediator of RNA polymerase II transcription subunit 12	Yarrowia lipolytica	45.71	35	16	1	345	379	1056	1087	2.9	35.5
TGME49_059060	hypothetical protein	O08873	MAP kinase-activating death domain protein	Rattus norvegicus	70.59	17	5	0	65	81	141	157	1.3	33.9
TGME49_059700	hypothetical protein	O13444	Putative lipase ATG15	Cladosporium fulvum	42.22	45	20	3	145	183	174	218	2.5	33.4
TGME49_059850	hypothetical protein, conserved	Q9WUX5	Protein MRVI1	Mus musculus	54.55	22	10	0	245	266	165	186	1.5	35.1
TGME49_059970	hypothetical protein	Q99081	Transcription factor 12	Homo sapiens	42.37	59	23	4	136	187	342	396	0.06	40.1
TGME49_060020	hypothetical protein	O05459	ESX-2 secretion system protein EccE2	Mycobacterium tuberculosis	42.42	33	15	1	56	84	398	430	6.1	31.8
TGME49_060330	hypothetical protein, conserved	Q9US36	Zinc finger protein C1039.05c	Schizosaccharomyces pombe	57.69	26	9	1	27	52	450	473	8.6	30.9
TGME49_060430	hypothetical protein	Q7ZUV7	Protein EMSY	Danio rerio	41.18	34	19	1	16	48	666	699	5.9	30.5
TGME49_060810	hypothetical protein, conserved	Q4PHV3	Pre-rRNA-processing protein IPI3	Ustilago maydis	43.9	41	18	2	1	36	522	562	1.8	34.3
TGME49_060880	hypothetical protein	P03144	Large envelope protein	Ground squirrel hepatitis virus (strain 27)	59.09	22	3	1	83	98	121	142	1.3	34.3
TGME49_061510	hypothetical protein	A6NGY1	Protein FRG2-like-2	Homo sapiens	48.48	33	13	2	337	366	90	121	3.2	33.9
TGME49_061620	hypothetical protein	Q9M891	Pentatricopeptide repeat-containing protein At3g02490, mitochondrial	Arabidopsis thaliana	62.5	16	6	0	187	202	529	544	6.7	32.2
TGME49_061810	hypothetical protein, conserved	Q57154	RepFIB replication protein A	Escherichia coli (strain K12)	35.19	54	28	3	11	63	103	150	4.2	33
TGME49_062020	hypothetical protein	P11654	Nuclear pore membrane glycoprotein 210	Rattus norvegicus	31.25	48	25	2	217	257	177	223	6.1	32.6
TGME49_062610	hypothetical protein	Q5P2N0	Protein CrcB homolog	Azoarcus sp. (strain EbN1)	43.33	30	8	1	559	579	101	130	2.5	35.1
TGME49_062810	hypothetical protein	A4WG10	Protein cyaY	Enterobacter sp. (strain 638)	45.45	33	12	2	181	211	3	31	0.99	35.1
TGME49_062980	hypothetical protein	A1BDY0	Leucyl-tRNA synthetase	Chlorobium phaeobacteroides (strain DSM 266)	34.55	55	18	3	142	187	157	202	2.6	33.9
TGME49_063160	hypothetical protein	Q09274	Degenerin-like protein unc-105	Caenorhabditis elegans	29.85	67	28	3	1	61	1	54	7.4	31.8
TGME49_063600	hypothetical protein	Q66JB6	Ubiquitin carboxyl-terminal hydrolase BAP1	Xenopus tropicalis	37.7	61	24	5	505	560	439	490	1.7	36.4
TGME49_063640	hypothetical protein	Q5BLE2	Protein FAM73B	Danio rerio	60	25	8	1	85	107	572	596	0.14	38.9
TGME49_063770	hypothetical protein, conserved	Q8IWX8	Calcium homeostasis endoplasmic reticulum protein	Homo sapiens	50	38	17	2	208	243	786	823	0.74	35.5
TGME49_071140	hypothetical protein, conserved	Q9SE97	Formin-like protein 1	Arabidopsis thaliana	45.45	44	15	4	3	38	407	449	2	33.9
TGME49_071150	hypothetical protein	Q9Z2E2	Methyl-CpG-binding domain protein 1	Mus musculus	57.14	28	9	2	34	59	279	305	4.1	32.6
TGME49_072030	hypothetical protein	P54761	Ephrin type-B receptor 4	Mus musculus	35.94	64	26	3	12	66	429	486	3.1	31.8
TGME49_072190	hypothetical protein	Q5XID7	Armadillo repeat-containing X-linked protein 3	Rattus norvegicus	57.69	26	9	1	271	296	97	120	0.97	35.5
TGME49_072750	hypothetical protein, conserved	Q4P6I8	DNA mismatch repair protein MSH3	Ustilago maydis	46.15	26	13	1	54	79	112	136	5.3	31.8
TGME49_073080	hypothetical protein	Q9VUL1	CTP synthase	Drosophila melanogaster	71.43	14	4	0	174	187	278	291	6	32.6
TGME49_023600	hypothetical protein	P67672	Uncharacterized HTH-type transcriptional regulator Mb1861	Mycobacterium bovis	41.67	36	14	2	45	74	20	54	3.6	34.3
TGME49_024020	hypothetical protein, conserved	P12685	High-affinity potassium transport protein	Saccharomyces cerevisiae	58.82	17	7	0	56	72	800	816	5.2	30.9
TGME49_025180	hypothetical protein, conserved	Q8IYJ3	Synaptotagmin-like protein 1	Homo sapiens	39.71	68	24	5	3	67	385	438	4.3	32.6
TGME49_028020	hypothetical protein	P60371	Keratin-associated protein 10-6	Homo sapiens	44.12	34	14	2	12	40	194	227	0.58	35.9
TGME49_028280	hypothetical protein	B0JYC5	Peptide chain release factor 1	Microcystis aeruginosa (strain NIES-843)	42.86	42	20	2	121	161	328	366	6.1	33
TGME49_038080	hypothetical protein, conserved	Q4ZHG4	Fibronectin type III domain-containing protein 1	Homo sapiens	38.33	60	24	3	2	48	683	742	0.44	35.9
TGME49_038090	hypothetical protein	B4IXE0	Ubiquitin carboxyl-terminal hydrolase 36	Drosophila grimshawi	52.17	23	11	0	70	92	1109	1131	3.6	32.6
TGME49_039270	hypothetical protein	Q54HS3	Histone-lysine N-methyltransferase set1	Dictyostelium discoideum	34.04	47	30	1	113	159	93	138	3	34.7
TGME49_039650	hypothetical protein	Q9BRR9	Rho GTPase-activating protein 9	Homo sapiens	45.45	44	18	3	149	189	379	419	3.2	33.9
TGME49_040730	hypothetical protein	Q8R2N1	Aquaporin-3	Mus musculus	40.43	47	24	2	65	109	197	241	9.2	30.1
TGME49_042280	hypothetical protein	Q2GC37	tRNA modification GTPase mnmE	Novosphingobium aromaticivorans (strain DSM 12444)	60.87	23	3	1	73	95	28	44	6	32.2
TGME49_042820	hypothetical protein	P15149	Cytochrome P450 2A2	Rattus norvegicus	59.09	22	9	0	5	26	17	38	6.7	31.8
TGME49_043000	hypothetical protein	P91621	Protein still life, isoform SIF type 1	Drosophila melanogaster	38.18	55	26	3	649	701	507	555	5.4	34.3
TGME49_043160	hypothetical protein	A1AT89	DNA mismatch repair protein mutL	Pelobacter propionicus (strain DSM 2379)	50	28	11	1	360	387	36	60	1.6	35.1
TGME49_043230	hypothetical protein	Q9KT88	Electron transport complex protein rnfC	Vibrio cholerae	32.31	65	23	4	13	59	8	69	8.2	31.8
TGME49_043520	hypothetical protein, conserved	Q65165	Structural protein p49	African swine fever virus (strain Badajoz 1971 Vero-adapted)	41.67	36	18	1	82	114	141	176	3.2	32.6
TGME49_044280	hypothetical protein, conserved	P39770	Homeotic protein spalt-major	Drosophila melanogaster	52	25	12	0	36	60	1202	1226	8.8	30.5
TGME49_044640	hypothetical protein	Q64511	DNA topoisomerase 2-beta	Mus musculus	38.64	44	17	2	343	376	1251	1294	6.3	33
TGME49_045430	hypothetical protein	Q8HXX3	Melanocortin receptor 4	Macaca fascicularis	44.83	29	13	1	70	98	9	34	2.1	34.7
TGME49_046610	hypothetical protein	Q61X54	Mediator of RNA polymerase II transcription subunit 1.1	Caenorhabditis briggsae	38.71	31	18	1	164	194	1186	1215	2.2	34.7
TGME49_046940	hypothetical protein	Q9CWW7	CpG-binding protein	Mus musculus	43.14	51	20	4	265	309	242	289	4.7	33.4
TGME49_047990	hypothetical protein	A6WCT0	Argininosuccinate lyase	Kineococcus radiotolerans (strain ATCC BAA-149 / DSM 14245 / SRS30216)	63.16	19	7	0	2	20	196	214	2.8	31.8
TGME49_048690	hypothetical protein	Q67YI9	Clathrin interactor EPSIN 2	Arabidopsis thaliana	46.88	32	6	1	52	72	756	787	4.6	32.6
TGME49_048860	hypothetical protein	Q43822	Glycerol-3-phosphate acyltransferase, chloroplastic	Phaseolus vulgaris	52.17	23	7	1	39	57	78	100	1.8	35.1
TGME49_049800	hypothetical protein	Q67R57	Dephospho-CoA kinase	Symbiobacterium thermophilum	51.28	39	6	3	23	55	49	80	1.7	35.9
TGME49_050080	hypothetical protein	Q9PWM2	Homeobox protein Hox-B9a	Danio rerio	53.85	26	7	3	172	192	77	102	6.6	32.2
TGME49_050910	hypothetical protein	Q4UJU2	Glycyl-tRNA synthetase beta subunit	Rickettsia felis	36.36	66	30	5	407	471	317	371	3.4	34.3
TGME49_051280	hypothetical protein	Q9DLD3	RNA-directed RNA polymerase L	Newcastle disease virus (strain Chicken/United States/B1/48)	72.22	18	3	1	145	162	1991	2006	2.2	33.4
TGME49_051820	hypothetical protein	Q15124	Phosphoglucomutase-like protein 5	Homo sapiens	46.67	30	9	1	157	186	414	436	5.7	32.6
TGME49_001110	hypothetical protein	Q8XG35	Cytochrome c-type biogenesis protein CcmE	Salmonella typhimurium	53.85	26	12	0	11	36	2	27	1.8	31.8
TGME49_002160	hypothetical protein	Q95JC9	Basic proline-rich protein	Sus scrofa	65	20	6	1	117	136	50	68	7.9	32.2
TGME49_003040	hypothetical protein	Q12WM8	Probable porphobilinogen deaminase	Methanococcoides burtonii (strain DSM 6242)	41.18	51	20	4	235	279	173	219	7.3	33
TGME49_003160	hypothetical protein, conserved	P54505	UPF0053 protein yqhB	Bacillus subtilis	41.07	56	23	4	81	134	194	241	0.36	38
TGME49_003410	hypothetical protein, conserved	Q92618	Zinc finger protein 516	Homo sapiens	34.29	35	17	1	30	58	632	666	8.6	30.9
TGME49_003930	hypothetical protein	Q02591	Homeobox protein goosecoid	Mus musculus	50	36	13	2	135	168	36	68	3.5	33.9
TGME49_004150	hypothetical protein, conserved	Q8P8I0	Ethanolamine ammonia-lyase light chain	Xanthomonas campestris pv. campestris	36.36	55	22	2	25	66	21	75	2.1	33.4
TGME49_005060	hypothetical protein	Q63755	PR domain zinc finger protein 2	Rattus norvegicus	30.16	63	32	2	425	475	157	219	6.7	33.4
TGME49_005610	hypothetical protein, conserved	Q80U49	Protein KIAA0284	Mus musculus	37.74	53	20	3	101	143	1042	1091	1.9	33
TGME49_006480	hypothetical protein, conserved	Q95N78	Peroxisome proliferator-activated receptor alpha	Canis familiaris	33.82	68	20	4	39	82	45	111	0.52	35.5
TGME49_029190	hypothetical protein	Q5NB83	Probable protein ABIL3	Oryza sativa subsp. japonica	59.09	22	8	1	17	38	212	232	1.9	32.6
TGME49_029300	hypothetical protein	Q12444	Putative uncharacterized protein YOR309C	Saccharomyces cerevisiae	44	50	19	4	3	46	49	95	0.96	35.5
TGME49_030190	hypothetical protein	P0C546	Solute carrier family 25 member 42	Rattus norvegicus	47.73	44	14	4	245	287	246	281	4.4	33
TGME49_030370	hypothetical protein, conserved	P29258	Nuclear transition protein 2	Sus scrofa	45.95	37	14	3	57	88	41	76	1.1	33.9
TGME49_030640	hypothetical protein	P00549	Pyruvate kinase 1	Saccharomyces cerevisiae	56	25	10	1	3	26	411	435	0.83	34.7
TGME49_031820	hypothetical protein, conserved	Q9C0A1	Zinc finger homeobox protein 2	Homo sapiens	56	25	11	0	5	29	2505	2529	3.6	31.8
TGME49_032990	hypothetical protein	Q08C72	Pre-mRNA-splicing factor CWC22 homolog	Danio rerio	37.5	32	20	0	6	37	754	785	1.2	33.9
TGME49_033250	hypothetical protein	Q6WWW4	E3 ubiquitin-protein ligase UPL3	Arabidopsis thaliana	37.74	53	23	2	1246	1296	19	63	4.3	36.4
TGME49_088880	hypothetical protein	Q9LYA9	Uncharacterized protein At3g63140, chloroplastic	Arabidopsis thaliana	44.9	49	16	2	104	148	25	66	0.99	36.4
TGME49_089860	hypothetical protein	Q7A0P4	Valyl-tRNA synthetase	Staphylococcus aureus (strain MW2)	58.33	24	8	1	64	87	814	835	4.4	31.4
TGME49_089870	hypothetical protein	A0LEH2	60 kDa chaperonin 1	Syntrophobacter fumaroxidans (strain DSM 10017 / MPOB)	44.12	34	17	1	12	45	452	483	3.6	31.4
TGME49_090350	hypothetical protein, conserved	A7EPT5	Exportin-T	Sclerotinia sclerotiorum (strain ATCC 18683 / 1980 / Ss-1)	48.72	39	12	2	1	31	737	775	2.8	34.3
TGME49_090570	hypothetical protein, conserved	A8FSY8	UPF0178 protein Ssed_1350	Shewanella sediminis (strain HAW-EB3)	65	20	6	1	76	94	129	148	3.9	32.2
TGME49_090710	hypothetical protein	Q96KG7	Multiple epidermal growth factor-like domains protein 10	Homo sapiens	51.72	29	13	1	88	116	914	941	2.3	33.9
TGME49_064920	hypothetical protein	Q7ZTU9	T-box transcription factor TBX2b	Danio rerio	68.18	22	7	0	301	322	572	593	0.17	38.4
TGME49_065490	hypothetical protein	B8DUL6	GTP-binding protein lepA	Bifidobacterium animalis subsp. lactis (strain AD011)	44.83	29	16	0	32	60	271	299	4.5	33.4
TGME49_066810	hypothetical protein, conserved	P55109	Secreted enzymes activator	Streptomyces griseus	38.46	52	14	3	5	56	30	63	8.7	32.2
TGME49_067090	hypothetical protein	Q8C627	Uncharacterized protein C9orf128 homolog	Mus musculus	35.71	70	26	4	321	373	224	291	0.39	37.6
TGME49_067610	hypothetical protein, conserved	O59418	50S ribosomal protein L3P	Pyrococcus horikoshii	66.67	18	6	0	40	57	8	25	1.1	33.9
TGME49_067650	hypothetical protein	Q555D2	Uncharacterized protein DDB_G0274915	Dictyostelium discoideum	45.95	37	15	2	3	36	1703	1737	5	35.1
TGME49_067780	hypothetical protein, conserved	Q9P206	Uncharacterized protein KIAA1522	Homo sapiens	57.14	28	10	2	95	120	448	475	4.8	31.4
TGME49_034340	hypothetical protein, conserved	Q9Y6R7	IgGFc-binding protein	Homo sapiens	38.64	44	17	2	129	168	546	583	2.3	33
TGME49_035630	hypothetical protein	Q2SVU4	Ribose import ATP-binding protein RbsA 1	Burkholderia thailandensis (strain E264 / ATCC 700388 / DSM 13276 / CIP 106301)	66.67	21	7	0	7	27	365	385	1.8	33.9
TGME49_036190	hypothetical protein	Q9CXF4	TBC1 domain family member 15	Mus musculus	56	25	9	2	125	148	72	95	7.6	32.2
TGME49_036920	hypothetical protein	Q1Q897	ATP synthase subunit alpha	Psychrobacter cryohalolentis (strain K5)	57.89	19	8	0	78	96	494	512	2.9	31.8
TGME49_083450	hypothetical protein	Q759B7	GLC7-interacting protein 4	Ashbya gossypii	53.12	32	11	2	60	90	425	453	4.9	32.2
TGME49_084030	hypothetical protein	Q6PB19	Axin interactor, dorsalization-associated protein B	Xenopus laevis	68.42	19	5	1	42	60	140	157	2.2	33.4
TGME49_084780	hypothetical protein	A7KAK1	Autophagy-related protein 17	Pichia angusta	52.94	34	11	2	499	529	38	69	5.1	33.9
TGME49_084800	hypothetical protein	B0UHY2	50S ribosomal protein L11	Methylobacterium sp. (strain 4-46)	47.37	38	13	2	514	545	44	80	7.1	33.9
TGME49_086650	hypothetical protein	Q87RU0	1-deoxy-D-xylulose-5-phosphate synthase	Vibrio parahaemolyticus	48.78	41	17	2	38	75	181	220	1.4	33.9
TGME49_052470	hypothetical protein, conserved	Q54EG3	40S ribosomal protein S14	Dictyostelium discoideum	44.44	27	15	0	93	119	50	76	2.6	33
TGME49_052750	hypothetical protein	Q6FU81	ATP-dependent RNA helicase MSS116, mitochondrial	Candida glabrata	90	10	1	0	34	43	136	145	4.5	30.9
TGME49_053050	hypothetical protein	Q6ZMH5	Zinc transporter ZIP5	Homo sapiens	57.14	28	9	2	126	151	190	216	1.4	34.7
TGME49_053760	hypothetical protein, conserved	B6IRC6	Chorismate synthase	Rhodospirillum centenum (strain ATCC 51521 / SW)	76.92	13	3	0	48	60	89	101	4.4	30.9
TGME49_054830	hypothetical protein	Q9Z335	Serine/threonine-protein kinase SBK1	Rattus norvegicus	47.83	46	9	4	345	385	303	338	0.21	39.7
TGME49_054920	hypothetical protein	B2VK95	Ribosomal RNA small subunit methyltransferase B	Erwinia tasmaniensis (strain DSM 17950 / Et1/99)	51.43	35	11	3	174	203	281	314	2.4	34.3
TGME49_008440	hypothetical protein, conserved	Q08280	Bypass of stop codon protein 6	Saccharomyces cerevisiae	70.59	17	5	0	121	137	356	372	0.29	36.4
TGME49_008800	hypothetical protein, conserved	Q92JE4	Uncharacterized protein RC0123	Rickettsia conorii	47.5	40	15	3	180	213	59	98	0.82	35.5
TGME49_009420	hypothetical protein	Q8C5W0	Calmin	Mus musculus	30.77	91	32	3	26	110	475	540	1.6	34.3
TGME49_009540	hypothetical protein	Q4IR09	mRNA 3'-end-processing protein RNA14	Gibberella zeae	50	34	12	2	30	59	834	866	2	36.8
TGME49_009840	hypothetical protein	O88379	Bromodomain adjacent to zinc finger domain protein 1A	Mus musculus	71.43	14	4	0	199	212	1253	1266	6.3	32.6
TGME49_009930	hypothetical protein	Q9P2G1	Ankyrin repeat and IBR domain-containing protein 1	Homo sapiens	33.33	63	19	3	56	111	945	991	1.7	35.1
TGME49_118340	hypothetical protein	Q2K967	Seryl-tRNA synthetase	Rhizobium etli (strain CFN 42 / ATCC 51251)	37.21	43	21	2	135	173	29	69	3.6	32.6
TGME49_119720	hypothetical protein	P29966	Myristoylated alanine-rich C-kinase substrate	Homo sapiens	43.75	48	24	2	234	278	55	102	1.1	37.2
TGME49_120470	hypothetical protein, conserved	A0PL16	Alpha-keto-acid decarboxylase	Mycobacterium ulcerans (strain Agy99)	55.17	29	7	2	11	33	502	530	9.2	30.1
TGME49_022340	hypothetical protein	Q6NZN1	Peroxisome proliferator-activated receptor gamma coactivator-related protein 1	Mus musculus	47.62	42	17	3	419	458	1405	1443	2.1	35.1
TGME49_093500	hypothetical protein	Q01069	Enhancer of split mbeta protein	Drosophila melanogaster	48.57	35	18	0	554	588	68	102	3	36.4
TGME49_094410	hypothetical protein	Q6PCX9	E3 ubiquitin-protein ligase TRIM37	Mus musculus	43.48	69	25	4	543	600	759	824	0.42	37.6
TGME49_094750	hypothetical protein	Q4WA69	Probable beta-glucosidase K	Aspergillus fumigatus	41.67	36	15	1	1	30	346	381	3.5	33.4
TGME49_094910	hypothetical protein	P39935	Eukaryotic initiation factor 4F subunit p150	Saccharomyces cerevisiae	41.94	31	11	2	11	38	702	728	5.4	30.9
TGME49_094940	hypothetical protein	Q4P1Q7	Protein RAI1	Ustilago maydis	43.75	32	18	0	168	199	133	164	0.59	35.5
TGME49_094960	hypothetical protein	P40962	Zinc finger protein RTS2	Saccharomyces cerevisiae	40.43	47	25	1	321	367	149	192	3.2	34.7
TGME49_094990	hypothetical protein	Q8BFP9	[Pyruvate dehydrogenase [lipoamide]] kinase isozyme 1, mitochondrial	Mus musculus	68.42	19	5	1	81	99	18	35	3	33
TGME49_105210	hypothetical protein	Q96DN2	von Willebrand factor C and EGF domain-containing protein	Homo sapiens	45.45	33	16	1	131	163	739	769	1.4	35.5
TGME49_106350	hypothetical protein	A4SJW8	Leucyl-tRNA synthetase	Aeromonas salmonicida (strain A449)	53.85	26	11	1	89	114	197	221	2.9	33.9
TGME49_106690	hypothetical protein	Q6CEU8	Protein SIP5	Yarrowia lipolytica	62.5	16	6	0	106	121	217	232	2.3	33
TGME49_077020	hypothetical protein	Q9PJR9	Uncharacterized protein TC_0759	Chlamydia muridarum	52.63	19	9	0	83	101	213	231	7.6	31.4
TGME49_077100	hypothetical protein	Q08170	Serine/arginine-rich splicing factor 4	Homo sapiens	35.19	54	29	3	139	189	353	403	0.33	36.4
TGME49_077780	hypothetical protein, conserved	Q9KG31	Nicotinate-nucleotide--dimethylbenzimidazole phosphoribosyltransferase	Bacillus halodurans	63.16	19	7	0	1	19	1	19	8.1	30.9
TGME49_077870	hypothetical protein, conserved	O62826	Short transient receptor potential channel 2 homolog	Bos taurus	55.17	29	11	1	477	503	272	300	2	35.1
TGME49_078410	hypothetical protein	Q8N344	Mesoderm induction early response protein 2	Homo sapiens	42.86	35	16	1	187	217	366	400	8.4	32.6
TGME49_078590	hypothetical protein	Q6DID5	PWWP domain-containing protein MUM1	Mus musculus	40	35	21	0	2	36	211	245	6.7	32.6
TGME49_018940	hypothetical protein	P69168	Attachment protein G3P	Enterobacteria phage M13	54.17	24	10	1	204	226	360	383	5.1	33
TGME49_019780	hypothetical protein, conserved	Q75CN1	Translation machinery-associated protein 22	Ashbya gossypii	54.17	24	7	1	82	101	64	87	6.1	30.5
TGME49_015600	hypothetical protein	Q5RBW3	Coronin-7	Pongo abelii	60	20	8	0	39	58	426	445	5.2	33
TGME49_015650	hypothetical protein	O04407	Floricaula/leafy-like protein FL1	Pinus radiata	43.33	30	17	0	17	46	209	238	1.8	33.4
TGME49_015660	hypothetical protein	Q15772	Striated muscle preferentially expressed protein kinase	Homo sapiens	47.22	36	10	2	285	320	551	577	3.3	34.3
TGME49_015710	hypothetical protein, conserved	B3P4M4	Protein cereblon homolog	Drosophila erecta	38.1	63	24	5	61	121	91	140	3.5	35.1
TGME49_015720	hypothetical protein	P36140	Putative uncharacterized protein YKR047W	Saccharomyces cerevisiae	59.09	22	7	1	175	196	9	28	9	31.4
TGME49_016420	hypothetical protein	Q09307	Uncharacterized protein F19C6.2	Caenorhabditis elegans	37.84	37	16	1	10	46	149	178	2.6	32.6
TGME49_016520	hypothetical protein	P83829	Intraflagellar transport protein 81 homolog	Rattus norvegicus	44.44	45	17	3	199	238	172	213	8.3	31.8
TGME49_017170	hypothetical protein, conserved	Q2QX01	Monothiol glutaredoxin-S12, chloroplastic	Oryza sativa subsp. japonica	70.59	17	5	0	21	37	18	34	1	34.3
TGME49_012920	hypothetical protein	Q5VZ46	Uncharacterized protein KIAA1614	Homo sapiens	42.42	33	11	2	79	107	790	818	6.6	31.8
TGME49_013080	hypothetical protein, conserved	Q08EC4	Cas scaffolding protein family member 4	Mus musculus	48.15	27	14	0	98	124	392	418	5.7	31.8
TGME49_013400	hypothetical protein	Q9BUH6	Uncharacterized protein C9orf142	Homo sapiens	48.72	39	17	1	53	88	118	156	3.6	33.9
TGME49_013490	hypothetical protein	Q9VIL0	NIK- and IKBKB-binding protein homolog	Drosophila melanogaster	40.43	47	19	3	214	251	323	369	0.88	35.5
TGME49_097790	hypothetical protein	Q15633	RISC-loading complex subunit TARBP2	Homo sapiens	50	26	9	1	33	58	102	123	2.3	34.7
TGME49_081590	hypothetical protein	Q47622	Peptide transport periplasmic protein sapA	Escherichia coli (strain K12)	57.14	21	9	0	10	30	4	24	10	30.1
TGME49_081780	hypothetical protein	Q9ULE0	Protein WWC3	Homo sapiens	41.18	34	11	1	49	82	453	477	4	32.2
TGME49_095380	hypothetical protein	Q9BR39	Junctophilin-2	Homo sapiens	40.74	54	28	2	353	405	362	412	1.1	38
TGME49_095750	hypothetical protein, conserved	Q0ABH5	50S ribosomal protein L3	Alkalilimnicola ehrlichei (strain MLHE-1)	50	34	11	2	62	92	70	100	2.8	33.9
TGME49_095930	hypothetical protein	Q8VHP8	Ras-related protein Rab-40B	Mus musculus	40.91	44	19	3	27	67	168	207	5.2	31.4
TGME49_020090	hypothetical protein	Q921U8	Smoothelin	Mus musculus	64	25	7	1	177	201	191	213	1.2	34.7
TGME49_020630	hypothetical protein	Q673G8	Dapper homolog 2	Danio rerio	50	36	16	2	20	54	703	737	1.7	34.3
TGME49_075730	hypothetical protein	Q9LPV9	WD repeat-containing protein LWD1	Arabidopsis thaliana	57.89	19	8	0	227	245	179	197	1.5	34.3
TGME49_075990	hypothetical protein	Q4P0G6	Pre-mRNA-splicing factor CWC21	Ustilago maydis	51.72	29	12	1	211	237	217	245	0.84	37.6
TGME49_101320	hypothetical protein	Q54YA7	Pre-rRNA-processing protein TSR1 homolog	Dictyostelium discoideum	52.63	19	9	0	7	25	499	517	8.7	32.2
TGME49_100180	hypothetical protein	Q3UMT1	Protein phosphatase 1 regulatory subunit 12C	Mus musculus	50	32	16	0	213	244	690	721	1.5	34.7
TGME49_099130	hypothetical protein	Q95XZ5	Nipped-B-like protein pqn-85	Caenorhabditis elegans	38.89	72	29	3	428	487	607	675	1.9	37.6
TGME49_012030	hypothetical protein	A1KVH9	DNA repair protein recO	Neisseria meningitidis serogroup C / serotype 2a (strain ATCC 700532 / FAM18)	43.33	60	24	5	1124	1174	203	261	8.6	34.3
TGME49_000310	hypothetical protein, conserved	B8HUW5	D-tyrosyl-tRNA(Tyr) deacylase	Cyanothece sp. (strain PCC 7425 / ATCC 29141)	72.22	18	4	1	56	73	92	108	4	32.2
TGME49_007050	hypothetical protein	A8MUU9	Putative uncharacterized protein ENSP00000383309	Homo sapiens	47.62	42	15	3	172	211	18	54	2.1	34.7
TGME49_000010	hypothetical protein	Q6P950	Protein phosphatase 1 regulatory subunit 3C-B	Danio rerio	38.46	52	17	2	19	70	33	69	0.21	38
TGME49_096650	hypothetical protein	P43406	Integrin alpha-V	Mus musculus	32.88	73	29	3	116	173	715	782	6.9	31.8
