# Supplementary material for: The parasite specific substitution matrices improve the annotation of apicomplexan proteins
Source: BMC Genomics. 2012 Dec 7;13(Suppl 7):S19. doi: 10.1186/1471-2164-13-S7-S19 (PMC3521392; doi:10.1186/1471-2164-13-S7-S19)
Supplement: Additional file 6 — List of 70 probable apicomplexan protein kinases detected by SMAT80 but not by BLOSUM series of matrices. This is the list of 70 apicomplexan hypothetical proteins whose SwissProt hits have probable or known kinase annotation. These hits were detected against SwissProt database by SMAT80 but not by BLOSUM series of matrices. [file 1471-2164-13-S7-S19-S6.xls]

## Sheet: Sheet1
Supplementary Table 5: List of 70 probable apicomplexan protein kinases detected by SMAT80 but not by BLOSUM series of matrices
Query ID	Query Protein	Subject ID	Subject Protein	Subject Organism	% identity	alignment length	mismatches	gap openings	query start	query end	subject start	subject end	E-value	bit score
PY03697	hypothetical protein	Q54D75	Probable cyclin-dependent serine/threonine-protein kinase DDB_G0292550	Dictyostelium discoideum	30.5	141	72	6	5	144	440	555	0	45.5
PY07098	hypothetical protein	Q54JM2	Putative actin-fragmin kinase DDB_G0287957	Dictyostelium discoideum	38.46	52	31	1	742	792	320	371	0	45.5
PY05947	hypothetical protein	B0G126	1-phosphatidylinositol-3-phosphate 5-kinase	Dictyostelium discoideum	29.82	114	58	4	102	215	1716	1807	0.01	42.6
PY00453	hypothetical protein	Q86HN7	Probable serine/threonine-protein kinase PLK	Dictyostelium discoideum	38.33	60	28	2	20	74	490	545	0.02	38.9
PY04338	hypothetical protein	P18161	Dual specificity protein kinase pyk2	Dictyostelium discoideum	29.91	107	55	5	520	612	297	397	0.02	42.6
PY04864	hypothetical protein	Q8SSY6	Bifunctional serine/threonine-protein kinase/NEDD4-like E3 ubiquitin-protein ligase	Dictyostelium discoideum	35.11	94	43	4	3	86	1013	1098	0.02	43
PY04239	hypothetical protein	Q54PK8	Probable serine/threonine-protein kinase DDB_G0284491	Dictyostelium discoideum	43.48	46	21	1	336	381	297	337	0.03	42.6
PY04679	hypothetical protein	P54673	Phosphatidylinositol 3-kinase 1	Dictyostelium discoideum	40.82	49	16	2	2	37	15	63	0.07	39.7
TA10855	hypothetical protein	Q95PI2	Hybrid signal transduction histidine kinase C	Dictyostelium discoideum	38.71	62	21	3	553	613	85	130	0.08	40.9
PY04991	hypothetical protein	Q54XZ5	Probable serine/threonine-protein kinase DDB_G0278509	Dictyostelium discoideum	40	50	20	3	324	368	263	307	0.13	38.9
TGME49_054830	hypothetical protein	Q9Z335	Serine/threonine-protein kinase SBK1	Rattus norvegicus	47.83	46	9	4	345	385	303	338	0.21	39.7
TA20800	hypothetical protein	Q86I06	Probable serine/threonine-protein kinase nek3	Dictyostelium discoideum	36.26	91	33	6	102	177	613	693	0.36	39.3
TA09360	hypothetical protein, conserved	Q12196	Serine/threonine-protein kinase RIO1	Saccharomyces cerevisiae	50	48	14	6	305	349	380	420	0.43	37.6
TA11985	hypothetical protein	Q8BX57	PX domain-containing protein kinase-like protein	Mus musculus	46.34	41	15	3	561	598	92	128	0.43	38
TA13235	hypothetical protein	Q55F45	Probable serine/threonine-protein kinase DDB_G0268642	Dictyostelium discoideum	41.07	56	22	3	481	536	823	867	0.5	37.6
TA13255	hypothetical protein	Q55F45	Probable serine/threonine-protein kinase DDB_G0268642	Dictyostelium discoideum	41.07	56	22	3	481	536	823	867	0.5	37.6
PY00070	hypothetical protein	Q54YZ5	Probable serine/threonine-protein kinase DDB_G0277989	Dictyostelium discoideum	29.33	208	93	15	751	942	662	831	0.51	38
PY05683	hypothetical protein	Q86A12	Probable serine/threonine-protein kinase sky1	Dictyostelium discoideum	39.66	58	17	3	136	186	369	415	0.54	37.2
PY05393	hypothetical protein	Q55CL6	Dual specificity mitogen-activated protein kinase kinase 1	Dictyostelium discoideum	33.96	53	25	3	55	104	189	234	0.59	35.5
PY07249	hypothetical protein	A8WIP6	Cell division protein kinase 20	Danio rerio	43.9	41	17	3	8	42	91	131	0.66	34.3
TGME49_030640	hypothetical protein	P00549	Pyruvate kinase 1	Saccharomyces cerevisiae	56	25	10	1	3	26	411	435	0.83	34.7
PY03524	hypothetical protein	Q54YH4	Hybrid signal transduction histidine kinase B	Dictyostelium discoideum	59.26	27	9	2	61	86	166	191	0.84	33.4
TA17490	SfiI-fragment related sub-telomeric hypothetical protein family member, putative	Q55F45	Probable serine/threonine-protein kinase DDB_G0268642	Dictyostelium discoideum	33.33	45	30	0	10	54	543	587	0.89	35.1
PY07287	hypothetical protein	Q552C1	Probable serine/threonine-protein kinase DDB_G0276181	Dictyostelium discoideum	37.5	40	13	3	17	46	554	591	1	31.4
TGME49_119720	hypothetical protein	P29966	Myristoylated alanine-rich C-kinase substrate	Homo sapiens	43.75	48	24	2	234	278	55	102	1.1	37.2
PY05261	hypothetical protein	O13154	Protein kinase C and casein kinase substrate in neurons protein 2	Gallus gallus	62.5	16	6	0	1	16	418	433	1.3	30.9
PY06785	hypothetical protein	Q54XX5	Probable serine/threonine-protein kinase DDB_G0278535	Dictyostelium discoideum	55.56	18	8	0	2	19	137	154	1.3	30.9
TGME49_059060	hypothetical protein	O08873	MAP kinase-activating death domain protein	Rattus norvegicus	70.59	17	5	0	65	81	141	157	1.3	33.9
TGME49_113620	hypothetical protein	Q61083	Mitogen-activated protein kinase kinase kinase 2	Mus musculus	51.43	35	13	2	394	427	486	517	1.4	35.5
PY03997	hypothetical protein	P32328	Serine/threonine-protein kinase DBF20	Saccharomyces cerevisiae	46.15	26	12	1	9	32	351	376	1.6	33
TGME49_049800	hypothetical protein	Q67R57	Dephospho-CoA kinase	Symbiobacterium thermophilum	51.28	39	6	3	23	55	49	80	1.7	35.9
PVX_002695	hypothetical protein, conserved	Q9Z2B5	Eukaryotic translation initiation factor 2-alpha kinase 3	Mus musculus	60	20	8	0	78	97	1045	1064	2	35.1
TA05650	hypothetical protein	A9BAP2	Glutamate 5-kinase	Prochlorococcus marinus (strain MIT 9211)	44.83	29	15	1	59	87	174	201	2	32.6
PY06969	hypothetical protein	Q9Z2V4	Phosphoenolpyruvate carboxykinase, cytosolic [GTP]	Mus musculus	51.72	29	7	2	73	98	504	528	2.4	33.4
ETH_00018415	hypothetical protein	Q2LZ59	Mps one binder kinase activator-like 2	Drosophila pseudoobscura pseudoobscura	52.38	21	10	0	173	193	329	349	2.9	33
TGME49_094990	hypothetical protein	Q8BFP9	[Pyruvate dehydrogenase [lipoamide]] kinase isozyme 1, mitochondrial	Mus musculus	68.42	19	5	1	81	99	18	35	3	33
PY07560	hypothetical protein	Q9LN59	Putative wall-associated receptor kinase-like 11	Arabidopsis thaliana	81.82	11	2	0	9	19	294	304	3.3	29.7
TGME49_015660	hypothetical protein	Q15772	Striated muscle preferentially expressed protein kinase	Homo sapiens	47.22	36	10	2	285	320	551	577	3.3	34.3
PY00933	hypothetical protein	Q4A743	Type III pantothenate kinase	Mycoplasma synoviae (strain 53)	56.52	23	9	1	29	51	35	56	3.4	33
PKH_102260	hypothetical protein, conserved in Apicomplexan species	P39838	Sensor-like histidine kinase RcsD	Escherichia coli (strain K12)	50	30	12	1	140	166	191	220	3.6	33
ETH_00012940	hypothetical protein	Q2N9D3	Adenylate kinase	Erythrobacter litoralis (strain HTCC2594)	63.64	22	4	1	38	59	10	27	4	33.4
PY04509	hypothetical protein	Q55FT4	Probable serine/threonine-protein kinase tsuA	Dictyostelium discoideum	29.37	143	82	6	9	150	660	784	4e-05	50.1
PY05823	hypothetical protein	Q1RJB3	Putative sensor histidine kinase ntrY-like	Rickettsia bellii (strain RML369-C)	47.83	23	12	0	4	26	16	38	4.2	29.3
PY07667	hypothetical protein	C0LGQ4	Probable LRR receptor-like serine/threonine-protein kinase MRH1	Arabidopsis thaliana	29.73	37	16	1	6	32	490	526	4.2	29.3
PY04908	hypothetical protein	Q6CP76	Serine/threonine-protein kinase TEL1	Kluyveromyces lactis	48.15	27	10	2	5	29	2088	2112	4.3	29.3
TA04215	hypothetical protein	Q54Y32	MAP kinase phosphatase with leucine-rich repeats protein 3	Dictyostelium discoideum	35.11	131	40	11	298	394	399	518	4.4	35.5
ETH_00042030	hypothetical protein	Q01887	Tyrosine-protein kinase RYK	Mus musculus	48.39	31	15	1	36	66	209	238	4.5	33
ETH_00001985	hypothetical protein	Q8SSS9	Probable serine/threonine-protein kinase qkgA	Dictyostelium discoideum	48.72	39	16	2	423	461	640	674	4.6	34.7
ETH_00043360	hypothetical protein	Q99640	Membrane-associated tyrosine- and threonine-specific cdc2-inhibitory kinase	Homo sapiens	68.75	16	5	0	173	188	39	54	4.7	33.4
PY07559	hypothetical protein	P61324	HPr kinase/phosphorylase	Lactobacillus johnsonii	53.85	26	9	1	49	71	292	317	4.9	32.6
TA06675	hypothetical protein	Q550K8	Probable serine/threonine-protein kinase DDB_G0277071	Dictyostelium discoideum	32.26	62	35	1	6	60	1118	1179	5	32.2
TA13615	hypothetical protein	Q5JH21	Probable thymidylate kinase	Pyrococcus kodakaraensis	35.9	78	23	7	63	128	127	189	5	33
PY01126	hypothetical protein	P42348	Phosphatidylinositol 3-kinase, nodule isoform	Glycine max	41.18	34	17	2	1	31	191	224	5.7	28.9
PY03046	hypothetical protein	Q057V8	Acetate kinase	Buchnera aphidicola subsp. Cinara cedri	52.94	17	8	0	11	27	38	54	5.8	28.9
PY05872	hypothetical protein	Q9UPQ8	Dolichol kinase	Homo sapiens	40	30	15	1	2	28	274	303	5.8	28.9
PY07161	hypothetical protein	Q55E58	Probable serine/threonine-protein kinase pats1	Dictyostelium discoideum	48	25	10	1	3	24	273	297	5.8	28.9
ETH_00039505	hypothetical protein	Q2M3C7	A-kinase anchor protein SPHKAP	Homo sapiens	53.57	28	10	2	47	73	1274	1299	6.3	33.4
PY03062	hypothetical protein	B8D789	Probable inorganic polyphosphate/ATP-NAD kinase	Buchnera aphidicola subsp. Acyrthosiphon pisum (strain Tuc7)	52.94	17	8	0	24	40	224	240	6.3	28.9
ETH_00041765	hypothetical protein	P38679	Serine/threonine-protein kinase cot-1	Neurospora crassa	64.71	17	6	0	98	114	85	101	6.4	32.6
PY04595	hypothetical protein	Q54UA9	Probable serine/threonine-protein kinase clkA	Dictyostelium discoideum	27.89	294	147	16	92	361	19	271	7e-09	64.3
PY00553	hypothetical protein	Q8D2U9	Tetraacyldisaccharide 4'-kinase	Wigglesworthia glossinidia brevipalpis	40	30	11	1	3	25	287	316	7.7	28.4
ETH_00034105	hypothetical protein, conserved	O81852	Bifunctional aspartokinase/homoserine dehydrogenase 2, chloroplastic	Arabidopsis thaliana	50	30	13	1	223	252	281	308	7.8	33.4
ETH_00027430	hypothetical protein	Q9HEW1	cAMP-dependent protein kinase regulatory subunit	Candida albicans	57.89	19	8	0	206	224	144	162	8	32.2
PVX_092835	hypothetical protein, conserved	Q6FL58	Serine/threonine-protein kinase ATG1	Candida glabrata	66.67	21	5	1	262	282	428	446	8	32.6
ETH_00003845	hypothetical protein	A1VT30	Type III pantothenate kinase	Polaromonas naphthalenivorans (strain CJ2)	62.5	16	6	0	391	406	76	91	8.4	33.4
ETH_00004320	hypothetical protein	Q8BWQ5	Serine/threonine-protein kinase DCLK3	Mus musculus	52.38	21	7	1	65	85	196	213	8.4	31.8
ETH_00037830	hypothetical protein	Q8FN82	Glutamate 5-kinase	Corynebacterium efficiens	64.71	17	6	0	2	18	115	131	8.8	33.4
PY03586	hypothetical protein	Q54R95	Probable serine/threonine-protein kinase DDB_G0283337	Dictyostelium discoideum	26.73	318	162	21	101	396	52	320	9e-06	53.4
PY05197	hypothetical protein	Q54UA9	Probable serine/threonine-protein kinase clkA	Dictyostelium discoideum	23.92	439	202	26	255	653	27	373	9e-06	53.4
PY07003	hypothetical protein	Q55FT4	Probable serine/threonine-protein kinase tsuA	Dictyostelium discoideum	29.32	191	92	8	179	360	618	774	9e-11	69.3
