# Supplementary material for: The parasite specific substitution matrices improve the annotation of apicomplexan proteins
Source: BMC Genomics. 2012 Dec 7;13(Suppl 7):S19. doi: 10.1186/1471-2164-13-S7-S19 (PMC3521392; doi:10.1186/1471-2164-13-S7-S19)
Supplement: Additional file 7 — Results of batch Conserved Domain search for 70 predicted (by SMAT80) apicomplexan protein kinases. The protein sequences in FASTA format of these 70 apicomplexan hypothetical proteins were used for Conserved Domain search at NCBI site. Only 8 proteins gave hits and no kinase domain was detected. [file 1471-2164-13-S7-S19-S7.xls]

## Sheet: Sheet1
Supplementary Table 6: Results of batch Conserved Domain search (of NCBI) for 70 predicted (by SMAT80) apicomplexan protein kinases
Only 8 out of 70 probable apicomplexan protein kinases gave conserved domain hits and no known kinase related domain was found
Query	Hit type	PSSM-ID	From	To	E-Value	Bitscore	Accession	Short name	Incomplete	Superfamily
Q#3 - >PY05947 | Plas	non-specific	150304	2	241	8.11654e-78	237.614	pfam09592	DUF2031	-	cl09810
Q#3 - >PY05947 | Plas	superfamily	158708	2	241	8.11654e-78	237.614	cl09810	DUF2031 superfamily	-	-
Q#3 - >PY05947 | Plas	non-specific	130658	1	246	1.34934e-54	178.936	TIGR01597	PYST-B	-	cl09810
Q#4 - >PY00453 | Plas	multi-dom	185660	4	82	1.55682e-06	44.4709	PTZ00482	PTZ00482	C	-
Q#5 - >PY04338 | Plas	non-specific	192967	84	167	6.33443e-17	77.2834	pfam12247	MKT1_N	-	cl13655
Q#5 - >PY04338 | Plas	superfamily	192967	84	167	6.33443e-17	77.2834	cl13655	MKT1_N superfamily	-	-
Q#5 - >PY04338 | Plas	non-specific	204864	330	504	4.62857e-12	65.4143	pfam12246	MKT1_C	C	cl13654
Q#5 - >PY04338 | Plas	superfamily	204864	330	504	4.62857e-12	65.4143	cl13654	MKT1_C superfamily	C	-
Q#15 - >TA13235 | Thei	non-specific	204079	330	470	3.53018e-38	139.507	pfam08839	CDT1	-	cl07443
Q#15 - >TA13235 | Thei	superfamily	208702	330	470	3.53018e-38	139.507	cl07443	Cdt1_m superfamily	-	-
Q#15 - >TA13235 | Thei	non-specific	198143	330	473	9.82811e-32	121.738	smart01075	CDT1	-	cl07443
Q#15 - >TA13235 | Thei	non-specific	176571	367	411	1.30061e-05	44.9935	cd08674	Cdt1_m	NC	cl07443
Q#16 - >TA13255 | Thei	non-specific	204079	330	470	3.53018e-38	139.507	pfam08839	CDT1	-	cl07443
Q#16 - >TA13255 | Thei	superfamily	208702	330	470	3.53018e-38	139.507	cl07443	Cdt1_m superfamily	-	-
Q#16 - >TA13255 | Thei	non-specific	198143	330	473	9.82811e-32	121.738	smart01075	CDT1	-	cl07443
Q#16 - >TA13255 | Thei	non-specific	176571	367	411	1.30061e-05	44.9935	cd08674	Cdt1_m	NC	cl07443
Q#19 - >PY05393 | Plas	non-specific	150304	3	228	3.19443e-52	170.589	pfam09592	DUF2031	-	cl09810
Q#19 - >PY05393 | Plas	superfamily	158708	3	228	3.19443e-52	170.589	cl09810	DUF2031 superfamily	-	-
Q#19 - >PY05393 | Plas	non-specific	130658	4	138	5.28331e-11	59.1389	TIGR01597	PYST-B	C	cl09810
Q#39 - >PY00933 | Plas	non-specific	152835	159	213	8.1955e-09	51.0877	pfam12400	DUF3661	N	cl13789
Q#39 - >PY00933 | Plas	superfamily	152835	159	213	8.1955e-09	51.0877	cl13789	DUF3661 superfamily	N	-
Q#50 - >PY07559 | Plas	non-specific	130665	90	239	5.47656e-37	128.938	TIGR01604	PYST-C2	-	cl11756
Q#50 - >PY07559 | Plas	superfamily	130665	90	239	5.47656e-37	128.938	cl11756	PYST-C2 superfamily	-	-
Q#50 - >PY07559 | Plas	non-specific	211673	1	70	2.59688e-25	96.2233	TIGR01601	PYST-C1	-	cl14934
Q#50 - >PY07559 | Plas	superfamily	211673	1	70	2.59688e-25	96.2233	cl14934	PYST-C1 superfamily	-	-
Q#50 - >PY07559 | Plas	non-specific	192333	27	72	1.02706e-12	60.5588	pfam09690	PYST-C1	C	cl14973
Q#50 - >PY07559 | Plas	superfamily	192333	27	72	1.02706e-12	60.5588	cl14973	PYST-C1 superfamily	C	-
