# Supplementary material for: The parasite specific substitution matrices improve the annotation of apicomplexan proteins
Source: BMC Genomics. 2012 Dec 7;13(Suppl 7):S19. doi: 10.1186/1471-2164-13-S7-S19 (PMC3521392; doi:10.1186/1471-2164-13-S7-S19)
Supplement: Additional file 9 — List of hypothetical apicomplexan proteins whose SwissProt hits are probable or known kinases. The BLAST hits obtained using SMAT80, BLOSUM90 & BLOSUM62 matrices against SwissProt database were pooled together into one set and the apicomplexan hypothetical proteins whose subject annotations include 'kinase' were filtered out of this set. We expect this list to be useful for the researchers working on apicomplexan kinomes. [file 1471-2164-13-S7-S19-S9.xls]

## Sheet: Sheet1
Supplementary Table 8: List of hypothetical apicomplexan proteins whose SwissProt hits are probable or known kinases
The BLAST hits (against SwissProt database) given by SMAT80, BLOSUM90 & BLOSUM62 matrices were combined to detect more number of apicomplexan kinases.
In total we obtained 1385 apicomplexan hypothetical proteins whose hits are annotated as kinase in SwissProt database.
All the apicomplexan proteins in this list are hypothetical, they include; 64 proteins of Babesia bovis, 107 of Cryptosporidium hominis, 97 of Cryptosporidium muris, 72 of Cryptosporidium parvum, 199 of Eimeria tenella,
153 of Neospora caninum, 2 of Plasmodium falciparum, 15 of Plasmodium knowlesi, 93 of Plasmodium vivax, 221 of Plasmodium yoelii yoelii, 85 of Theileria annulata, 150 of Toxoplasma gondii and 127 of Theileria parva.
Query ID	Query Protein	Subject ID	Subject Protein	Subject Organism	% identity	alignment length	mismatches	gap openings	query start	query end	subject start	subject end	E-value	bit score
Chro.30121	hypothetical protein	Q7RJG2	Calcium-dependent protein kinase 4	Plasmodium yoelii yoelii	61.86	472	173	4	62	531	56	522	0	688
NCLIV_070280	hypothetical protein	P62343	Calcium-dependent protein kinase 1	Plasmodium falciparum (isolate K1 / Thailand)	58.73	487	178	8	1	470	42	522	0	662
NCLIV_044270	hypothetical protein	O15865	Calcium-dependent protein kinase 2	Plasmodium falciparum (isolate K1 / Thailand)	57.95	459	192	1	196	654	55	512	0	657
NCLIV_011270	hypothetical protein	P27362	Phosphoglycerate kinase	Plasmodium falciparum (isolate 3D7)	61	418	161	2	1	418	1	416	6e-176	617
Chro.70177	hypothetical protein	Q5REW0	Inositol hexakisphosphate and diphosphoinositol-pentakisphosphate kinase 2	Pongo abelii	37.03	983	455	34	15	963	47	899	2e-164	580
NCLIV_024840	hypothetical protein	P28020	Casein kinase II subunit alpha	Xenopus laevis	73.68	247	65	0	209	455	85	331	7e-143	508
NCLIV_039940	hypothetical protein	Q8VZD5	Shaggy-related protein kinase epsilon	Arabidopsis thaliana	56.08	362	138	7	27	387	59	400	1e-134	480
NCLIV_033490	hypothetical protein	Q38997	SNF1-related protein kinase catalytic subunit alpha KIN10	Arabidopsis thaliana	70.88	261	76	0	59	319	42	302	3e-132	473
NCLIV_057940	hypothetical protein	Q02595	Probable serine/threonine-protein kinase 2	Plasmodium falciparum (isolate K1 / Thailand)	57.23	332	134	2	115	442	37	364	2e-126	456
NCLIV_047750	hypothetical protein	Q9NJU9	Calcium-dependent protein kinase 3	Plasmodium falciparum (isolate 3D7)	44.92	463	202	11	160	596	124	559	1e-123	444
TP01_0694	hypothetical protein, conserved	Q5REW0	Inositol hexakisphosphate and diphosphoinositol-pentakisphosphate kinase 2	Pongo abelii	39.34	671	304	14	3	658	42	624	3e-119	431
cgd4_240	hypothetical protein	P18431	Protein kinase shaggy	Drosophila melanogaster	46.28	363	154	4	63	425	611	932	2e-113	409
NCLIV_069610	hypothetical protein	Q09690	Dual specificity protein kinase pom1	Schizosaccharomyces pombe	52.52	337	149	2	701	1032	642	972	7e-111	403
TP01_0303	hypothetical protein	Q5RKH1	Serine/threonine-protein kinase PRP4 homolog	Rattus norvegicus	50.28	354	163	5	444	794	660	1003	5e-110	399
PVX_090095	hypothetical protein, conserved	Q54T05	Serine/threonine-protein kinase rio2	Dictyostelium discoideum	53.92	293	134	1	1	292	1	293	1e-106	388
TP04_0848	hypothetical protein, conserved	Q54T05	Serine/threonine-protein kinase rio2	Dictyostelium discoideum	43.18	403	171	8	1	400	1	348	2e-102	374
TA11250	hypothetical protein, conserved	Q54T05	Serine/threonine-protein kinase rio2	Dictyostelium discoideum	48.92	323	153	4	1	320	1	314	1e-101	371
TGME49_104650	hypothetical protein	Q6ZQB6	Inositol hexakisphosphate and diphosphoinositol-pentakisphosphate kinase 2	Mus musculus	52.84	299	134	4	30	325	54	348	3e-100	369
NCLIV_001980	hypothetical protein	Q9FMJ0	Phosphatidylinositol 4-kinase beta 1	Arabidopsis thaliana	51.1	317	124	8	1212	1520	828	1121	4e-100	367
PVX_085025	hypothetical protein, conserved	Q9VR59	Inositol hexakisphosphate and diphosphoinositol-pentakisphosphate kinase	Drosophila melanogaster	47.35	378	173	6	28	399	65	422	1e-99	366
NCLIV_001240	hypothetical protein	Q7XUF4	Cyclin-dependent kinase G-2	Oryza sativa subsp. japonica	48.85	348	161	7	1022	1366	351	684	4e-99	364
Chro.40038	hypothetical protein	P18266	Glycogen synthase kinase-3 beta	Rattus norvegicus	48.55	276	110	1	63	338	60	303	1e-94	347
PY06287	hypothetical protein	Q54T05	Serine/threonine-protein kinase rio2	Dictyostelium discoideum	44.16	385	173	11	8	375	52	411	1e-91	338
TA05626	hypothetical protein, conserved	Q9VR59	Inositol hexakisphosphate and diphosphoinositol-pentakisphosphate kinase	Drosophila melanogaster	44.53	384	172	12	3	371	65	422	1e-91	337
NCLIV_048210	hypothetical protein	P51566	Serine/threonine-protein kinase AFC1	Arabidopsis thaliana	40.4	401	171	10	1462	1845	94	443	7e-84	314
cgd7_3760	hypothetical protein	Q96PY6	Serine/threonine-protein kinase Nek1	Homo sapiens	53.25	246	112	2	1	245	10	253	9e-84	310
NCLIV_051500	hypothetical protein	Q8LPT9	Alpha-glucan water dikinase, chloroplastic	Citrus reticulata	28.94	926	561	19	734	1620	590	1457	2e-79	298
cgd4_3330	hypothetical protein	O15865	Calcium-dependent protein kinase 2	Plasmodium falciparum (isolate K1 / Thailand)	36.6	459	254	14	176	617	68	506	1e-78	294
Chro.40377	hypothetical protein	O15865	Calcium-dependent protein kinase 2	Plasmodium falciparum (isolate K1 / Thailand)	36.6	459	254	14	176	617	68	506	1e-78	294
NCLIV_047810	hypothetical protein	Q9FK35	Adenylate kinase 2	Arabidopsis thaliana	53.82	249	113	1	1	249	1	247	9e-79	294
NCLIV_023400	hypothetical protein	Q9LFT8	Cyclin-dependent kinase C-1	Arabidopsis thaliana	45.31	320	163	8	97	413	18	328	1e-74	281
cgd7_3080	hypothetical protein	Q54RJ4	Probable serine/threonine-protein kinase iksA	Dictyostelium discoideum	32.69	566	224	20	113	637	122	571	9e-73	275
Chro.70346	hypothetical protein	Q54RJ4	Probable serine/threonine-protein kinase iksA	Dictyostelium discoideum	34.32	475	190	15	174	627	198	571	7e-71	269
cgd2_1830	hypothetical protein	Q9NRM7	Serine/threonine-protein kinase LATS2	Homo sapiens	38.7	354	164	12	1	341	699	1012	2e-70	267
Chro.80590	hypothetical protein	Q5RKH1	Serine/threonine-protein kinase PRP4 homolog	Rattus norvegicus	36.45	439	235	19	45	454	583	1006	2e-69	264
cgd8_5180	hypothetical protein	Q5RKH1	Serine/threonine-protein kinase PRP4 homolog	Rattus norvegicus	37.63	388	206	14	89	454	633	1006	3e-69	263
TP01_0880	hypothetical protein	Q54VD8	Serine/threonine-protein kinase rio1	Dictyostelium discoideum	48.13	268	106	11	39	288	119	371	2e-68	260
TA05605	hypothetical protein, conserved	Q9VR59	Inositol hexakisphosphate and diphosphoinositol-pentakisphosphate kinase	Drosophila melanogaster	43.21	324	133	11	17	303	113	422	6e-68	258
Chro.20198	hypothetical protein	Q9NRM7	Serine/threonine-protein kinase LATS2	Homo sapiens	40.13	314	136	11	1	301	699	973	3e-66	252
PVX_124185	hypothetical protein, conserved	Q54VD8	Serine/threonine-protein kinase rio1	Dictyostelium discoideum	56.89	167	71	1	295	461	209	374	2e-65	252
NCLIV_044860	hypothetical protein	P25323	Myosin light chain kinase A	Dictyostelium discoideum	42.7	281	146	4	1585	1860	5	275	9e-63	244
NCLIV_001010	hypothetical protein	Q6P3R8	Serine/threonine-protein kinase Nek5	Homo sapiens	42.01	269	146	4	1	268	1	260	6e-60	232
NCLIV_061840	hypothetical protein	P51957	Serine/threonine-protein kinase Nek4	Homo sapiens	42.37	236	134	1	3	238	28	261	4e-58	229
TA08840	hypothetical protein, conserved	Q54MH0	Probable serine/threonine-protein kinase fhkD	Dictyostelium discoideum	39.67	305	153	7	817	1099	192	487	2e-58	228
TP03_0366	hypothetical protein, conserved	Q60E60	Putative NAD kinase 3	Oryza sativa subsp. japonica	35.73	347	180	10	25	355	168	487	2e-58	227
NCLIV_019170	hypothetical protein	Q96PY6	Serine/threonine-protein kinase Nek1	Homo sapiens	41.47	258	129	4	1	239	1	255	3e-58	226
TA04160	hypothetical protein, conserved	P58058	NAD kinase	Mus musculus	34.32	370	180	13	28	363	95	435	1e-57	224
NCLIV_021920	hypothetical protein	Q6C3J2	Spindle assembly checkpoint kinase	Yarrowia lipolytica	38	300	159	7	348	641	93	371	5e-56	221
NCLIV_044900	hypothetical protein	P37297	Phosphatidylinositol 4-kinase STT4	Saccharomyces cerevisiae	40.32	253	107	5	6191	6442	1691	1900	8e-52	209
TP02_0664	hypothetical protein	P15442	Serine/threonine-protein kinase GCN2	Saccharomyces cerevisiae	34.65	430	199	21	226	594	591	999	2e-49	199
ETH_00005740	hypothetical protein	Q5RKH1	Serine/threonine-protein kinase PRP4 homolog	Rattus norvegicus	45.99	187	93	2	572	758	829	1007	9e-49	196
NCLIV_060530	hypothetical protein	Q8L5Y9	Pantothenate kinase 2	Arabidopsis thaliana	41.32	242	118	8	564	795	141	368	8e-48	193
ETH_00027415	hypothetical protein	Q9SBN4	Phosphoglycerate kinase, chloroplastic	Volvox carteri	40.46	351	175	5	84	434	65	381	2e-47	191
NCLIV_022730	hypothetical protein, conserved	Q6INL7	Uncharacterized aarF domain-containing protein kinase 1	Xenopus laevis	45.79	214	99	4	37	237	37	246	4e-47	190
CMU_005070	hypothetical protein	Q54UA9	Probable serine/threonine-protein kinase clkA	Dictyostelium discoideum	23.73	590	369	17	138	672	3	566	5e-45	183
NCLIV_000410	hypothetical protein	Q9SL76	Protein phosphatase 2C and cyclic nucleotide-binding/kinase domain-containing protein	Arabidopsis thaliana	36.13	310	169	8	57	341	75	380	6e-45	182
PY06311	hypothetical protein	Q9C671	Probable phosphatidylinositol 4-kinase type 2-beta At1g26270	Arabidopsis thaliana	33.14	338	187	7	126	458	133	436	3e-44	181
TGME49_002150	hypothetical protein, conserved	Q6INL7	Uncharacterized aarF domain-containing protein kinase 1	Xenopus laevis	52.94	153	71	1	92	244	75	226	3e-44	181
ETH_00025200	hypothetical protein	Q86ZN7	cAMP-dependent protein kinase regulatory subunit	Trichoderma atroviride	40	240	104	7	3	220	222	443	1e-44	180
TP04_0778	hypothetical protein, conserved	Q39238	Serine/threonine-protein kinase TOUSLED	Arabidopsis thaliana	35.44	316	178	10	152	457	375	674	2e-43	177
Chro.20146	hypothetical protein	Q9C671	Probable phosphatidylinositol 4-kinase type 2-beta At1g26270	Arabidopsis thaliana	33.43	344	173	9	123	458	146	441	2e-42	175
ETH_00019140	hypothetical protein, conserved	Q6NSR3	Uncharacterized aarF domain-containing protein kinase 2	Mus musculus	26.32	570	277	14	549	1073	137	608	2e-42	175
ETH_00032365	hypothetical protein	Q6FRR0	Phosphoenolpyruvate carboxykinase [ATP]	Candida glabrata	57.72	123	50	2	1	122	423	544	6e-43	173
TA06430	hypothetical protein, conserved	Q55GS2	Probable inactive serine/threonine-protein kinase scy1	Dictyostelium discoideum	24.38	521	356	13	35	540	34	531	5e-41	169
TP02_0241	hypothetical protein, conserved	Q54W07	Probable serine/threonine-protein kinase BUD32 homolog	Dictyostelium discoideum	41.71	211	101	8	9	200	41	248	4e-41	168
Chro.50138	hypothetical protein	Q54TR5	Probable serine/threonine-protein kinase abkB	Dictyostelium discoideum	36	275	145	5	62	320	256	515	3e-40	166
cgd8_4700	hypothetical protein	Q54W07	Probable serine/threonine-protein kinase BUD32 homolog	Dictyostelium discoideum	45.24	168	85	5	3	168	50	212	6e-40	165
BBOV_III004260	conserved hypothetical protein	Q54W07	Probable serine/threonine-protein kinase BUD32 homolog	Dictyostelium discoideum	44.69	179	77	4	4	168	35	205	2e-39	162
NCLIV_050490	hypothetical protein	Q86HW6	Probable serine/threonine-protein kinase DDB_G0276461	Dictyostelium discoideum	35.21	284	129	8	46	324	79	312	5e-38	160
Chro.70419	hypothetical protein	Q96PY6	Serine/threonine-protein kinase Nek1	Homo sapiens	52.5	120	54	2	5	123	36	153	1e-38	159
cgd3_260	hypothetical protein	Q9NJU9	Calcium-dependent protein kinase 3	Plasmodium falciparum (isolate 3D7)	46.85	143	71	2	45	186	108	246	7e-36	154
Chro.30039	hypothetical protein	Q9NJU9	Calcium-dependent protein kinase 3	Plasmodium falciparum (isolate 3D7)	46.85	143	71	2	45	186	108	246	7e-36	154
NCLIV_002970	hypothetical protein	Q8BWD2	Inositol hexakisphosphate kinase 3	Mus musculus	38.19	199	99	4	398	576	192	386	4e-34	149
Chro.20207	hypothetical protein	Q8RY89	Phosphatidylinositol-4-phosphate 5-kinase 8	Arabidopsis thaliana	32.34	201	113	1	39	239	16	193	1e-33	145
CMU_036780	hypothetical protein, conserved	Q8L850	Phosphatidylinositol-4-phosphate 5-kinase 9	Arabidopsis thaliana	34.63	205	133	1	9	213	31	234	7e-34	145
TA18476	hypothetical protein, conserved	Q5RDF1	Inositol hexakisphosphate and diphosphoinositol-pentakisphosphate kinase 1	Pongo abelii	61.29	93	27	3	194	278	516	607	2e-32	142
NCLIV_003010	hypothetical protein	Q96T60	Bifunctional polynucleotide phosphatase/kinase	Homo sapiens	39.02	205	80	7	160	364	170	329	4e-32	140
TA05625	hypothetical protein, conserved	Q5RDF1	Inositol hexakisphosphate and diphosphoinositol-pentakisphosphate kinase 1	Pongo abelii	60.22	93	28	3	290	374	516	607	9e-32	139
BBOV_II007510	conserved hypothetical protein	A5PJA1	Adenylate kinase isoenzyme 6	Bos taurus	45.27	148	80	1	7	154	5	151	1e-31	137
cgd4_3350	hypothetical protein	Q54XJ0	Mps one binder kinase activator-like 1 homolog A	Dictyostelium discoideum	40.7	172	97	3	31	197	39	210	3e-31	136
CMU_035610	hypothetical protein, conserved	Q75JN1	Probable serine/threonine-protein kinase ifkC	Dictyostelium discoideum	24.04	753	391	27	439	1132	412	1042	2e-30	135
ETH_00000585	hypothetical protein	Q9MZD9	cAMP-dependent protein kinase catalytic subunit alpha	Ovis aries	54.37	103	47	0	1	103	232	334	5e-31	134
TA05855	hypothetical protein, conserved	Q5F361	TBC domain-containing protein kinase-like protein	Gallus gallus	25.46	648	349	24	412	980	235	827	7e-30	133
NCLIV_003460	hypothetical protein	Q05609	Serine/threonine-protein kinase CTR1	Arabidopsis thaliana	35.34	266	144	11	639	890	546	797	3e-29	131
NCLIV_008190	hypothetical protein	Q55A09	Probable serine/threonine-protein kinase DDB_G0272254	Dictyostelium discoideum	35.11	225	124	9	2285	2503	1120	1328	2e-28	130
PY02456	hypothetical protein	Q9Z1J2	Serine/threonine-protein kinase Nek4	Mus musculus	42.86	126	71	1	1	126	132	256	5e-30	130
TP04_0678	hypothetical protein	P22216	Serine/threonine-protein kinase RAD53	Saccharomyces cerevisiae	31.14	289	136	11	100	363	216	466	5e-29	130
cgd7_4850	hypothetical protein	P29618	Cyclin-dependent kinase A-1	Oryza sativa subsp. japonica	33.45	287	177	7	5	284	10	289	3e-29	129
BBOV_II001350	hypothetical protein	O80765	Pantothenate kinase 1	Arabidopsis thaliana	35.23	264	126	11	15	251	84	329	6e-29	128
PKH_020220	hypothetical protein, conserved in Apicomplexan species	Q9Y3D8	Adenylate kinase isoenzyme 6	Homo sapiens	40.54	185	91	5	4	187	3	169	4e-29	128
PY05803	hypothetical protein	Q96T60	Bifunctional polynucleotide phosphatase/kinase	Homo sapiens	26.39	413	238	13	12	415	144	499	1e-28	128
TGME49_058160	hypothetical protein	Q8IW45	Carbohydrate kinase domain-containing protein	Homo sapiens	37.32	209	79	8	33	234	61	224	2e-28	127
CMU_035080	hypothetical protein, conserved	Q8RXY0	Probable inactive protein kinase At3g63330	Arabidopsis thaliana	28.82	399	166	18	356	719	56	371	2e-27	125
PVX_122630	hypothetical protein, conserved	Q9ESM0	Inositol hexakisphosphate kinase 1	Rattus norvegicus	36.89	225	92	8	163	343	208	426	3e-27	125
TA11865	hypothetical protein, conserved	A5PJA1	Adenylate kinase isoenzyme 6	Bos taurus	37.35	166	91	2	8	173	3	155	4e-28	125
NCLIV_015910	hypothetical protein	Q6NS52	Diacylglycerol kinase beta	Mus musculus	42.86	161	85	4	965	1118	515	675	3e-26	122
TP02_0054	hypothetical protein	P34756	1-phosphatidylinositol-3-phosphate 5-kinase FAB1	Saccharomyces cerevisiae	31.46	267	145	7	93	342	2013	2258	6e-27	122
TP02_0203	hypothetical protein, conserved	Q9TTU2	Adenylate kinase isoenzyme 6	Oryctolagus cuniculus	36.72	177	93	6	5	178	2	162	4e-27	122
TA10600	hypothetical protein, conserved	Q10064	Uncharacterized PI3/PI4-kinase family protein C1F5.11c	Schizosaccharomyces pombe	20.2	1327	813	46	2632	3912	2528	3654	4e-25	119
ETH_00010650	hypothetical protein	P19784	Casein kinase II subunit alpha'	Homo sapiens	55.13	78	35	0	1058	1135	252	329	3e-24	115
NCLIV_028220	hypothetical protein	Q5R824	Carbohydrate kinase domain-containing protein	Pongo abelii	34.98	223	87	9	33	248	43	214	2e-24	115
TP02_0787	hypothetical protein	Q9FKS4	Serine/threonine-protein kinase ATR	Arabidopsis thaliana	46.02	113	48	3	1869	1975	2531	2636	7e-24	115
TA09100	hypothetical protein, conserved	Q9C671	Probable phosphatidylinositol 4-kinase type 2-beta At1g26270	Arabidopsis thaliana	29.67	364	184	10	113	473	134	428	3e-24	114
CMU_028870	hypothetical protein, conserved	Q9UVG6	Putative serine/threonine-protein kinase VPS15	Pichia pastoris	27.64	275	170	6	140	413	64	310	1e-23	113
NCLIV_054810	hypothetical protein	Q9Z1Z6	Integrin-linked kinase-associated serine/threonine phosphatase 2C	Rattus norvegicus	36.02	186	105	6	119	296	211	390	3e-24	113
TGME49_068960	hypothetical protein	Q9R078	5'-AMP-activated protein kinase subunit beta-1	Mus musculus	38.02	192	78	12	96	262	68	243	4e-24	113
PY02871	hypothetical protein	Q54UA9	Probable serine/threonine-protein kinase clkA	Dictyostelium discoideum	21.26	588	393	14	456	1021	38	577	6e-23	111
TGME49_019680	hypothetical protein, conserved	Q00972	[3-methyl-2-oxobutanoate dehydrogenase [lipoamide]] kinase, mitochondrial	Rattus norvegicus	35.03	197	113	4	296	480	93	286	3e-23	111
TP04_0506	hypothetical protein	Q7RAH3	Calcium-dependent protein kinase 1	Plasmodium yoelii yoelii	27.27	275	179	6	379	636	53	323	3e-23	110
NCLIV_006980	hypothetical protein	Q9C671	Probable phosphatidylinositol 4-kinase type 2-beta At1g26270	Arabidopsis thaliana	32.91	234	114	8	119	338	122	326	2e-22	109
TP04_0343	hypothetical protein	P80197	Actin-fragmin kinase	Physarum polycephalum	26.18	340	193	11	19	327	417	729	6e-23	109
TA15125	hypothetical protein	P38111	Serine/threonine-protein kinase MEC1	Saccharomyces cerevisiae	57.75	71	30	0	2368	2438	2204	2274	7e-22	108
cgd2_1560	hypothetical protein	Q8R2Y3	Dolichol kinase	Mus musculus	33.98	256	132	11	289	527	296	531	4e-22	107
NCLIV_066560	hypothetical protein, conserved	Q23915	Probable serine/threonine-protein kinase kinX	Dictyostelium discoideum	37.19	242	83	15	1343	1523	706	939	1e-21	107
TP03_0701	hypothetical protein	O74456	Serine/threonine-protein kinase pef1	Schizosaccharomyces pombe	45.11	133	58	6	433	557	108	233	5e-22	107
PKH_050940	hypothetical protein, conserved in Apicomplexan species	Q5ZJL4	Polyribonucleotide 5'-hydroxyl-kinase Clp1	Gallus gallus	34.76	164	96	3	65	222	42	200	3e-21	104
Chro.10100	hypothetical protein	Q5F3L1	Ribosomal protein S6 kinase alpha-5	Gallus gallus	35.68	185	104	6	210	388	434	609	4e-21	103
NCLIV_030570	hypothetical protein	Q5XIG6	N-acetylgalactosamine kinase	Rattus norvegicus	40.54	185	95	7	327	509	185	356	6e-21	103
TA21470	hypothetical protein, conserved	Q9SUI2	Phosphatidylinositol-4-phosphate 5-kinase 7	Arabidopsis thaliana	32.97	182	120	2	537	716	10	191	6e-21	103
NCLIV_037390	hypothetical protein	Q9R078	5'-AMP-activated protein kinase subunit beta-1	Mus musculus	36.46	192	78	11	92	255	68	243	9e-21	102
ETH_00001335	hypothetical protein, conserved	Q5R824	Carbohydrate kinase domain-containing protein	Pongo abelii	40.83	120	48	2	117	235	40	137	3e-20	101
PKH_145660	hypothetical protein, conserved in Apicomplexan species	Q23915	Probable serine/threonine-protein kinase kinX	Dictyostelium discoideum	35.71	210	98	9	699	879	771	972	3e-20	101
CMU_015850	hypothetical protein, conserved	Q6TNS2	p21-activated protein kinase-interacting protein 1-like	Danio rerio	24.57	346	208	12	7	349	11	306	3e-20	99.8
PVX_089285	hypothetical protein, conserved	Q4R7R3	Polyribonucleotide 5'-hydroxyl-kinase Clp1	Macaca fascicularis	34.15	164	97	3	66	223	42	200	5e-20	99
Chro.10297	hypothetical protein	Q03407	Serine/threonine-protein kinase PKH1	Saccharomyces cerevisiae	33.77	151	81	2	2	146	259	396	7e-20	98.3
ETH_00040900	hypothetical protein	A1T8L1	Phosphoglycerate kinase	Mycobacterium vanbaalenii (strain DSM 7251 / PYR-1)	52.83	106	48	1	1	106	303	406	4e-20	98
PVX_114925	hypothetical protein, conserved	Q8CFV9	Riboflavin kinase	Mus musculus	41.73	139	71	4	541	670	7	144	3e-19	98
Chro.70552	hypothetical protein	Q5R5F8	Pantothenate kinase 4	Pongo abelii	25.61	371	216	9	17	358	27	366	1e-19	97.8
PVX_079910	hypothetical protein, conserved	Q54UA9	Probable serine/threonine-protein kinase clkA	Dictyostelium discoideum	21.37	524	347	13	2165	2686	42	502	2e-18	97.1
ETH_00000575	hypothetical protein	Q54TA1	Probable serine/threonine-protein kinase drkC	Dictyostelium discoideum	29.41	204	119	3	2368	2568	562	743	2e-18	96.7
PY01086	hypothetical protein	Q54UA9	Probable serine/threonine-protein kinase clkA	Dictyostelium discoideum	22.16	528	343	13	413	899	40	540	8e-19	96.7
ETH_00035075	hypothetical protein	P38938	Serine/threonine-protein kinase cek1	Schizosaccharomyces pombe	24.28	416	260	11	171	563	579	962	1e-18	96.3
PKH_092740	hypothetical protein, conserved in Apicomplexan species	Q8RY89	Phosphatidylinositol-4-phosphate 5-kinase 8	Arabidopsis thaliana	28.23	209	125	3	139	347	9	192	1e-18	96.3
Chro.20247	hypothetical protein	Q54Y55	Dual specificity protein kinase shkC	Dictyostelium discoideum	28.01	282	172	7	264	542	29	282	9e-19	95.5
NCLIV_044970	hypothetical protein	Q8NFD2	Ankyrin repeat and protein kinase domain-containing protein 1	Homo sapiens	41.91	136	72	4	4	138	365	494	8e-19	94.5
NCLIV_049910	hypothetical protein, conserved	O80765	Pantothenate kinase 1	Arabidopsis thaliana	44.04	109	44	3	304	411	149	241	8e-18	94.3
CMU_021520	hypothetical protein, conserved	Q09170	Serine/threonine-protein kinase cds1	Schizosaccharomyces pombe	28.99	276	177	5	151	416	165	431	6e-18	92.8
PY02274	hypothetical protein	Q54D75	Probable cyclin-dependent serine/threonine-protein kinase DDB_G0292550	Dictyostelium discoideum	18.13	1037	657	23	7	980	412	1319	1e-17	92.8
ETH_00012445	hypothetical protein, conserved	O76206	Putative riboflavin kinase	Drosophila melanogaster	36.76	136	62	3	570	704	13	125	3e-17	91.8
TP03_0526	hypothetical protein	Q54UA9	Probable serine/threonine-protein kinase clkA	Dictyostelium discoideum	25	348	216	11	142	457	24	358	2e-17	91.7
TP04_0571	hypothetical protein	Q9C671	Probable phosphatidylinositol 4-kinase type 2-beta At1g26270	Arabidopsis thaliana	41.51	106	59	2	143	247	149	252	3e-17	91.6
cgd6_970	hypothetical protein	Q8MYF1	Probable serine/threonine-protein kinase DDB_G0277449	Dictyostelium discoideum	36.26	171	79	11	8	175	242	385	7e-18	91.3
BBOV_IV006150	conserved hypothetical protein	Q9HGN1	Serine/threonine-protein kinase gcn2	Schizosaccharomyces pombe	20.73	574	328	15	392	892	548	1067	7e-17	90.9
ETH_00020840	hypothetical protein	Q3UTQ8	Cyclin-dependent kinase-like 5	Mus musculus	39.34	122	66	2	1	120	201	316	3e-17	90.8
ETH_00001830	hypothetical protein	Q9NJU9	Calcium-dependent protein kinase 3	Plasmodium falciparum (isolate 3D7)	50.75	67	32	1	4	70	454	519	1e-17	90.5
Chro.70250	hypothetical protein	Q9P6I5	Guanylate kinase	Schizosaccharomyces pombe	50.85	59	29	0	6	64	22	80	3e-17	89.3
Chro.10241	hypothetical protein	Q9UVG6	Putative serine/threonine-protein kinase VPS15	Pichia pastoris	27	263	161	9	84	334	21	264	1e-16	88.2
TGME49_035480	hypothetical protein, conserved	O80765	Pantothenate kinase 1	Arabidopsis thaliana	54.93	71	30	2	693	762	172	241	6e-16	88
PVX_092095	hypothetical protein, conserved	Q8RY89	Phosphatidylinositol-4-phosphate 5-kinase 8	Arabidopsis thaliana	30.95	210	120	5	151	360	8	192	6e-16	87.8
NCLIV_030020	hypothetical protein, conserved	P43565	Serine/threonine-protein kinase RIM15	Saccharomyces cerevisiae	42.86	84	39	1	1113	1187	1170	1253	2e-15	87
TP01_0586	hypothetical protein	P43637	Serine/threonine-protein kinase TOS3	Saccharomyces cerevisiae	35.92	142	72	3	439	561	203	344	5e-16	87
PKH_041460	hypothetical protein, conserved in Apicomplexan species	Q56YP2	Phosphatidylinositol-4-phosphate 5-kinase 1	Arabidopsis thaliana	36.89	122	73	3	44	163	121	240	9e-17	86.7
CMU_036230	hypothetical protein, conserved	O01824	Putative pyridoxal kinase	Caenorhabditis elegans	31.05	190	92	8	6	180	9	174	4e-16	86.6
NCLIV_044420	hypothetical protein	Q8GYX0	Mps one binder kinase activator-like 1	Arabidopsis thaliana	34.69	147	87	3	40	177	63	209	2e-16	85.9
TA06270	hypothetical protein, conserved	Q5ZJL4	Polyribonucleotide 5'-hydroxyl-kinase Clp1	Gallus gallus	37.31	134	75	6	44	176	42	167	1e-15	85.7
PVX_003690	hypothetical protein, conserved	Q56YP2	Phosphatidylinositol-4-phosphate 5-kinase 1	Arabidopsis thaliana	36.3	135	70	3	35	161	114	240	4e-16	85.5
PY06752	hypothetical protein	Q9Z2B5	Eukaryotic translation initiation factor 2-alpha kinase 3	Mus musculus	45.35	86	47	0	877	962	979	1064	3e-15	85.5
PVX_085580	hypothetical protein, conserved	Q61410	cGMP-dependent protein kinase 2	Mus musculus	24.23	260	188	3	2933	3192	146	396	9e-15	85.1
PKH_130600	hypothetical protein, conserved in Apicomplexan species	Q54UA9	Probable serine/threonine-protein kinase clkA	Dictyostelium discoideum	21.31	521	360	10	113	607	59	555	1e-14	84.3
TA12020	hypothetical protein with WD40 domain, putative	Q9NWT1	p21-activated protein kinase-interacting protein 1	Homo sapiens	25.24	309	199	8	1	303	1	283	2e-15	83.6
ETH_00023800	hypothetical protein	Q54P00	Probable serine/threonine-protein kinase abkD	Dictyostelium discoideum	48.19	83	37	2	390	469	255	334	5e-15	83.2
CMU_034030	hypothetical protein, conserved	O08901	Mitotic checkpoint serine/threonine-protein kinase BUB1	Mus musculus	32.45	151	67	3	578	727	861	977	1e-14	82.8
PVX_092000	hypothetical protein, conserved	Q23915	Probable serine/threonine-protein kinase kinX	Dictyostelium discoideum	72.34	47	13	0	891	937	915	961	4e-14	82.2
CMU_015140	hypothetical protein, conserved	Q8L5Y9	Pantothenate kinase 2	Arabidopsis thaliana	58.62	58	24	0	295	352	208	265	2e-14	81.8
PY02167	hypothetical protein	Q54UA9	Probable serine/threonine-protein kinase clkA	Dictyostelium discoideum	23.08	312	204	6	441	747	18	298	2e-14	81.6
PVX_092185	hypothetical protein, conserved	P80197	Actin-fragmin kinase	Physarum polycephalum	29.57	186	83	8	1368	1530	351	511	2e-13	80.9
TP04_0270	hypothetical protein	P0C661	Cell division protein kinase 8	Caenorhabditis briggsae	41.57	89	42	2	106	194	379	457	4e-14	80.7
PY00335	hypothetical protein	Q54D75	Probable cyclin-dependent serine/threonine-protein kinase DDB_G0292550	Dictyostelium discoideum	20.55	579	354	16	9	559	438	938	5e-14	80.5
PVX_119415	hypothetical protein, conserved	Q96M32	Putative adenylate kinase 7	Homo sapiens	24.83	294	168	10	29	310	77	329	1e-13	80.3
PY06793	hypothetical protein	Q04430	Pantothenate kinase	Saccharomyces cerevisiae	38.65	163	72	9	302	441	148	305	7e-14	79.7
cgd2_910	hypothetical protein	Q54VI1	Probable serine/threonine-protein kinase fhkE	Dictyostelium discoideum	30.61	196	116	9	182	376	237	413	7e-14	78.6
Chro.20102	hypothetical protein	Q54VI1	Probable serine/threonine-protein kinase fhkE	Dictyostelium discoideum	30.61	196	116	9	182	376	237	413	7e-14	78.6
PY02907	hypothetical protein	Q76NV1	Probable serine/threonine-protein kinase dyrk1	Dictyostelium discoideum	28.25	177	122	2	9	185	112	283	1e-13	78.6
PY00275	hypothetical protein	P80197	Actin-fragmin kinase	Physarum polycephalum	34.3	172	89	13	218	380	420	576	2e-13	78
PVX_085835	hypothetical protein, conserved	O96838	Putative 1-phosphatidylinositol-3-phosphate 5-kinase	Drosophila melanogaster	36.75	117	72	2	2241	2356	1685	1800	1e-12	77.8
TP01_0503	hypothetical protein	Q969G6	Riboflavin kinase	Homo sapiens	38.02	121	63	5	322	437	10	123	3e-13	77.6
PVX_097965	hypothetical protein, conserved	P57044	Integrin-linked protein kinase	Cavia porcellus	38.38	99	60	1	1197	1295	34	131	2e-12	77
TP02_0520	hypothetical protein	P51950	CDK-activating kinase assembly factor MAT1	Marthasterias glacialis	30.77	156	101	5	5	160	7	155	1e-13	76.6
NCLIV_030000	hypothetical protein, conserved	Q9Z1T6	1-phosphatidylinositol-3-phosphate 5-kinase	Mus musculus	35.25	122	72	3	4661	4777	1824	1943	1e-11	76.1
PY01201	hypothetical protein	Q54UA9	Probable serine/threonine-protein kinase clkA	Dictyostelium discoideum	21.98	637	409	15	604	1230	11	569	2e-12	75.9
CMU_007840	hypothetical protein, conserved	Q9SCY5	SNF1-related protein kinase regulatory subunit beta-2	Arabidopsis thaliana	37.36	91	54	2	32	121	95	183	7e-13	75.5
ETH_00032495	hypothetical protein	Q6CP76	Serine/threonine-protein kinase TEL1	Kluyveromyces lactis	50	66	30	2	617	682	2561	2623	3e-12	75.5
PVX_084675	hypothetical protein, conserved	Q04430	Pantothenate kinase	Saccharomyces cerevisiae	43.48	92	51	1	287	378	149	239	2e-12	75.5
PY02069	hypothetical protein	Q54UA9	Probable serine/threonine-protein kinase clkA	Dictyostelium discoideum	18.96	538	351	12	18	513	38	532	1e-12	75.5
cgd8_270	conserved hypothetical protein	Q4R4U1	Pantothenate kinase 4	Macaca fascicularis	30.72	153	100	4	189	340	189	336	8e-13	75.1
BBOV_IV012050	conserved hypothetical protein	P22216	Serine/threonine-protein kinase RAD53	Saccharomyces cerevisiae	27.88	226	145	4	353	564	246	467	2e-12	74.7
ETH_00029580	hypothetical protein	Q8NFD2	Ankyrin repeat and protein kinase domain-containing protein 1	Homo sapiens	34.91	169	102	3	4	172	452	612	4e-12	74.7
PY01543	hypothetical protein	B0G126	1-phosphatidylinositol-3-phosphate 5-kinase	Dictyostelium discoideum	32.12	137	87	4	1489	1622	2340	2473	1e-11	74.4
Chro.80038	hypothetical protein	Q4R4U1	Pantothenate kinase 4	Macaca fascicularis	28.75	160	108	4	181	339	182	336	2e-12	73.9
ETH_00008345	hypothetical protein	P80197	Actin-fragmin kinase	Physarum polycephalum	38.1	84	41	2	388	469	467	541	1e-11	73.8
NCLIV_068890	hypothetical protein	Q94C40	CBL-interacting serine/threonine-protein kinase 17	Arabidopsis thaliana	34.72	144	71	7	368	503	104	232	5e-12	73.8
PVX_084530	hypothetical protein	Q553E9	Probable serine/threonine-protein kinase smg1	Dictyostelium discoideum	29.41	153	105	2	3000	3150	1999	2150	4e-11	73.2
BBOV_IV009470	hypothetical protein	Q8TEA7	TBC domain-containing protein kinase-like protein	Homo sapiens	25.39	256	166	6	10	242	576	829	4e-12	72.4
NCLIV_060780	hypothetical protein	Q25330	Cyclin-dependent kinases regulatory subunit	Leishmania mexicana	47.5	80	31	3	460	539	30	98	1e-11	72.4
TGME49_069040	hypothetical protein	O24464	Adenylate kinase	Prunus armeniaca	28.49	172	114	4	6	169	36	206	3e-12	71.6
TP02_0228	hypothetical protein	Q5ZKU8	p21-activated protein kinase-interacting protein 1-like	Gallus gallus	32.81	128	82	2	26	152	58	182	3e-12	70.9
TP01_0091	hypothetical protein	Q9JLV6	Bifunctional polynucleotide phosphatase/kinase	Mus musculus	31.25	160	98	1	25	184	145	292	2e-11	70.5
ETH_00017770	hypothetical protein	Q9FKS4	Serine/threonine-protein kinase ATR	Arabidopsis thaliana	50	62	29	1	915	976	2360	2419	1e-10	70.3
NCLIV_017440	hypothetical protein	Q55FT4	Probable serine/threonine-protein kinase tsuA	Dictyostelium discoideum	34.31	137	73	6	361	491	87	212	5e-11	70.3
ETH_00015380	hypothetical protein, conserved	Q8NFD2	Ankyrin repeat and protein kinase domain-containing protein 1	Homo sapiens	28.95	228	109	6	677	904	365	539	8e-11	70.1
ETH_00017550	hypothetical protein	Q8RXY0	Probable inactive protein kinase At3g63330	Arabidopsis thaliana	28.5	193	65	8	88	252	72	219	7e-11	70.1
PVX_114950	hypothetical protein, conserved	Q54D75	Probable cyclin-dependent serine/threonine-protein kinase DDB_G0292550	Dictyostelium discoideum	20.03	579	412	17	1271	1808	776	1344	2e-10	70.1
NCLIV_017430	hypothetical protein	Q5R7G9	NUAK family SNF1-like kinase 2	Pongo abelii	29.41	187	110	6	296	478	81	249	5e-11	69.7
NCLIV_067110	hypothetical protein	Q6C2A3	Serine/threonine-protein kinase BUD32	Yarrowia lipolytica	62.75	51	5	2	488	538	168	204	9e-11	69.7
PY07003	hypothetical protein	Q55FT4	Probable serine/threonine-protein kinase tsuA	Dictyostelium discoideum	29.32	191	92	8	179	360	618	774	9e-11	69.3
TA03800	hypothetical protein, conserved	Q23915	Probable serine/threonine-protein kinase kinX	Dictyostelium discoideum	27.15	221	85	12	670	884	125	275	2e-10	69.3
TP03_0296	hypothetical protein	Q3EDL4	Probable serine/threonine-protein kinase At1g01540	Arabidopsis thaliana	22.79	351	184	8	502	842	158	431	1e-10	69.3
BBOV_IV008390	hypothetical protein	Q923S8	Pantothenate kinase 4	Rattus norvegicus	65.79	38	13	0	217	254	241	278	1e-10	68.8
Chro.80333	hypothetical protein	P97874	Cyclin-G-associated kinase	Rattus norvegicus	37.66	77	44	3	248	323	1219	1292	8e-11	68.8
PVX_092550	hypothetical protein, conserved	P0C661	Cell division protein kinase 8	Caenorhabditis briggsae	54.55	44	15	1	652	690	418	461	6e-10	68.8
CMU_009460	hypothetical protein, conserved	Q18846	Putative ribosomal protein S6 kinase alpha-2	Caenorhabditis elegans	28.21	195	117	7	201	385	472	653	7e-11	68.6
NCLIV_017410	hypothetical protein	O60285	NUAK family SNF1-like kinase 1	Homo sapiens	37.37	99	53	2	383	478	160	252	2e-10	68.6
PY02741	hypothetical protein	Q6XHA7	Probable serine/threonine-protein kinase roco9	Dictyostelium discoideum	31.82	132	90	0	125	256	2243	2374	5e-10	68.6
TP01_0824	hypothetical protein	Q5F361	TBC domain-containing protein kinase-like protein	Gallus gallus	29.5	200	98	7	620	796	437	616	2e-10	68.6
ETH_00027700	hypothetical protein	O53510	Probable serine/threonine-protein kinase pknL	Mycobacterium tuberculosis	43.14	102	37	6	493	587	126	213	3e-10	68
PY04956	hypothetical protein	Q54UA9	Probable serine/threonine-protein kinase clkA	Dictyostelium discoideum	28.7	331	126	20	224	525	133	382	3e-10	68
TA19675	hypothetical protein	Q54UA9	Probable serine/threonine-protein kinase clkA	Dictyostelium discoideum	23.39	295	192	7	101	389	234	500	2e-10	67.8
TGME49_016740	hypothetical protein	A4QQ05	Riboflavin kinase	Magnaporthe grisea	35.05	97	43	2	1008	1099	61	142	1e-09	67.2
TP01_0258	hypothetical protein	Q54UA9	Probable serine/threonine-protein kinase clkA	Dictyostelium discoideum	22.77	382	246	9	28	405	164	500	3e-10	67
TA09290	hypothetical protein	Q54UA9	Probable serine/threonine-protein kinase clkA	Dictyostelium discoideum	26.48	219	133	5	135	339	105	309	3e-10	66.6
TGME49_090220	hypothetical protein, conserved	Q55GU0	Probable serine/threonine-protein kinase DDB_G0267514	Dictyostelium discoideum	35.48	93	56	2	178	270	824	912	3e-10	66.5
CMU_006500	hypothetical protein, conserved	Q8TGY9	2-phosphoglycerate kinase	Methanopyrus kandleri	30.04	223	129	5	153	367	112	315	5e-10	65.9
NCLIV_047990	hypothetical protein, conserved	Q8WN22	DNA-dependent protein kinase catalytic subunit	Canis familiaris	52.94	68	32	0	8043	8110	3913	3980	2e-08	65.9
PY03666	hypothetical protein	Q54UA9	Probable serine/threonine-protein kinase clkA	Dictyostelium discoideum	28.67	286	133	19	148	417	34	264	5e-09	65.9
ETH_00011800	hypothetical protein, conserved	O08815	STE20-like serine/threonine-protein kinase	Rattus norvegicus	26.96	230	104	12	116	310	813	1013	8e-10	65.7
PY01372	hypothetical protein	B0G126	1-phosphatidylinositol-3-phosphate 5-kinase	Dictyostelium discoideum	27.27	132	83	2	322	448	1704	1827	1e-09	65.5
CMU_024180	hypothetical protein, conserved	Q04430	Pantothenate kinase	Saccharomyces cerevisiae	22.46	325	187	10	138	453	87	355	1e-09	65.1
PY00931	hypothetical protein	Q54UA9	Probable serine/threonine-protein kinase clkA	Dictyostelium discoideum	26.58	237	109	11	231	462	309	485	3e-09	65.1
PVX_122680	hypothetical protein, conserved	Q54UA9	Probable serine/threonine-protein kinase clkA	Dictyostelium discoideum	19.86	564	363	16	707	1254	80	570	9e-09	64.7
PY02180	hypothetical protein	Q54UA9	Probable serine/threonine-protein kinase clkA	Dictyostelium discoideum	21.78	629	394	15	886	1505	28	567	7e-09	64.7
PY04447	hypothetical protein	Q54D75	Probable cyclin-dependent serine/threonine-protein kinase DDB_G0292550	Dictyostelium discoideum	26.33	338	166	19	531	830	1030	1322	1e-08	64.7
Chro.50054	hypothetical protein	Q54L81	Probable serine/threonine-protein kinase DDB_G0286841	Dictyostelium discoideum	31.13	151	62	6	127	276	175	284	2e-09	64.4
CMU_012600	hypothetical protein, conserved	Q55FT4	Probable serine/threonine-protein kinase tsuA	Dictyostelium discoideum	27.33	150	90	2	638	787	670	800	4e-09	64.3
NCLIV_010260	hypothetical protein	A6QLH6	N-terminal kinase-like protein	Bos taurus	24.4	250	118	7	35	276	26	212	5e-09	64.3
PY04595	hypothetical protein	Q54UA9	Probable serine/threonine-protein kinase clkA	Dictyostelium discoideum	27.89	294	147	16	92	361	19	271	7e-09	64.3
ETH_00004855	hypothetical protein	Q5TCS8	Adenylate kinase domain-containing protein 1	Homo sapiens	26.55	275	146	10	1116	1375	1637	1870	9e-09	63.9
PVX_096140	hypothetical protein, conserved	Q551H4	Serine/threonine-protein kinase fray2	Dictyostelium discoideum	26.24	221	116	12	468	687	710	884	1e-08	63.8
PY06553	hypothetical protein	Q55C57	Probable serine/threonine-protein kinase glkA	Dictyostelium discoideum	38	100	51	6	12	106	86	179	9e-10	63.4
PVX_119515	hypothetical protein, conserved	Q5TCS8	Adenylate kinase domain-containing protein 1	Homo sapiens	22.03	236	163	6	3486	3702	1638	1871	4e-08	63.2
ETH_00027695	hypothetical protein	A5GFW1	Serine/threonine-protein kinase 6	Sus scrofa	29.25	147	91	5	432	572	236	375	7e-09	62.8
NCLIV_002070	hypothetical protein	Q86ZN7	cAMP-dependent protein kinase regulatory subunit	Trichoderma atroviride	24.82	278	169	8	2760	3035	204	443	6e-08	62.4
ETH_00020585	hypothetical protein	P38147	Serine/threonine-protein kinase CHK1	Saccharomyces cerevisiae	35.56	90	46	2	395	479	136	218	1e-08	62.3
ETH_00024905	hypothetical protein	Q49GP3	Phosphatidylinositol 4-kinase beta	Danio rerio	34	100	51	3	311	402	150	242	2e-08	62.3
PY06198	hypothetical protein	Q6XHA7	Probable serine/threonine-protein kinase roco9	Dictyostelium discoideum	25.77	260	114	9	512	771	2220	2400	2e-08	62.2
PVX_080670	hypothetical protein, conserved	Q8L796	Phosphatidylinositol-4-phosphate 5-kinase 2	Arabidopsis thaliana	30.69	189	120	5	781	968	79	257	6e-08	61.5
TGME49_114910	hypothetical protein, conserved	Q2QTC2	Phosphoglucan, water dikinase, chloroplastic	Oryza sativa subsp. japonica	33.33	123	63	6	86	205	50	156	1e-08	61.5
PY00734	hypothetical protein	Q54SK5	Hybrid signal transduction histidine kinase M	Dictyostelium discoideum	30.85	188	80	10	145	317	730	882	2e-08	61.4
BBOV_II002630	hypothetical protein	Q23915	Probable serine/threonine-protein kinase kinX	Dictyostelium discoideum	28.92	204	131	8	702	897	755	952	4e-08	61.2
BBOV_IV009480	hypothetical protein	Q8BM85	TBC domain-containing protein kinase-like protein	Mus musculus	21.6	287	137	9	45	319	42	252	3e-08	61.2
NCLIV_031550	hypothetical protein	Q9JJX8	Serine/threonine-protein kinase 32B	Mus musculus	27.22	180	105	7	237	412	118	275	1e-08	61.2
ETH_00006030	hypothetical protein	Q10064	Uncharacterized PI3/PI4-kinase family protein C1F5.11c	Schizosaccharomyces pombe	27.61	134	97	0	1053	1186	3449	3582	1e-07	60.8
cgd3_2750	hypothetical protein	Q1ZXI5	Probable serine/threonine-protein kinase DDB_G0278845	Dictyostelium discoideum	24.37	238	157	6	132	353	338	568	2e-08	60.5
ETH_00004850	hypothetical protein, conserved	Q5TCS8	Adenylate kinase domain-containing protein 1	Homo sapiens	32.58	89	56	3	1606	1692	329	415	1e-07	60.5
PVX_002925	hypothetical protein, conserved	Q54D75	Probable cyclin-dependent serine/threonine-protein kinase DDB_G0292550	Dictyostelium discoideum	20.88	297	191	7	197	488	678	935	1e-07	60.5
PVX_092935	hypothetical protein, conserved	Q54D75	Probable cyclin-dependent serine/threonine-protein kinase DDB_G0292550	Dictyostelium discoideum	17.18	780	520	18	617	1345	681	1385	2e-07	60.5
PY03395	hypothetical protein	Q54D75	Probable cyclin-dependent serine/threonine-protein kinase DDB_G0292550	Dictyostelium discoideum	18.97	564	353	15	740	1289	443	916	1e-07	60.5
NCLIV_012540	hypothetical protein	A8XMF2	Cyclin-dependent kinases regulatory subunit	Caenorhabditis briggsae	38.82	85	43	3	433	516	9	85	9e-08	60.2
TP01_0421	hypothetical protein, conserved	Q9HGN1	Serine/threonine-protein kinase gcn2	Schizosaccharomyces pombe	25.77	260	119	12	411	639	582	798	2e-07	60.2
CMU_027700	hypothetical protein, conserved	Q63184	Interferon-induced, double-stranded RNA-activated protein kinase	Rattus norvegicus	21.49	349	240	10	272	603	143	474	1e-07	60.1
CMU_005260	hypothetical protein, conserved	Q8NFD2	Ankyrin repeat and protein kinase domain-containing protein 1	Homo sapiens	32.48	117	67	5	496	607	586	695	1e-07	59.7
cgd5_3050	hypothetical protein	Q9JLM8	Serine/threonine-protein kinase DCLK1	Mus musculus	39.13	92	46	5	156	241	54	141	4e-08	59.4
ETH_00014940	hypothetical protein	O14874	[3-methyl-2-oxobutanoate dehydrogenase [lipoamide]] kinase, mitochondrial	Homo sapiens	33.67	98	64	1	124	220	59	156	3e-08	59.4
ETH_00026495	hypothetical protein	P29620	Cyclin-dependent kinase D-1	Oryza sativa subsp. japonica	37.08	89	41	4	358	439	133	213	1e-07	59.4
CMU_016710	hypothetical protein, conserved	Q54WC0	Serine/threonine-protein kinase 19 homolog	Dictyostelium discoideum	23.66	279	181	7	2	275	122	373	3e-08	59.3
PY01859	hypothetical protein	Q54R95	Probable serine/threonine-protein kinase DDB_G0283337	Dictyostelium discoideum	22.9	428	299	9	275	677	65	486	1e-07	59.3
BBOV_IV005800	hypothetical protein	O14976	Cyclin-G-associated kinase	Homo sapiens	48.15	54	26	2	321	373	1226	1278	9e-08	59
NCLIV_014550	hypothetical protein, conserved	Q14CZ7	FAST kinase domain-containing protein 3	Homo sapiens	38.57	70	42	1	203	271	591	660	1e-07	59
cgd3_2860	hypothetical protein	Q55FT4	Probable serine/threonine-protein kinase tsuA	Dictyostelium discoideum	22.83	184	131	3	21	200	607	783	1e-07	58.9
NCLIV_061380	hypothetical protein	A8XMF2	Cyclin-dependent kinases regulatory subunit	Caenorhabditis briggsae	40	75	38	2	92	166	7	74	1e-07	58.9
PVX_122860	hypothetical protein, conserved	Q54UA9	Probable serine/threonine-protein kinase clkA	Dictyostelium discoideum	20.22	445	285	13	143	565	165	561	1e-07	58.9
PY06000	hypothetical protein	Q1ZXI5	Probable serine/threonine-protein kinase DDB_G0278845	Dictyostelium discoideum	29.39	313	140	20	167	438	369	641	4e-07	58.9
PY06690	hypothetical protein	Q54R95	Probable serine/threonine-protein kinase DDB_G0283337	Dictyostelium discoideum	24.78	561	256	32	463	949	3	471	3e-07	58.9
TGME49_069050	hypothetical protein, conserved	Q9A8T2	Adenylate kinase	Caulobacter crescentus	33.81	139	81	5	119	248	44	180	7e-08	58.9
ETH_00028835	hypothetical protein	Q86HN7	Probable serine/threonine-protein kinase PLK	Dictyostelium discoideum	31.65	139	69	8	389	519	247	367	2e-07	58.5
ETH_00039185	hypothetical protein	Q9NJU9	Calcium-dependent protein kinase 3	Plasmodium falciparum (isolate 3D7)	52.38	42	20	0	181	222	159	200	2e-07	58.4
ETH_00014340	hypothetical protein, conserved	P49695	Probable serine/threonine-protein kinase pkwA	Thermomonospora curvata	27.81	169	117	3	78	246	551	714	9e-08	58.2
PVX_116805	hypothetical protein, conserved	Q54UA9	Probable serine/threonine-protein kinase clkA	Dictyostelium discoideum	19.09	529	372	14	3	513	61	551	2e-07	58.2
PVX_091662	hypothetical protein, conserved	Q55BM1	Probable inactive protein kinase DDB_G0270444	Dictyostelium discoideum	18.55	221	168	5	275	485	1040	1258	5e-07	57.8
PY01537	hypothetical protein	Q54D75	Probable cyclin-dependent serine/threonine-protein kinase DDB_G0292550	Dictyostelium discoideum	21.67	466	271	11	314	759	413	804	4e-07	57.8
PY03343	hypothetical protein	Q55FT4	Probable serine/threonine-protein kinase tsuA	Dictyostelium discoideum	27.01	211	124	4	1376	1586	640	820	7e-07	57.8
TGME49_085840	hypothetical protein	Q14CZ7	FAST kinase domain-containing protein 3	Homo sapiens	38.57	70	42	1	200	268	591	660	3e-07	57.7
CMU_028280	hypothetical protein, conserved	P10665	Ribosomal protein S6 kinase 2 alpha	Xenopus laevis	35.56	90	35	5	794	863	593	679	6e-07	57.6
NCLIV_052210	hypothetical protein	Q9R0M5	Thiamin pyrophosphokinase 1	Mus musculus	37.66	77	44	2	70	143	64	139	1e-07	57.3
PVX_085450	hypothetical protein, conserved	O80765	Pantothenate kinase 1	Arabidopsis thaliana	32.29	223	132	7	235	454	85	291	3e-07	57.3
PY07550	hypothetical protein	Q54R95	Probable serine/threonine-protein kinase DDB_G0283337	Dictyostelium discoideum	22.66	331	198	8	350	648	98	402	4e-07	57
BBOV_IV004160	hypothetical protein	Q9SCY5	SNF1-related protein kinase regulatory subunit beta-2	Arabidopsis thaliana	23.26	215	146	5	47	246	45	255	2e-07	56.6
Chro.70052	hypothetical protein	A6UQ76	2-phosphoglycerate kinase	Methanococcus vannielii (strain SB / ATCC 35089 / DSM 1224)	34.06	229	108	12	173	384	97	299	5e-07	56.5
CMU_042260	hypothetical protein, conserved	Q54PK9	3-phosphoinositide-dependent protein kinase B	Dictyostelium discoideum	29.2	137	64	6	286	421	22	126	2e-06	56.5
ETH_00028765	hypothetical protein	B1WAS2	Hormonally up-regulated neu tumor-associated kinase homolog	Xenopus tropicalis	31.47	143	67	6	327	460	155	275	7e-07	56.5
PVX_080360	hypothetical protein, conserved	Q5MPA9	Serine/threonine-protein kinase DCLK2	Rattus norvegicus	31.37	102	65	3	139	235	70	171	3e-07	56.5
TP01_1189	hypothetical protein	Q91879	Cyclin-dependent kinases regulatory subunit 2	Xenopus laevis	42.25	71	36	1	58	128	5	70	1e-07	56.5
BBOV_IV007500	hypothetical protein	Q25330	Cyclin-dependent kinases regulatory subunit	Leishmania mexicana	39.24	79	26	4	387	465	30	86	7e-07	56.4
TA13305	hypothetical protein	P54199	Serine/threonine-protein kinase MPS1	Saccharomyces cerevisiae	31.97	147	65	8	385	515	558	685	1e-06	56
PY07289	hypothetical protein	Q54R95	Probable serine/threonine-protein kinase DDB_G0283337	Dictyostelium discoideum	31.74	230	111	15	4	210	86	292	2e-06	55.9
TA21180	hypothetical protein	Q9QZH4	5'-AMP-activated protein kinase subunit beta-2	Rattus norvegicus	24.34	189	116	5	67	233	67	250	6e-07	55.8
Chro.30360	hypothetical protein	P25389	Probable serine/threonine-protein kinase KCC4	Saccharomyces cerevisiae	32.04	103	44	4	478	577	145	224	2e-06	55.5
NCLIV_006190	hypothetical protein, conserved	O35331	Pyridoxal kinase	Rattus norvegicus	27.52	218	85	7	49	262	11	159	7e-07	55.5
PVX_092920	hypothetical protein, conserved	Q54TM7	Probable serine/threonine-protein kinase drkD	Dictyostelium discoideum	38.89	90	43	4	127	208	446	531	9e-07	55.5
TA11310	hypothetical protein	Q54UA9	Probable serine/threonine-protein kinase clkA	Dictyostelium discoideum	20.39	461	302	14	5	433	113	540	2e-06	55.5
TP01_1124	hypothetical protein	B1KV13	Hydroxyethylthiazole kinase 2	Clostridium botulinum (strain Loch Maree / Type A3)	30	150	101	3	3	152	105	250	2e-07	55.5
TP02_0833	hypothetical protein	Q55C57	Probable serine/threonine-protein kinase glkA	Dictyostelium discoideum	32.5	120	41	7	103	187	196	310	5e-07	55.5
cgd4_1640	hypothetical protein	Q54DK4	Alpha-protein kinase 1	Dictyostelium discoideum	32.18	87	44	4	344	430	145	216	2e-06	55.2
TGME49_028400	hypothetical protein	Q9ERE3	Serine/threonine-protein kinase Sgk3	Mus musculus	31.37	102	68	1	8	107	16	117	2e-06	55.2
TA11775	hypothetical protein	Q54RR9	Probable serine/threonine-protein kinase DDB_G0282963	Dictyostelium discoideum	20.51	395	264	15	21	377	323	705	3e-06	55.1
TGME49_097080	hypothetical protein	O00764	Pyridoxal kinase	Homo sapiens	30.41	148	41	3	209	352	102	191	1e-06	55.1
TP02_0462	hypothetical protein	Q54BF0	Probable serine/threonine-protein kinase fhkA	Dictyostelium discoideum	30.26	152	87	6	348	483	257	405	2e-06	55.1
CMU_027750	hypothetical protein, conserved	Q55FT4	Probable serine/threonine-protein kinase tsuA	Dictyostelium discoideum	34.21	114	43	6	165	277	637	719	2e-06	54.8
PY00272	hypothetical protein	P80197	Actin-fragmin kinase	Physarum polycephalum	29.71	138	79	6	17	150	466	589	1e-06	54.8
PY03412	hypothetical protein	Q9ULU4	Protein kinase C-binding protein 1	Homo sapiens	25.81	93	64	2	68	160	82	169	8e-07	54.7
PKH_101500	hypothetical protein, conserved in Apicomplexan species	Q5MPA9	Serine/threonine-protein kinase DCLK2	Rattus norvegicus	35.63	87	51	3	140	221	70	156	1e-06	54.4
CMU_000070	hypothetical protein, conserved	P25389	Probable serine/threonine-protein kinase KCC4	Saccharomyces cerevisiae	32.04	103	44	4	389	488	145	224	4e-06	54.3
CMU_009840	hypothetical protein	Q558U1	Probable serine/threonine-protein kinase ifkA	Dictyostelium discoideum	26.52	181	117	4	125	292	155	332	3e-06	54.3
ETH_00042715	hypothetical protein	O35942	Serine/threonine-protein kinase Nek2	Mus musculus	44.44	45	25	0	1	45	59	103	2e-07	54.3
PY02920	hypothetical protein	Q55CW3	Probable serine/threonine-protein kinase samkA	Dictyostelium discoideum	31.67	120	71	5	225	341	73	184	1e-05	54.3
TGME49_116700	hypothetical protein	Q9UTC5	Putative uridine kinase C227.14	Schizosaccharomyces pombe	35.64	101	39	4	416	490	51	151	4e-06	54.3
BBOV_I002360	hypothetical protein	A8XMF2	Cyclin-dependent kinases regulatory subunit	Caenorhabditis briggsae	38.27	81	43	3	148	228	2	75	1e-06	53.9
BBOV_III003710	hypothetical protein	Q23915	Probable serine/threonine-protein kinase kinX	Dictyostelium discoideum	36.36	132	58	12	210	333	801	914	3e-06	53.9
BBOV_IV008590	hypothetical protein	Q54UA9	Probable serine/threonine-protein kinase clkA	Dictyostelium discoideum	20.37	378	259	12	161	525	178	526	4e-06	53.9
ETH_00000080	hypothetical protein	Q4FZD7	Serine/threonine-protein kinase PLK5	Mus musculus	27.67	159	98	4	404	559	129	273	3e-06	53.9
PY01323	hypothetical protein	Q54R95	Probable serine/threonine-protein kinase DDB_G0283337	Dictyostelium discoideum	24.14	203	132	5	141	326	370	567	2e-06	53.9
TP01_0339	hypothetical protein	Q9QZH4	5'-AMP-activated protein kinase subunit beta-2	Rattus norvegicus	32.69	104	60	5	67	166	64	161	1e-06	53.9
NCLIV_035910	hypothetical protein	A2QIL5	Serine/threonine-protein kinase atg1	Aspergillus niger (strain CBS 513.88 / FGSC A1513)	33.87	124	48	7	636	740	354	462	8e-06	53.5
PVX_085120	hypothetical protein, conserved	Q9QZ05	Eukaryotic translation initiation factor 2-alpha kinase 4	Mus musculus	33.78	74	45	2	946	1019	796	865	2e-05	53.5
PY03586	hypothetical protein	Q54R95	Probable serine/threonine-protein kinase DDB_G0283337	Dictyostelium discoideum	26.73	318	162	21	101	396	52	320	9e-06	53.4
PY05197	hypothetical protein	Q54UA9	Probable serine/threonine-protein kinase clkA	Dictyostelium discoideum	23.92	439	202	26	255	653	27	373	9e-06	53.4
BBOV_II007070	hypothetical protein	P93841	4-diphosphocytidyl-2-C-methyl-D-erythritol kinase, chloroplastic/Chromoplastic (Fragment)	Solanum lycopersicum	29.07	227	124	11	117	319	136	349	3e-06	53.1
CMU_027220	hypothetical protein	Q55FT4	Probable serine/threonine-protein kinase tsuA	Dictyostelium discoideum	20.61	228	162	6	34	247	662	884	2e-06	53.1
PVX_101170	hypothetical protein, conserved	Q63644	Rho-associated protein kinase 1	Rattus norvegicus	20.7	256	161	9	35	276	440	667	2e-06	53.1
ETH_00040895	hypothetical protein	Q6TGC6	Serine/threonine-protein kinase CBK1	Pneumocystis carinii	62.5	24	9	0	150	173	347	370	7e-06	53
cgd8_1260	hypothetical protein	Q54TM7	Probable serine/threonine-protein kinase drkD	Dictyostelium discoideum	27.27	143	99	3	101	239	10	151	9e-06	52.8
CMU_036840	hypothetical protein, conserved	Q54D75	Probable cyclin-dependent serine/threonine-protein kinase DDB_G0292550	Dictyostelium discoideum	24.31	181	102	5	983	1154	651	805	2e-05	52.8
PY00234	hypothetical protein	Q54SK5	Hybrid signal transduction histidine kinase M	Dictyostelium discoideum	30.65	124	75	3	1052	1164	747	870	3e-05	52.8
PY02835	hypothetical protein	Q54LU8	Probable serine/threonine-protein kinase DDB_G0286465	Dictyostelium discoideum	21.76	239	160	6	1546	1781	121	335	3e-05	52.8
TGME49_025510	hypothetical protein, conserved	Q8BSN9	FAST kinase domain-containing protein 3	Mus musculus	22.67	397	258	12	358	719	278	660	1e-05	52.4
TP03_0089	hypothetical protein	A8XMF2	Cyclin-dependent kinases regulatory subunit	Caenorhabditis briggsae	39.47	76	39	3	252	327	7	75	7e-06	52.3
TP04_0858	hypothetical protein	Q14CZ7	FAST kinase domain-containing protein 3	Homo sapiens	37.14	70	43	1	135	203	591	660	5e-06	52.3
NCLIV_063660	hypothetical protein, conserved	Q69ZA1	Cell division protein kinase 13	Mus musculus	31.11	180	81	12	233	394	174	328	2e-05	52.2
PY04610	hypothetical protein	Q54BC9	Probable serine/threonine-protein kinase dyrk2	Dictyostelium discoideum	29.21	178	58	13	1191	1310	182	349	6e-05	52.2
ETH_00004495	hypothetical protein	O61267	Ovarian-specific serine/threonine-protein kinase Lok	Drosophila melanogaster	52.38	42	20	0	149	190	401	442	5e-06	51.9
TP01_0538	hypothetical protein	P42347	Phosphatidylinositol 3-kinase, root isoform	Glycine max	30.94	139	69	8	856	977	661	789	3e-05	51.9
CMU_003770	hypothetical protein	Q54DK3	Probable serine/threonine-protein kinase cdc7	Dictyostelium discoideum	33.62	116	53	7	266	362	180	290	1e-05	51.8
PVX_122865	hypothetical protein, conserved	Q54B33	Serine/threonine-protein kinase pakE	Dictyostelium discoideum	38.38	99	37	6	1259	1348	753	836	0.0001	51.8
TGME49_026950	hypothetical protein, conserved	Q9LK03	Proline-rich receptor-like protein kinase PERK2	Arabidopsis thaliana	40	65	25	2	1866	1920	69	129	0.0001	51.8
CMU_006280	hypothetical protein	Q5QNM6	Putative CBL-interacting protein kinase 13	Oryza sativa subsp. japonica	24.45	229	146	10	360	579	131	341	2e-05	51.6
CMU_010920	hypothetical protein, conserved	Q54PK8	Probable serine/threonine-protein kinase DDB_G0284491	Dictyostelium discoideum	22.84	429	282	14	404	817	20	414	3e-05	51.6
CMU_037710	hypothetical protein, conserved	P38990	Serine/threonine-protein kinase PAK1	Saccharomyces cerevisiae	22.22	261	142	8	507	756	244	454	2e-05	51.6
BBOV_III009480	hypothetical protein	Q14CZ7	FAST kinase domain-containing protein 3	Homo sapiens	37.7	61	38	0	136	196	591	651	9e-06	51.4
NCLIV_043080	hypothetical protein, conserved	P97820	Mitogen-activated protein kinase kinase kinase kinase 4	Mus musculus	35.71	98	51	3	153	244	346	437	7e-05	51.4
PY04324	hypothetical protein	Q6B516	Sphingosine kinase B	Dictyostelium discoideum	33.68	95	50	5	259	351	21	104	2e-05	51.4
BBOV_III004870	hypothetical protein	Q54BF0	Probable serine/threonine-protein kinase fhkA	Dictyostelium discoideum	32.48	117	64	4	307	411	292	405	2e-05	51.2
TA06480	hypothetical protein, conserved	Q04430	Pantothenate kinase	Saccharomyces cerevisiae	27.81	187	110	6	156	333	151	321	1e-05	51.2
TGME49_037010	hypothetical protein, conserved	Q5M7V7	FAST kinase domain-containing protein 2	Rattus norvegicus	19.6	454	322	11	120	548	237	672	2e-05	51.2
ETH_00000315	hypothetical protein	P16527	Myristoylated alanine-rich C-kinase substrate	Gallus gallus	33.76	157	76	7	33	176	131	272	1e-05	51
NCLIV_042460	hypothetical protein, conserved	Q5UQG7	Putative serine/threonine-protein kinase/receptor R818	Acanthamoeba polyphaga mimivirus	38.24	68	28	4	1460	1521	957	1016	0.0001	51
TGME49_025190	hypothetical protein	Q93YN9	Inositol-pentakisphosphate 2-kinase	Arabidopsis thaliana	42.37	59	34	0	448	506	191	249	4e-05	51
TP04_0439	hypothetical protein	Q70FJ1	A-kinase anchor protein 9	Mus musculus	33.09	136	56	9	180	297	653	771	3e-05	51
ETH_00002585	hypothetical protein	Q8W4P1	Cyclin-dependent kinase C-2	Arabidopsis thaliana	31.46	89	25	2	297	385	28	80	3e-05	50.9
CMU_024240	hypothetical protein, conserved	Q54VU4	Probable serine/threonine-protein kinase DDB_G0280133	Dictyostelium discoideum	22.96	196	136	5	61	252	765	949	3e-05	50.8
PKH_051610	hypothetical protein, conserved in Apicomplexan species	Q3E9C0	Calcium-dependent protein kinase 34	Arabidopsis thaliana	29.14	151	78	5	101	240	375	507	8e-06	50.8
PY02587	hypothetical protein	Q54R95	Probable serine/threonine-protein kinase DDB_G0283337	Dictyostelium discoideum	24.92	333	211	12	136	445	101	417	2e-05	50.8
TGME49_033210	hypothetical protein	Q5QD51	A-kinase anchor protein 12	Rattus norvegicus	21.67	383	244	12	597	955	433	783	6e-05	50.8
PY04848	hypothetical protein	P51957	Serine/threonine-protein kinase Nek4	Homo sapiens	35.62	73	45	2	13	85	186	256	4e-06	50.6
NCLIV_013080	hypothetical protein	O08874	Serine/threonine-protein kinase N2	Rattus norvegicus	60	35	14	0	216	250	820	854	4e-05	50.5
PY04004	hypothetical protein	Q54U87	Hybrid signal transduction histidine kinase A	Dictyostelium discoideum	28.24	170	57	9	142	307	88	196	7e-05	50.5
BBOV_IV009050	conserved hypothetical protein	Q9SGY7	Putative proline-rich receptor-like protein kinase PERK11	Arabidopsis thaliana	31.72	145	67	7	55	188	2	125	6e-05	50.2
CMU_018680	hypothetical protein, conserved	Q9LK03	Proline-rich receptor-like protein kinase PERK2	Arabidopsis thaliana	62.86	35	9	2	420	452	66	98	0.0002	50.2
ETH_00013200	hypothetical protein, conserved	Q14CZ7	FAST kinase domain-containing protein 3	Homo sapiens	34.43	61	40	0	149	209	591	651	6e-05	50.2
PY03211	hypothetical protein	Q5M7G4	Putative adenylate kinase-like protein C9orf98 homolog	Xenopus laevis	27.21	147	96	6	29	167	23	166	2e-05	50.2
TP03_0266	hypothetical protein	Q17868	Cyclin-dependent kinases regulatory subunit	Caenorhabditis elegans	32.94	85	38	3	475	559	10	75	6e-05	50.2
Chro.50351	hypothetical protein	Q54YF2	5'-AMP-activated serine/threonine-protein kinase catalytic subunit alpha	Dictyostelium discoideum	22.94	218	154	2	21	238	414	617	0.0001	50.1
CMU_022940	hypothetical protein, conserved	Q54R95	Probable serine/threonine-protein kinase DDB_G0283337	Dictyostelium discoideum	18.51	524	348	17	3	489	33	514	4e-05	50.1
PY00054	hypothetical protein	Q8BM85	TBC domain-containing protein kinase-like protein	Mus musculus	26.47	136	63	4	61	195	38	137	3e-05	50.1
PY04023	hypothetical protein	Q9RGS6	Hydroxyethylthiazole kinase	Staphylococcus carnosus (strain TM300)	50	40	20	0	7	46	86	125	2e-06	50.1
PY04509	hypothetical protein	Q55FT4	Probable serine/threonine-protein kinase tsuA	Dictyostelium discoideum	29.37	143	82	6	9	150	660	784	4e-05	50.1
TA03930	hypothetical protein, conserved	Q24152	Cyclin-dependent kinases regulatory subunit	Drosophila melanogaster	36	75	39	3	232	305	4	70	3e-05	50.1
TGME49_069690	hypothetical protein	P54735	Serine/threonine-protein kinase D	Synechocystis sp. (strain PCC 6803)	39.56	91	41	6	695	775	356	442	0.0001	50.1
BBOV_III001390	hypothetical protein	Q93YN9	Inositol-pentakisphosphate 2-kinase	Arabidopsis thaliana	32.98	94	52	2	166	259	163	245	8e-05	49.8
cgd7_780	hypothetical protein	Q86HW6	Probable serine/threonine-protein kinase DDB_G0276461	Dictyostelium discoideum	28	200	89	10	120	302	629	790	7e-05	49.8
PVX_089590	hypothetical protein, conserved	Q3E9C0	Calcium-dependent protein kinase 34	Arabidopsis thaliana	27.22	158	86	5	128	274	368	507	4e-05	49.8
ETH_00005415	hypothetical protein	Q4V3C8	3-phosphoinositide-dependent protein kinase 2	Arabidopsis thaliana	28.67	150	87	4	351	495	163	297	5e-05	49.7
NCLIV_047190	hypothetical protein	Q8BSN9	FAST kinase domain-containing protein 3	Mus musculus	22.89	380	251	9	480	826	278	648	0.0001	49.7
PY01619	hypothetical protein	Q8N568	Serine/threonine-protein kinase DCLK2	Homo sapiens	29.17	96	63	3	150	240	72	167	2e-05	49.7
PY02205	hypothetical protein	Q54UA9	Probable serine/threonine-protein kinase clkA	Dictyostelium discoideum	21.21	198	147	2	2	199	251	439	2e-05	49.7
PY04831	hypothetical protein	Q54WD7	Probable serine/threonine-protein kinase DDB_G0279719	Dictyostelium discoideum	35.8	81	40	3	1265	1342	630	701	0.0004	49.7
cgd1_3100	hypothetical protein	Q55FT4	Probable serine/threonine-protein kinase tsuA	Dictyostelium discoideum	31.52	92	61	2	478	568	636	726	8e-05	49.3
Chro.50063	hypothetical protein	A7TIZ4	Serine/threonine-protein kinase atg1	Vanderwaltozyma polyspora (strain ATCC 22028 / DSM 70294)	31.82	88	49	4	97	176	377	461	9e-05	49.3
CMU_020220	hypothetical protein, conserved	Q54W36	Hybrid signal transduction histidine kinase H	Dictyostelium discoideum	42.86	56	27	3	183	234	1146	1200	8e-05	49.3
ETH_00018470	hypothetical protein	Q9UU87	Serine/threonine-protein kinase ppk34	Schizosaccharomyces pombe	48.98	49	20	2	175	220	198	244	0.0002	49.3
PVX_080595	hypothetical protein, conserved	Q9P0M2	A-kinase anchor protein 7 isoform gamma	Homo sapiens	28.85	104	69	3	49	148	62	164	4e-05	49.3
PVX_082485	hypothetical protein, conserved	Q6P3R8	Serine/threonine-protein kinase Nek5	Homo sapiens	24.04	208	123	6	270	464	16	201	0.0001	49.3
TA03630	hypothetical protein	A8XMF2	Cyclin-dependent kinases regulatory subunit	Caenorhabditis briggsae	35.29	85	36	4	475	559	10	75	0.0001	49.3
TA13140	hypothetical protein	Q55BQ3	Probable inactive serine/threonine-protein kinase scy2	Dictyostelium discoideum	24.32	222	151	6	34	254	919	1124	5e-05	49.3
TP01_0935	hypothetical protein	Q04430	Pantothenate kinase	Saccharomyces cerevisiae	31.09	119	69	2	213	321	196	311	0.0001	49.3
cgd5_420	hypothetical protein	Q54YF2	5'-AMP-activated serine/threonine-protein kinase catalytic subunit alpha	Dictyostelium discoideum	22.48	218	155	2	21	238	414	617	0.0003	48.9
Chro.20415	hypothetical protein	Q6BM25	Serine/threonine-protein kinase SSN3	Debaryomyces hansenii	25.5	149	91	3	21	154	56	199	3e-05	48.9
ETH_00006040	hypothetical protein	Q10064	Uncharacterized PI3/PI4-kinase family protein C1F5.11c	Schizosaccharomyces pombe	27.78	252	138	5	189	437	671	881	0.0006	48.9
PVX_083395	hypothetical protein, conserved	O75116	Rho-associated protein kinase 2	Homo sapiens	42.17	83	27	7	87	162	1048	1116	7e-05	48.9
PVX_119650	hypothetical protein, conserved	Q54UA9	Probable serine/threonine-protein kinase clkA	Dictyostelium discoideum	17.14	566	417	14	27	556	1	550	0.0002	48.9
PY01722	hypothetical protein	Q87S20	Nucleoside diphosphate kinase	Vibrio parahaemolyticus	29.66	118	58	2	13	109	3	116	2e-05	48.9
PY02763	hypothetical protein	Q559T8	Probable serine/threonine-protein kinase DDB_G0272282	Dictyostelium discoideum	24.34	189	122	5	342	509	1810	1998	9e-05	48.9
TGME49_043930	hypothetical protein	Q55CW2	Probable serine/threonine-protein kinase samkC	Dictyostelium discoideum	28.26	138	79	7	514	644	513	637	0.0003	48.9
TP03_0403	hypothetical protein	B0G126	1-phosphatidylinositol-3-phosphate 5-kinase	Dictyostelium discoideum	31.5	127	69	5	66	178	1692	1814	0.0003	48.9
CMU_037740	hypothetical protein, conserved	Q86HW6	Probable serine/threonine-protein kinase DDB_G0276461	Dictyostelium discoideum	19.82	449	291	17	977	1414	376	766	0.0004	48.5
NCLIV_045580	hypothetical protein, conserved	Q9DB30	Phosphorylase b kinase gamma catalytic chain, testis/liver isoform	Mus musculus	21.64	171	112	5	2277	2446	133	282	0.0007	48.5
PVX_089215	hypothetical protein, conserved	Q54S77	Probable serine/threonine-protein kinase vps15	Dictyostelium discoideum	22.46	236	145	6	41	242	22	253	0.0003	48.5
PVX_118615	hypothetical protein, conserved	Q15831	Serine/threonine-protein kinase 11	Homo sapiens	24.58	179	101	6	113	289	39	185	0.0002	48.5
ETH_00005410	hypothetical protein	P34892	Receptor-like tyrosine-protein kinase kin-16	Caenorhabditis elegans	69.57	23	7	0	410	432	379	401	0.0002	48.4
PVX_095185	hypothetical protein, conserved	Q557G1	Probable serine/threonine-protein kinase irlB	Dictyostelium discoideum	29.87	154	75	10	226	374	678	803	0.0002	48.4
PY03527	hypothetical protein	Q76NV1	Probable serine/threonine-protein kinase dyrk1	Dictyostelium discoideum	30.13	156	70	4	332	487	102	218	0.0002	48.4
PY03662	hypothetical protein	Q8SSY6	Bifunctional serine/threonine-protein kinase/NEDD4-like E3 ubiquitin-protein ligase	Dictyostelium discoideum	29.31	116	51	6	60	174	1034	1119	0.0003	48.4
cgd5_3100	hypothetical protein	Q54WK1	Putative actin-fragmin kinase DDB_G0279609	Dictyostelium discoideum	24.55	167	105	7	85	244	2	154	0.0005	48.1
CMU_024950	hypothetical protein, conserved	Q54DF2	Probable serine/threonine-protein kinase MARK-A	Dictyostelium discoideum	22.73	264	166	8	3	246	590	835	0.0001	48.1
CMU_039170	hypothetical protein, conserved	Q54D75	Probable cyclin-dependent serine/threonine-protein kinase DDB_G0292550	Dictyostelium discoideum	28.09	178	110	6	25	195	1108	1274	0.0001	48.1
CMU_042240	hypothetical protein, conserved	Q54R95	Probable serine/threonine-protein kinase DDB_G0283337	Dictyostelium discoideum	35.37	82	44	4	514	586	468	549	0.0003	48.1
ETH_00000075	hypothetical protein	Q94CG0	CBL-interacting serine/threonine-protein kinase 21	Arabidopsis thaliana	27.67	159	95	6	551	706	129	270	0.0002	48.1
ETH_00020460	hypothetical protein, conserved	Q9UKE5	TRAF2 and NCK-interacting protein kinase	Homo sapiens	28.18	110	69	4	919	1022	401	506	0.0006	48.1
ETH_00020620	hypothetical protein	Q753D9	Serine/threonine-protein kinase PKH3	Ashbya gossypii	25.31	162	100	5	357	504	99	253	0.0002	48.1
ETH_00033965	hypothetical protein	Q3U1V8	Mitogen-activated protein kinase kinase kinase 9	Mus musculus	47.5	40	18	1	135	171	313	352	8e-05	48.1
NCLIV_040760	hypothetical protein, conserved	P12624	Myristoylated alanine-rich C-kinase substrate	Bos taurus	32.74	113	64	5	1032	1134	177	287	0.0008	48.1
PVX_092325	hypothetical protein, conserved	Q54UA9	Probable serine/threonine-protein kinase clkA	Dictyostelium discoideum	15.88	529	423	8	89	602	50	571	0.0008	48.1
PVX_094965	hypothetical protein, conserved	Q869T7	Serine/threonine-protein kinase pakF	Dictyostelium discoideum	23.19	263	149	8	2136	2398	1	210	0.0008	48.1
TA18380	hypothetical protein	Q55D99	Serine/threonine-protein kinase pakA	Dictyostelium discoideum	22.96	196	136	5	5	187	330	523	3e-05	48.1
TP02_0055	hypothetical protein	Q54UA9	Probable serine/threonine-protein kinase clkA	Dictyostelium discoideum	23.47	196	136	3	356	549	155	338	0.0003	48.1
TP03_0699	hypothetical protein	O94647	Serine/threonine-protein kinase ppk24, mitochondrial	Schizosaccharomyces pombe	50	40	19	1	31	70	237	275	1e-05	48.1
TA05610	hypothetical protein, conserved	A7Z050	Inositol hexakisphosphate and diphosphoinositol-pentakisphosphate kinase 1	Bos taurus	36.36	55	31	1	307	357	829	883	0.0003	48
PKH_092270	hypothetical protein, conserved in Apicomplexan species	Q554L2	Probable inactive serine/threonine-protein kinase DDB_G0274613	Dictyostelium discoideum	21.3	277	189	7	220	486	88	345	0.0002	47.8
TP02_0543	hypothetical protein	Q558U1	Probable serine/threonine-protein kinase ifkA	Dictyostelium discoideum	25.23	111	80	1	21	131	196	303	0.0002	47.8
CMU_031880	hypothetical protein, conserved	Q55CW1	Probable inactive serine/threonine-protein kinase samkD	Dictyostelium discoideum	33.82	136	71	8	508	634	58	183	0.0005	47.7
NCLIV_006130	hypothetical protein, conserved	A8XMF2	Cyclin-dependent kinases regulatory subunit	Caenorhabditis briggsae	40.68	59	29	2	37	95	10	62	3e-05	47.7
PY06966	hypothetical protein	Q54YZ9	Hybrid signal transduction histidine kinase J	Dictyostelium discoideum	41.94	62	24	3	183	244	34	83	0.0003	47.6
cgd5_1010	hypothetical protein	Q54D75	Probable cyclin-dependent serine/threonine-protein kinase DDB_G0292550	Dictyostelium discoideum	25.48	208	117	7	468	663	688	869	0.0004	47.4
NCLIV_021930	hypothetical protein, conserved	O60307	Microtubule-associated serine/threonine-protein kinase 3	Homo sapiens	29.63	162	97	4	1389	1537	1091	1248	0.001	47.4
NCLIV_045060	hypothetical protein, conserved	Q8R4V0	Serine/threonine-protein kinase Sgk3	Rattus norvegicus	29.35	92	63	1	8	97	16	107	0.0003	47.4
PVX_098730	hypothetical protein, conserved	Q54D75	Probable cyclin-dependent serine/threonine-protein kinase DDB_G0292550	Dictyostelium discoideum	19.08	414	285	13	722	1113	870	1255	0.0008	47.4
NCLIV_040710	hypothetical protein, conserved	Q6AX33	Microtubule-associated serine/threonine-protein kinase 3	Xenopus laevis	32.28	127	58	8	172	284	857	969	0.004	47.2
PY04372	hypothetical protein	B0G126	1-phosphatidylinositol-3-phosphate 5-kinase	Dictyostelium discoideum	38.81	67	32	1	302	359	1790	1856	0.0004	47.2
TGME49_037510	hypothetical protein, conserved	Q8NU98	Probable serine/threonine-protein kinase pknB	Corynebacterium glutamicum	31.58	133	67	4	1489	1621	78	186	0.002	47.2
ETH_00020610	hypothetical protein	Q9LHI7	Serine/threonine-protein kinase Nek7	Arabidopsis thaliana	30.16	189	107	10	343	527	102	269	0.0004	47
PY01153	hypothetical protein	Q54UA9	Probable serine/threonine-protein kinase clkA	Dictyostelium discoideum	20.57	350	225	9	30	366	151	460	0.0003	47
PY03289	hypothetical protein	Q55FT4	Probable serine/threonine-protein kinase tsuA	Dictyostelium discoideum	27.27	99	69	1	22	120	665	760	0.0002	47
TGME49_047050	hypothetical protein	P54738	Serine/threonine-protein kinase pkn6	Myxococcus xanthus	27.78	198	112	7	413	588	263	451	0.0006	47
TP03_0608	hypothetical protein	Q54RR9	Probable serine/threonine-protein kinase DDB_G0282963	Dictyostelium discoideum	31.33	83	57	0	250	332	1062	1144	0.0009	47
Chro.30204	hypothetical protein	Q54BC9	Probable serine/threonine-protein kinase dyrk2	Dictyostelium discoideum	30.58	121	73	3	133	252	388	498	0.0009	46.8
CMU_030970	hypothetical protein, conserved	Q555U5	Probable inactive serine/threonine-protein kinase DDB_G0274821	Dictyostelium discoideum	31.06	161	72	8	83	221	709	852	0.002	46.8
CMU_038370	hypothetical protein, conserved	Q54QI2	Serine/threonine-protein kinase DDB_G0283821	Dictyostelium discoideum	26.16	172	96	8	719	888	712	854	0.001	46.8
NCLIV_019270	hypothetical protein, conserved	Q9NGW9	Probable serine/threonine-protein kinase mkcB	Dictyostelium discoideum	34.65	101	59	3	1773	1871	10	105	0.003	46.8
NCLIV_027080	hypothetical protein, conserved	Q7XJR9	Calcium-dependent protein kinase 16	Arabidopsis thaliana	27.68	177	82	9	121	273	392	546	0.0003	46.8
NCLIV_051250	hypothetical protein, conserved	Q8NU98	Probable serine/threonine-protein kinase pknB	Corynebacterium glutamicum	31.58	133	67	5	1258	1390	78	186	0.002	46.8
PY04557	hypothetical protein	Q54UA9	Probable serine/threonine-protein kinase clkA	Dictyostelium discoideum	27.47	182	86	10	7	171	288	440	0.0002	46.8
TA11205	hypothetical protein, conserved	Q14CZ7	FAST kinase domain-containing protein 3	Homo sapiens	36.21	58	37	0	136	193	591	648	0.0002	46.8
BBOV_II000710	hypothetical protein	Q55BM1	Probable inactive protein kinase DDB_G0270444	Dictyostelium discoideum	25.28	178	98	6	35	206	1078	1226	0.0002	46.6
BBOV_III007960	hypothetical protein	Q55DD4	Serine/threonine-protein kinase pakD	Dictyostelium discoideum	23.51	251	164	8	145	386	509	740	0.0006	46.6
TGME49_064170	hypothetical protein	Q9FFW5	Proline-rich receptor-like protein kinase PERK8	Arabidopsis thaliana	30.65	124	76	3	277	400	121	234	0.002	46.6
TGME49_086160	hypothetical protein	Q8N4C8	Misshapen-like kinase 1	Homo sapiens	22.49	169	112	3	1676	1843	431	581	0.002	46.6
Chro.50403	hypothetical protein	Q6FJ85	Probable serine/threonine-protein kinase KKQ8	Candida glabrata	48.72	39	19	1	563	600	600	638	0.001	46.4
ETH_00011030	hypothetical protein, conserved	Q557G1	Probable serine/threonine-protein kinase irlB	Dictyostelium discoideum	54.05	37	15	2	475	510	742	777	0.001	46.4
ETH_00020590	hypothetical protein	Q62270	Tyrosine-protein kinase Srms	Mus musculus	44.9	49	20	2	181	229	390	431	0.0005	46.4
CMU_031690	hypothetical protein, conserved	Q55DD4	Serine/threonine-protein kinase pakD	Dictyostelium discoideum	21.49	228	159	4	23	248	607	816	0.0006	46.2
TA11520	hypothetical protein	Q6DI86	FAST kinase domain-containing protein 1	Mus musculus	22.04	304	204	9	98	387	289	573	0.001	46.2
TGME49_010250	hypothetical protein	Q556J6	Putative cyclin-dependent serine/threonine-protein kinase DDB_G0272797/DDB_G0274007	Dictyostelium discoideum	21.43	140	101	1	244	383	419	549	0.0006	46.2
NCLIV_000712	hypothetical protein, conserved	Q8T277	5'-AMP-activated protein kinase subunit gamma	Dictyostelium discoideum	33.33	84	51	3	626	706	424	505	0.002	46
TGME49_071840	hypothetical protein	Q7L8L6	FAST kinase domain-containing protein 5	Homo sapiens	29.91	117	79	2	664	778	649	764	0.001	46
CMU_039370	hypothetical protein, conserved	Q8MY12	Myosin heavy chain kinase C	Dictyostelium discoideum	28.86	149	89	5	749	896	374	506	0.002	45.9
PY06975	hypothetical protein	Q86HW6	Probable serine/threonine-protein kinase DDB_G0276461	Dictyostelium discoideum	25.42	177	82	7	435	601	335	471	0.002	45.9
TGME49_004090	hypothetical protein	Q75JN1	Probable serine/threonine-protein kinase ifkC	Dictyostelium discoideum	60.71	28	11	0	887	914	484	511	0.002	45.9
BBOV_IV005140	hypothetical protein	Q54Q69	Hybrid signal transduction histidine kinase G	Dictyostelium discoideum	23.43	175	126	4	1	171	2265	2435	0.0004	45.8
TA21070	hypothetical protein	Q975E6	Probable thymidylate kinase	Sulfolobus tokodaii (strain DSM 16993 / JCM 10545 / NBRC 100140 / 7)	28.11	185	101	8	168	336	21	189	0.0008	45.8
TP02_0485	hypothetical protein, conserved	Q555U5	Probable inactive serine/threonine-protein kinase DDB_G0274821	Dictyostelium discoideum	22.57	319	204	10	21	312	273	575	0.0007	45.8
cgd8_2660	hypothetical protein	P18160	Dual specificity protein kinase pyk1	Dictyostelium discoideum	32.43	74	50	0	315	388	1283	1356	0.001	45.6
CMU_012290	hypothetical protein, conserved	Q54UC0	DNA-dependent protein kinase catalytic subunit	Dictyostelium discoideum	27.39	314	141	19	803	1063	540	819	0.006	45.6
NCLIV_036030	hypothetical protein, conserved	Q96Q04	Serine/threonine-protein kinase LMTK3	Homo sapiens	40.58	69	30	3	105	168	1147	1209	0.003	45.6
TA15755	hypothetical protein	Q98QW4	Phosphoglycerate kinase	Mycoplasma pulmonis	30	180	84	10	282	448	562	712	0.001	45.6
TP01_0933	hypothetical protein	Q960X8	Hepatocyte growth factor-regulated tyrosine kinase substrate	Drosophila melanogaster	44.12	34	19	0	235	268	653	686	0.004	45.6
ETH_00002485	hypothetical protein	Q04770	Cell division protein kinase 2 homolog	Entamoeba histolytica	61.54	26	10	0	154	179	10	35	0.0006	45.5
NCLIV_064400	hypothetical protein, conserved	Q55GC2	Serine/threonine-protein kinase dst2	Dictyostelium discoideum	26.57	207	105	10	745	941	334	503	0.004	45.5
PVX_123455	hypothetical protein, conserved	Q54U87	Hybrid signal transduction histidine kinase A	Dictyostelium discoideum	30.77	104	56	6	408	502	584	680	0.002	45.5
PY03697	hypothetical protein	Q54D75	Probable cyclin-dependent serine/threonine-protein kinase DDB_G0292550	Dictyostelium discoideum	30.5	141	72	6	5	144	440	555	0.002	45.5
PY05581	hypothetical protein	P18161	Dual specificity protein kinase pyk2	Dictyostelium discoideum	32.14	112	47	5	305	415	141	224	0.002	45.5
PY05911	hypothetical protein	P18161	Dual specificity protein kinase pyk2	Dictyostelium discoideum	37.04	54	31	1	809	859	358	411	0.004	45.5
PY07098	hypothetical protein	Q54JM2	Putative actin-fragmin kinase DDB_G0287957	Dictyostelium discoideum	38.46	52	31	1	742	792	320	371	0.003	45.5
TGME49_086280	hypothetical protein	Q9AWA5	Alpha-glucan water dikinase, chloroplastic	Solanum tuberosum	42.55	47	21	3	534	580	458	498	0.006	45.5
CMU_001990	hypothetical protein	Q54PK8	Probable serine/threonine-protein kinase DDB_G0284491	Dictyostelium discoideum	24.71	340	207	17	627	929	88	415	0.004	45.4
NCLIV_053620	hypothetical protein, conserved	Q14004	Cell division protein kinase 13	Homo sapiens	28.82	229	131	9	579	783	240	460	0.002	45.4
PY01315	hypothetical protein	Q55DJ8	Probable serine/threonine-protein kinase irlC	Dictyostelium discoideum	21.63	245	153	9	117	331	147	382	0.001	45.4
TA09360	hypothetical protein, conserved	Q23915	Probable serine/threonine-protein kinase kinX	Dictyostelium discoideum	21.05	152	104	3	175	323	479	617	0.001	45.4
TA14215	hypothetical protein	Q95PI2	Hybrid signal transduction histidine kinase C	Dictyostelium discoideum	31.51	73	48	1	1064	1136	38	108	0.003	45.4
BBOV_III002450	hypothetical protein	P07250	Inositol polyphosphate multikinase	Saccharomyces cerevisiae	25.86	174	49	5	87	247	66	172	0.001	45.2
Chro.70152	hypothetical protein	P21293	Thymidine kinase	Saimiriine herpesvirus 2 (strain 11)	29.59	169	93	8	1595	1751	253	407	0.015	45.2
ETH_00001800	hypothetical protein, conserved	Q63638	Striated muscle-specific serine/threonine-protein kinase	Rattus norvegicus	29.05	148	77	5	828	951	1991	2134	0.005	45.2
ETH_00007465	hypothetical protein	Q2M2I8	AP2-associated protein kinase 1	Homo sapiens	26.79	265	135	16	207	447	355	584	0.002	45.2
NCLIV_026520	hypothetical protein, conserved	Q15772	Striated muscle preferentially expressed protein kinase	Homo sapiens	37.5	88	42	6	581	655	1908	1995	0.003	45.2
PVX_116940	hypothetical protein, conserved	Q14CZ7	FAST kinase domain-containing protein 3	Homo sapiens	35.38	65	42	0	344	408	591	655	0.002	45.2
BBOV_III007570	conserved hypothetical protein	Q9ZSA2	Calcium-dependent protein kinase 21	Arabidopsis thaliana	31.43	105	68	3	474	575	385	488	0.002	45.1
BBOV_III008160	hypothetical protein	Q55A09	Probable serine/threonine-protein kinase DDB_G0272254	Dictyostelium discoideum	19.95	371	257	11	339	705	259	593	0.002	45.1
cgd8_1050	hypothetical protein	Q8T277	5'-AMP-activated protein kinase subunit gamma	Dictyostelium discoideum	24.18	182	124	3	7	188	77	244	0.002	45.1
Chro.20208	hypothetical protein	Q54C38	Probable serine/threonine-protein kinase DDB_G0293292	Dictyostelium discoideum	22.7	326	195	13	18	323	925	1213	0.001	45.1
Chro.30421	hypothetical protein	Q1ZXI5	Probable serine/threonine-protein kinase DDB_G0278845	Dictyostelium discoideum	21.74	414	272	14	66	460	62	442	0.001	45.1
Chro.80311	hypothetical protein	Q54D75	Probable cyclin-dependent serine/threonine-protein kinase DDB_G0292550	Dictyostelium discoideum	25.47	106	69	2	283	379	1203	1307	0.001	45.1
CMU_001580	hypothetical protein, conserved	P34103	Protein kinase 4 (Fragment)	Dictyostelium discoideum	17.83	460	322	13	659	1102	53	472	0.003	45.1
NCLIV_056540	hypothetical protein, conserved	O60336	Mitogen-activated protein kinase-binding protein 1	Homo sapiens	26.24	202	120	7	7	180	1241	1441	0.005	45.1
PY04184	hypothetical protein	Q54SP4	Hybrid signal transduction histidine kinase D	Dictyostelium discoideum	27.59	116	72	2	22	137	1060	1163	0.002	45.1
PY07525	hypothetical protein	Q550K8	Probable serine/threonine-protein kinase DDB_G0277071	Dictyostelium discoideum	30.88	68	40	2	1060	1127	1759	1819	0.005	45.1
TA15905	hypothetical protein	Q5M7V7	FAST kinase domain-containing protein 2	Rattus norvegicus	24.59	183	118	6	35	203	300	476	0.0009	45.1
CMU_017520	hypothetical protein	Q55FT4	Probable serine/threonine-protein kinase tsuA	Dictyostelium discoideum	35.53	76	43	1	252	327	1324	1393	0.003	44.7
NCLIV_022870	hypothetical protein	Q9SFB8	Phosphatidylinositol-4-phosphate 5-kinase 6	Arabidopsis thaliana	30.77	65	23	1	89	131	88	152	0.0007	44.7
NCLIV_047320	hypothetical protein, conserved	Q54MY9	Probable serine/threonine-protein kinase mkcA	Dictyostelium discoideum	47.37	38	18	1	681	716	334	371	0.004	44.7
PVX_117140	hypothetical protein	Q9EPJ0	Nuclear ubiquitous casein and cyclin-dependent kinases substrate	Rattus norvegicus	51.16	43	18	2	76	117	199	239	0.0005	44.7
TGME49_021870	hypothetical protein	P30009	Myristoylated alanine-rich C-kinase substrate	Rattus norvegicus	31.03	145	84	6	77	209	2	142	0.005	44.7
TP03_0066	hypothetical protein	Q9FL28	LRR receptor-like serine/threonine-protein kinase FLS2	Arabidopsis thaliana	18.62	478	320	15	102	522	259	724	0.002	44.7
cgd3_1520	hypothetical protein with transmembrane or GPI anchor sequence at carboxy terminus	Q68FN9	FAST kinase domain-containing protein 3	Rattus norvegicus	23.6	178	126	5	148	317	287	462	0.003	44.3
Chro.40483	hypothetical protein	Q8KA54	Uncharacterized sugar kinase BUsg_057	Buchnera aphidicola subsp. Schizaphis graminum	38.64	88	30	5	428	507	100	171	0.003	44.3
Chro.70580	hypothetical protein	Q49156	2-phosphoglycerate kinase	Methanothermus fervidus	25.17	151	93	4	44	174	57	207	0.001	44.3
CMU_040870	hypothetical protein, conserved	Q54SK5	Hybrid signal transduction histidine kinase M	Dictyostelium discoideum	25.36	138	100	1	384	521	745	879	0.003	44.3
ETH_00040840	hypothetical protein	Q54PB4	Probable myosin light chain kinase DDB_G0284661	Dictyostelium discoideum	47.06	34	18	0	254	287	150	183	0.002	44.3
PVX_092625	hypothetical protein	P34125	Diacylglycerol kinase A	Dictyostelium discoideum	17.87	207	164	2	772	976	671	873	0.012	44.3
PVX_099435	hypothetical protein, conserved	Q54LH8	Probable serine/threonine-protein kinase DDB_G0286627	Dictyostelium discoideum	36.84	38	24	0	1353	1390	483	520	0.011	44.3
PY05267	hypothetical protein	Q54D75	Probable cyclin-dependent serine/threonine-protein kinase DDB_G0292550	Dictyostelium discoideum	33.33	57	29	1	939	995	1095	1142	0.009	44.3
TGME49_090310	hypothetical protein	Q14004	Cell division protein kinase 13	Homo sapiens	38.75	80	31	6	171	235	178	254	0.013	44.3
TP01_0004	hypothetical protein	Q556J6	Putative cyclin-dependent serine/threonine-protein kinase DDB_G0272797/DDB_G0274007	Dictyostelium discoideum	25	104	76	2	71	174	514	615	0.003	44.3
TP01_0800	hypothetical protein	Q5M7V7	FAST kinase domain-containing protein 2	Rattus norvegicus	18.83	154	121	1	55	204	328	481	0.003	44.3
BBOV_IV011500	hypothetical protein	Q6DI86	FAST kinase domain-containing protein 1	Mus musculus	47.06	34	14	2	317	346	793	826	0.003	43.9
cgd3_3280	hypothetical protein	Q54PK9	3-phosphoinositide-dependent protein kinase B	Dictyostelium discoideum	23.08	182	126	4	194	361	2	183	0.002	43.9
cgd8_4020	hypothetical protein	Q1ZXI5	Probable serine/threonine-protein kinase DDB_G0278845	Dictyostelium discoideum	18.46	363	259	10	272	612	30	377	0.005	43.9
Chro.80607	hypothetical protein	Q54BF0	Probable serine/threonine-protein kinase fhkA	Dictyostelium discoideum	37.1	62	27	2	49	110	274	323	0.003	43.9
CMU_002720	hypothetical protein, conserved	Q9H4A3	Serine/threonine-protein kinase WNK1	Homo sapiens	35.23	88	35	5	4	76	686	766	0.001	43.9
CMU_016980	hypothetical protein, conserved	Q54VU4	Probable serine/threonine-protein kinase DDB_G0280133	Dictyostelium discoideum	31.65	79	46	1	930	1008	857	927	0.01	43.9
ETH_00009320	hypothetical protein	P55271	Cyclin-dependent kinase 4 inhibitor B	Mus musculus	48.84	43	21	1	5	47	10	51	0.0002	43.9
ETH_00020615	hypothetical protein	P38147	Serine/threonine-protein kinase CHK1	Saccharomyces cerevisiae	30.08	133	72	5	332	459	103	219	0.004	43.9
ETH_00038400	hypothetical protein	A7MCT6	Ethanolamine kinase 2	Mus musculus	27.88	104	73	1	122	223	88	191	0.0009	43.9
NCLIV_026080	hypothetical protein, conserved	Q5R814	Serine/threonine-protein kinase PRP4 homolog	Pongo abelii	24.78	226	135	8	887	1095	214	421	0.007	43.9
NCLIV_047510	hypothetical protein, conserved	Q93YN9	Inositol-pentakisphosphate 2-kinase	Arabidopsis thaliana	39.29	56	34	0	387	442	191	246	0.005	43.9
NCLIV_048950	hypothetical protein, conserved	Q9M101	Calcium-dependent protein kinase 23	Arabidopsis thaliana	27.66	94	53	3	254	346	392	471	0.003	43.9
PY01130	hypothetical protein	Q55BQ3	Probable inactive serine/threonine-protein kinase scy2	Dictyostelium discoideum	39.73	73	37	4	4	71	1035	1105	0.0007	43.9
PY06048	hypothetical protein	Q9UTE5	Eukaryotic translation initiation factor 2-alpha kinase 2	Schizosaccharomyces pombe	36.76	68	38	2	36	103	176	238	0.002	43.9
TA03835	hypothetical protein, conserved	Q54WS5	Probable serine/threonine-protein kinase roco6	Dictyostelium discoideum	25.6	168	104	6	156	308	469	630	0.003	43.9
TGME49_013560	hypothetical protein	Q54BC9	Probable serine/threonine-protein kinase dyrk2	Dictyostelium discoideum	29.94	167	85	8	556	710	318	464	0.007	43.9
TGME49_071200	hypothetical protein	O70405	Serine/threonine-protein kinase ULK1	Mus musculus	28.07	228	131	8	239	455	302	507	0.006	43.9
TGME49_088660	hypothetical protein	P27987	Inositol-trisphosphate 3-kinase B	Homo sapiens	31.15	183	52	14	113	259	149	293	0.003	43.9
TGME49_113220	hypothetical protein	Q8BJG4	Mps one binder kinase activator-like 2C	Mus musculus	36.76	68	43	0	720	787	147	214	0.013	43.9
TP01_1108	hypothetical protein	Q54XS3	Probable inactive serine/threonine-protein kinase gdt1	Dictyostelium discoideum	29.29	99	65	2	328	421	1099	1197	0.006	43.9
TP03_0517	hypothetical protein	P38070	Probable serine/threonine-protein kinase YBR028C	Saccharomyces cerevisiae	47.92	48	16	3	9	55	201	240	0.007	43.9
TP04_0846	hypothetical protein	O94804	Serine/threonine-protein kinase 10	Homo sapiens	37.23	94	45	6	94	184	639	721	0.002	43.9
BBOV_III002580	hypothetical protein	Q8BYC6	Serine/threonine-protein kinase TAO3	Mus musculus	23	100	73	2	82	181	698	793	0.002	43.5
Chro.50111	hypothetical protein	Q54RR9	Probable serine/threonine-protein kinase DDB_G0282963	Dictyostelium discoideum	41.38	58	27	2	1205	1260	1376	1428	0.015	43.5
ETH_00023400	hypothetical protein	Q9JM52	Misshapen-like kinase 1	Mus musculus	29.27	82	44	5	18	99	428	495	0.001	43.5
PVX_113560	hypothetical protein, conserved	Q54T05	Serine/threonine-protein kinase rio2	Dictyostelium discoideum	23.61	144	102	4	290	433	303	438	0.007	43.5
TGME49_042120	hypothetical protein	Q11179	Putative serine/threonine-protein kinase C05D10.2	Caenorhabditis elegans	39.71	68	36	3	354	419	73	137	0.004	43.5
TGME49_063390	hypothetical protein	Q5RJI5	BR serine/threonine-protein kinase 1	Mus musculus	31.94	72	49	0	52	123	494	565	0.004	43.5
TP01_0708	hypothetical protein	Q54RP6	Hybrid signal transduction histidine kinase L	Dictyostelium discoideum	23.64	110	74	1	92	201	63	162	0.005	43.5
BBOV_IV011860	hypothetical protein	Q8F0X6	Hydroxyethylthiazole kinase	Leptospira interrogans	57.69	26	11	0	259	284	238	263	0.004	43.4
Chro.20370	hypothetical protein	Q54D75	Probable cyclin-dependent serine/threonine-protein kinase DDB_G0292550	Dictyostelium discoideum	38.36	73	31	4	1186	1253	783	846	0.016	43.4
PVX_099550	hypothetical protein, conserved	P14680	Dual specificity protein kinase YAK1	Saccharomyces cerevisiae	28.89	90	43	3	3207	3288	35	111	0.049	43.4
PY01540	hypothetical protein	Q54SK5	Hybrid signal transduction histidine kinase M	Dictyostelium discoideum	44.64	56	21	4	50	100	732	782	0.001	43.4
PY07151	hypothetical protein	Q55FT4	Probable serine/threonine-protein kinase tsuA	Dictyostelium discoideum	33.96	106	50	5	309	406	333	426	0.008	43.4
TA20660	hypothetical protein	A7N6S2	CAI-1 autoinducer sensor kinase/phosphatase CqsS	Vibrio harveyi (strain ATCC BAA-1116 / BB120)	38.71	62	30	4	325	382	261	318	0.01	43.4
TGME49_019220	hypothetical protein	Q3UVR3	Tau-tubulin kinase 2	Mus musculus	33.06	124	43	7	13	124	1109	1204	0.021	43.4
TGME49_023120	hypothetical protein	A8XMF2	Cyclin-dependent kinases regulatory subunit	Caenorhabditis briggsae	37.29	59	31	1	37	95	10	62	0.0008	43.4
BBOV_I002680	hypothetical protein	Q86AE1	Probable serine/threonine-protein kinase DDB_G0271538	Dictyostelium discoideum	28.04	107	52	4	1156	1262	305	386	0.032	43.1
BBOV_III003250	hypothetical protein	Q95KD0	FAST kinase domain-containing protein 5	Macaca fascicularis	25.84	178	116	4	156	323	238	409	0.003	43.1
BBOV_IV005240	hypothetical protein	P33981	Dual specificity protein kinase TTK	Homo sapiens	31.43	105	52	6	762	847	689	792	0.014	43.1
Chro.40380	hypothetical protein	Q54XJ0	Mps one binder kinase activator-like 1 homolog A	Dictyostelium discoideum	34.15	82	48	4	2	77	61	142	0.0004	43.1
CMU_005870	hypothetical protein, conserved	Q4JVG1	Shikimate kinase	Corynebacterium jeikeium (strain K411)	39.24	79	30	5	631	698	108	179	0.031	43.1
NCLIV_010760	hypothetical protein	B8HMS3	Adenylate kinase	Cyanothece sp. (strain PCC 7425 / ATCC 29141)	38.71	62	35	2	3006	3067	49	107	0.055	43.1
NCLIV_053210	hypothetical protein, conserved	Q8BSN9	FAST kinase domain-containing protein 3	Mus musculus	35.85	106	34	5	1072	1176	587	659	0.021	43.1
PY01527	hypothetical protein	Q555U5	Probable inactive serine/threonine-protein kinase DDB_G0274821	Dictyostelium discoideum	28.21	117	60	4	130	225	67	180	0.001	43.1
TA13955	hypothetical protein	Q55BM1	Probable inactive protein kinase DDB_G0270444	Dictyostelium discoideum	25.84	178	116	7	59	230	1100	1267	0.002	43.1
TA16470	hypothetical protein	B1KV13	Hydroxyethylthiazole kinase 2	Clostridium botulinum (strain Loch Maree / Type A3)	27.27	132	86	3	219	350	116	237	0.003	43.1
TA19460	hypothetical protein	Q9YHZ5	Serine/threonine-protein kinase pim-1	Danio rerio	27.36	106	67	3	795	895	198	298	0.01	43.1
TGME49_033890	hypothetical protein	P16527	Myristoylated alanine-rich C-kinase substrate	Gallus gallus	27.08	96	69	1	163	258	14	108	0.005	43.1
TGME49_112830	hypothetical protein	O54988	STE20-like serine/threonine-protein kinase	Mus musculus	29.21	178	108	6	126	300	297	459	0.005	43.1
TP04_0428	hypothetical protein	Q1ZXI5	Probable serine/threonine-protein kinase DDB_G0278845	Dictyostelium discoideum	41.94	62	29	3	344	404	531	586	0.006	43.1
ETH_00014265	hypothetical protein	P20486	Cyclin-dependent kinases regulatory subunit	Saccharomyces cerevisiae	68.42	19	6	0	435	453	28	46	0.014	43
PY01113	hypothetical protein	Q54XQ2	RGS domain-containing serine/threonine-protein kinase A	Dictyostelium discoideum	28.83	111	58	5	66	158	648	755	0.005	43
PY04864	hypothetical protein	Q8SSY6	Bifunctional serine/threonine-protein kinase/NEDD4-like E3 ubiquitin-protein ligase	Dictyostelium discoideum	35.11	94	43	4	3	86	1013	1098	0.019	43
PY06075	hypothetical protein	Q9LP24	Probable leucine-rich repeat receptor-like protein kinase At1g35710	Arabidopsis thaliana	56.76	37	14	1	14	48	323	359	0.0003	43
PY06165	hypothetical protein	Q54SK5	Hybrid signal transduction histidine kinase M	Dictyostelium discoideum	29.37	143	69	8	90	226	696	812	0.004	43
TGME49_017770	hypothetical protein	Q6P3K7	Casein kinase I isoform delta-B	Danio rerio	40.38	52	24	2	1474	1525	347	391	0.027	43
BBOV_II007580	hypothetical protein	Q9UPQ8	Dolichol kinase	Homo sapiens	24.46	139	94	6	227	363	292	421	0.006	42.7
CMU_038080	hypothetical protein	P24588	A-kinase anchor protein 5	Homo sapiens	25.2	127	90	2	229	350	251	377	0.007	42.7
NCLIV_035620	hypothetical protein, conserved	Q7TMV3	FAST kinase domain-containing protein 5	Mus musculus	17.68	181	148	1	91	270	262	442	0.017	42.7
PVX_114065	hypothetical protein, conserved	Q6GQ66	FAST kinase domain-containing protein 1	Xenopus laevis	22.51	231	129	8	578	760	575	803	0.014	42.7
PY03139	hypothetical protein	B0G126	1-phosphatidylinositol-3-phosphate 5-kinase	Dictyostelium discoideum	23.56	174	115	4	6	179	1703	1858	0.003	42.7
TA17358	Theileria-specific hypothetical telomeric sfii fragment-related protein, putative	Q55F45	Probable serine/threonine-protein kinase DDB_G0268642	Dictyostelium discoideum	25	188	122	7	1746	1923	132	310	0.034	42.7
TP04_0450	hypothetical protein	Q8R2W9	Pantothenate kinase 3	Mus musculus	23.33	210	119	8	148	341	16	199	0.004	42.7
Chro.30450	hypothetical protein	P54675	Phosphatidylinositol 3-kinase 3	Dictyostelium discoideum	48.84	43	18	2	468	506	121	163	0.01	42.6
PVX_080505	hypothetical protein, conserved	Q9LY23	Inositol polyphosphate multikinase alpha	Arabidopsis thaliana	33.9	59	26	2	867	915	198	253	0.022	42.6
PY04239	hypothetical protein	Q54PK8	Probable serine/threonine-protein kinase DDB_G0284491	Dictyostelium discoideum	43.48	46	21	1	336	381	297	337	0.027	42.6
PY04338	hypothetical protein	P18161	Dual specificity protein kinase pyk2	Dictyostelium discoideum	29.91	107	55	5	520	612	297	397	0.017	42.6
PY04342	hypothetical protein	Q54XS3	Probable inactive serine/threonine-protein kinase gdt1	Dictyostelium discoideum	34.52	84	47	3	51	134	1097	1172	0.007	42.6
PY05947	hypothetical protein	B0G126	1-phosphatidylinositol-3-phosphate 5-kinase	Dictyostelium discoideum	29.82	114	58	4	102	215	1716	1807	0.005	42.6
Chro.60366	hypothetical protein	Q55BM1	Probable inactive protein kinase DDB_G0270444	Dictyostelium discoideum	23.08	221	135	8	61	276	1158	1348	0.015	42.4
CMU_039130	hypothetical protein, conserved	Q54PK8	Probable serine/threonine-protein kinase DDB_G0284491	Dictyostelium discoideum	25.62	121	70	2	40	140	420	540	0.023	42.4
NCLIV_040080	hypothetical protein, conserved	Q8N1F8	Serine/threonine-protein kinase 11-interacting protein	Homo sapiens	26.6	188	116	8	491	670	451	624	0.016	42.4
NCLIV_051920	hypothetical protein, conserved	Q8VHF0	MAP/microtubule affinity-regulating kinase 3	Rattus norvegicus	26.35	148	97	4	531	678	464	599	0.017	42.4
PVX_123865	hypothetical protein, conserved	Q9ESN9	C-Jun-amino-terminal kinase-interacting protein 3	Mus musculus	24.5	200	137	5	1027	1216	138	333	0.024	42.4
TA06280	hypothetical protein	Q55F45	Probable serine/threonine-protein kinase DDB_G0268642	Dictyostelium discoideum	21.63	245	170	6	24	251	54	293	0.016	42.4
TP03_0579	hypothetical protein	Q54PK8	Probable serine/threonine-protein kinase DDB_G0284491	Dictyostelium discoideum	22.88	153	107	4	241	384	224	374	0.007	42.4
cgd8_5090	hypothetical protein, possible transmembrane domain within N-terminus	P34103	Protein kinase 4 (Fragment)	Dictyostelium discoideum	31.75	63	37	3	218	274	233	295	0.007	42.2
Chro.10028	hypothetical protein	P90866	Cell division protein kinase 8	Caenorhabditis elegans	56	25	11	0	10	34	438	462	0.015	42.2
CMU_001560	hypothetical protein	Q54XZ5	Probable serine/threonine-protein kinase DDB_G0278509	Dictyostelium discoideum	28.89	135	72	7	41	168	226	343	0.03	42.2
CMU_021840	hypothetical protein, conserved	Q54M77	Probable serine/threonine-protein kinase roco8	Dictyostelium discoideum	32.79	122	52	8	25	129	512	620	0.02	42.2
CMU_032850	hypothetical protein	Q54XZ5	Probable serine/threonine-protein kinase DDB_G0278509	Dictyostelium discoideum	38.33	60	27	3	223	282	270	319	0.012	42.2
CMU_034850	hypothetical protein, conserved	Q54PK9	3-phosphoinositide-dependent protein kinase B	Dictyostelium discoideum	28.38	148	68	9	2	146	637	749	0.012	42.2
ETH_00005335	hypothetical protein	P42682	Tyrosine-protein kinase TXK	Mus musculus	59.09	22	9	0	596	617	446	467	0.021	42.2
ETH_00019925	hypothetical protein	Q1ZXH2	Probable serine/threonine-protein kinase fhkB	Dictyostelium discoideum	33.33	42	28	0	589	630	201	242	0.019	42.2
NCLIV_022180	hypothetical protein, conserved	Q2YDN8	Serine/threonine-protein kinase VRK3	Bos taurus	34.71	121	59	6	179	291	66	174	0.039	42.2
NCLIV_051410	hypothetical protein, conserved	Q9D5S7	Leucine-rich repeat and guanylate kinase domain-containing protein	Mus musculus	35.09	114	48	6	293	384	76	185	0.011	42.2
PVX_099010	hypothetical protein, conserved	Q55BM1	Probable inactive protein kinase DDB_G0270444	Dictyostelium discoideum	44.19	43	17	2	337	376	1204	1242	0.039	42.2
PY04928	hypothetical protein	Q55FT4	Probable serine/threonine-protein kinase tsuA	Dictyostelium discoideum	31.07	103	54	5	199	288	581	679	0.016	42.2
PY07408	hypothetical protein	Q54YH4	Hybrid signal transduction histidine kinase B	Dictyostelium discoideum	32.85	137	65	10	48	179	5	119	0.007	42.2
TA10455	hypothetical protein, conserved	Q54SP4	Hybrid signal transduction histidine kinase D	Dictyostelium discoideum	31.88	138	67	9	18	144	850	971	0.005	42.2
TGME49_026670	hypothetical protein	Q13387	C-Jun-amino-terminal kinase-interacting protein 2	Homo sapiens	31.09	119	48	6	262	372	243	335	0.014	42.2
TGME49_033050	hypothetical protein	Q9C5U1	Histidine kinase 3	Arabidopsis thaliana	28.04	107	68	3	390	488	481	586	0.015	42.2
Chro.80520	hypothetical protein	Q54D75	Probable cyclin-dependent serine/threonine-protein kinase DDB_G0292550	Dictyostelium discoideum	23.67	169	119	4	50	211	1073	1238	0.005	42
CMU_037120	hypothetical protein, conserved	Q54QQ1	Serine/threonine-protein kinase phg2	Dictyostelium discoideum	25.27	186	126	4	208	382	290	473	0.009	42
NCLIV_061130	hypothetical protein, conserved	P29966	Myristoylated alanine-rich C-kinase substrate	Homo sapiens	29.68	155	100	5	710	860	88	237	0.039	42
NCLIV_066930	hypothetical protein, conserved	P30009	Myristoylated alanine-rich C-kinase substrate	Rattus norvegicus	24.87	197	105	6	55	231	97	270	0.043	42
PY02478	hypothetical protein	Q86AE1	Probable serine/threonine-protein kinase DDB_G0271538	Dictyostelium discoideum	30.43	69	48	0	26	94	325	393	0.005	42
TGME49_114540	hypothetical protein	P30009	Myristoylated alanine-rich C-kinase substrate	Rattus norvegicus	33.66	101	58	4	395	491	13	108	0.013	42
TP02_0273	hypothetical protein	Q54XY6	Probable serine/threonine-protein kinase DDB_G0278521	Dictyostelium discoideum	22.68	291	177	11	70	348	3	257	0.007	42
ETH_00003235	hypothetical protein	P28178	Protein kinase 2	Dictyostelium discoideum	46.94	49	16	3	680	721	41	86	0.16	41.8
ETH_00020180	hypothetical protein	Q869N2	Serine/threonine-protein kinase pakB	Dictyostelium discoideum	56.67	30	8	2	119	146	183	209	0.006	41.8
ETH_00020185	hypothetical protein	Q869N2	Serine/threonine-protein kinase pakB	Dictyostelium discoideum	56.67	30	8	2	119	146	183	209	0.007	41.8
ETH_00030125	hypothetical protein	Q869N2	Serine/threonine-protein kinase pakB	Dictyostelium discoideum	56.67	30	8	2	119	146	183	209	0.006	41.8
ETH_00030130	hypothetical protein	Q869N2	Serine/threonine-protein kinase pakB	Dictyostelium discoideum	56.67	30	8	2	119	146	183	209	0.006	41.8
NCLIV_048450	hypothetical protein, conserved	O14964	Hepatocyte growth factor-regulated tyrosine kinase substrate	Homo sapiens	27.59	145	77	5	409	546	643	766	0.057	41.8
PVX_003605	hypothetical protein, conserved	Q55CL6	Dual specificity mitogen-activated protein kinase kinase 1	Dictyostelium discoideum	36.23	69	36	1	13	81	14	74	0.002	41.8
TA03090	hypothetical protein	P70336	Rho-associated protein kinase 2	Mus musculus	33.86	127	60	8	6	116	774	892	0.009	41.8
TA04065	hypothetical protein	Q1ZXD6	Probable serine/threonine-protein kinase roco5	Dictyostelium discoideum	28.91	128	64	7	149	274	169	271	0.012	41.8
TP03_0627	hypothetical protein	Q9US14	Uncharacterized inositol polyphosphate kinase C607.04	Schizosaccharomyces pombe	56.25	32	14	0	137	168	79	110	0.012	41.8
cgd6_4090	hypothetical low complexity protein	Q54PK8	Probable serine/threonine-protein kinase DDB_G0284491	Dictyostelium discoideum	23.08	208	137	7	37	227	216	417	0.008	41.6
ETH_00033325	hypothetical protein, conserved	Q1KKZ1	Src kinase-associated phosphoprotein 2	Takifugu rubripes	29.2	137	81	6	4	128	70	202	0.002	41.6
TA04305	hypothetical protein, conserved	Q6BHL8	Inositol-pentakisphosphate 2-kinase	Debaryomyces hansenii	25.39	256	154	9	948	1173	83	331	0.044	41.6
TA11705	hypothetical protein	Q9LJF3	Receptor-like protein kinase BRI1-like 3	Arabidopsis thaliana	22.12	538	295	22	687	1191	130	576	0.039	41.6
TGME49_009500	hypothetical protein	P21127	Cell division protein kinase 11B	Homo sapiens	28.69	122	71	3	2741	2850	294	411	0.098	41.6
TGME49_108820	hypothetical protein, conserved	P51954	Serine/threonine-protein kinase Nek1	Mus musculus	27.63	76	54	1	66	141	520	594	0.004	41.6
TP01_1105	hypothetical protein	O15865	Calcium-dependent protein kinase 2	Plasmodium falciparum (isolate K1 / Thailand)	21.07	261	151	8	264	488	87	328	0.013	41.6
Chro.40493	hypothetical protein	Q6P5E8	Diacylglycerol kinase theta	Mus musculus	35.06	77	30	3	199	275	795	851	0.017	41.4
CMU_015650	hypothetical protein, conserved	Q5UR69	Putative phosphatidylinositol kinase L615	Acanthamoeba polyphaga mimivirus	36.54	52	30	2	559	608	361	411	0.031	41.4
ETH_00002510	hypothetical protein	Q6H9I1	Serine/threonine-protein kinase ATG1	Botryotinia fuckeliana	32.94	85	36	5	384	468	234	297	0.043	41.4
ETH_00016330	hypothetical protein	Q6DI86	FAST kinase domain-containing protein 1	Mus musculus	52	25	12	0	1509	1533	780	804	0.085	41.4
NCLIV_037340	hypothetical protein, conserved	Q63796	Mitogen-activated protein kinase kinase kinase 12	Rattus norvegicus	42.03	69	22	4	143	210	645	696	0.047	41.4
NCLIV_044370	hypothetical protein, conserved	Q69ZA1	Cell division protein kinase 13	Mus musculus	40	65	27	4	155	219	199	251	0.035	41.4
NCLIV_058590	hypothetical protein	Q15772	Striated muscle preferentially expressed protein kinase	Homo sapiens	37.18	78	42	6	446	520	2162	2235	0.041	41.4
PY00613	hypothetical protein	Q54D75	Probable cyclin-dependent serine/threonine-protein kinase DDB_G0292550	Dictyostelium discoideum	29.67	91	51	3	174	261	421	501	0.031	41.4
PY04824	hypothetical protein	Q55CL6	Dual specificity mitogen-activated protein kinase kinase 1	Dictyostelium discoideum	31.82	66	35	3	31	91	200	260	0.004	41.4
TGME49_053710	hypothetical protein	Q9NYA1	Sphingosine kinase 1	Homo sapiens	30.26	195	86	11	259	411	158	344	0.019	41.4
TGME49_062450	hypothetical protein	A7SNN5	Serine/threonine-protein kinase PLK4	Nematostella vectensis	35	60	26	2	141	191	514	569	0.088	41.4
TP02_0694	hypothetical protein	Q54WD7	Probable serine/threonine-protein kinase DDB_G0279719	Dictyostelium discoideum	29.36	109	40	6	25	101	596	699	0.004	41.4
TP03_0148	hypothetical protein	Q76NV1	Probable serine/threonine-protein kinase dyrk1	Dictyostelium discoideum	37.5	48	26	1	1019	1066	623	666	0.07	41.4
TP04_0820	hypothetical protein	Q1ZXD6	Probable serine/threonine-protein kinase roco5	Dictyostelium discoideum	45	40	20	1	181	218	2051	2090	0.042	41.4
cgd7_1350	hypothetical protein with a possible transmembrane domain within N-terminus	B1YIY3	Methylthioribose kinase	Exiguobacterium sibiricum (strain DSM 17290 / JCM 13490 / 255-15)	27.45	102	51	4	201	281	144	243	0.015	41.2
TA17450	hypothetical protein	Q1ZXC8	Probable serine/threonine-protein kinase pXi	Dictyostelium discoideum	24.71	170	111	4	267	435	248	401	0.019	41.2
TP01_0215	hypothetical protein	Q6XHA7	Probable serine/threonine-protein kinase roco9	Dictyostelium discoideum	24.04	104	73	2	636	735	606	707	0.029	41.2
TP03_0209	hypothetical protein	Q54XZ5	Probable serine/threonine-protein kinase DDB_G0278509	Dictyostelium discoideum	24.06	133	88	4	19	150	246	366	0.007	41.2
cgd2_1970	hypothetical protein	Q54R95	Probable serine/threonine-protein kinase DDB_G0283337	Dictyostelium discoideum	27.05	122	71	4	530	635	49	168	0.062	41
cgd3_4230	hypothetical protein, signal peptide	Q55CW3	Probable serine/threonine-protein kinase samkA	Dictyostelium discoideum	38.46	65	25	4	476	537	215	267	0.034	41
cgd5_1930	hypothetical protein	Q54UA9	Probable serine/threonine-protein kinase clkA	Dictyostelium discoideum	29.25	106	65	5	51	152	104	203	0.017	41
Chro.30339	hypothetical protein	Q55G83	Probable serine/threonine-protein kinase abkC	Dictyostelium discoideum	31.3	131	55	8	511	630	7	113	0.069	41
TA11965	hypothetical P-,Q-rich family protein, putative	Q55CW2	Probable serine/threonine-protein kinase samkC	Dictyostelium discoideum	36.36	55	27	2	647	697	599	649	0.071	41
cgd7_3840	conserved hypothetical protein	Q45614	Sensor histidine kinase yycG	Bacillus subtilis	35.48	62	34	2	11	70	11	68	0.052	40.9
Chro.10122	hypothetical protein	Q9W0V1	3-phosphoinositide-dependent protein kinase 1	Drosophila melanogaster	41.18	68	24	4	59	118	771	830	0.014	40.9
CMU_001590	hypothetical protein, conserved	P54674	Phosphatidylinositol 3-kinase 2	Dictyostelium discoideum	33.85	65	37	1	403	461	426	490	0.062	40.9
NCLIV_013000	hypothetical protein, conserved	Q9TW45	Serine/threonine-protein kinase par-1	Caenorhabditis elegans	36.23	69	30	3	94	162	530	584	0.088	40.9
PY06306	hypothetical protein	Q6KH30	Thymidine kinase	Mycoplasma mobile	38.03	71	28	3	31	88	49	116	0.032	40.9
PY07294	hypothetical protein	Q55BA0	Probable serine/threonine-protein kinase DDB_G0271402	Dictyostelium discoideum	28.18	110	55	3	4	105	662	755	0.007	40.9
BBOV_II002430	hypothetical protein	Q58CX2	FAST kinase domain-containing protein 3	Bos taurus	21.94	196	148	2	337	527	285	480	0.027	40.8
cgd4_3910	hypothetical protein	Q54XJ4	Probable serine/threonine-protein kinase DDB_G0278901	Dictyostelium discoideum	21.09	147	106	2	91	237	565	701	0.014	40.8
Chro.60403	hypothetical protein	Q54WC0	Serine/threonine-protein kinase 19 homolog	Dictyostelium discoideum	22.64	212	149	2	1	212	177	373	0.007	40.8
NCLIV_061630	hypothetical protein, conserved	Q5QD51	A-kinase anchor protein 12	Rattus norvegicus	26.32	95	66	1	739	829	475	569	0.12	40.8
PVX_099195	hypothetical protein, conserved	Q5M7V7	FAST kinase domain-containing protein 2	Rattus norvegicus	28.57	63	44	1	425	486	204	266	0.034	40.8
PY07655	hypothetical protein	Q55CW2	Probable serine/threonine-protein kinase samkC	Dictyostelium discoideum	30.69	101	65	3	25	122	101	199	0.002	40.8
TA12255	hypothetical protein	Q55CW2	Probable serine/threonine-protein kinase samkC	Dictyostelium discoideum	21.11	199	127	7	9	197	37	215	0.006	40.8
TGME49_063100	hypothetical protein	Q9Z277	Tyrosine-protein kinase BAZ1B	Mus musculus	25.37	134	80	3	84	199	782	913	0.054	40.8
TGME49_086020	hypothetical protein	Q55CW2	Probable serine/threonine-protein kinase samkC	Dictyostelium discoideum	25.21	119	87	2	39	156	483	600	0.008	40.8
Chro.20352	hypothetical protein	P70451	Tyrosine-protein kinase Fer	Mus musculus	31.07	103	49	6	9	102	175	264	0.005	40.6
ETH_00025660	hypothetical protein	A6TMN6	Hydroxyethylthiazole kinase	Alkaliphilus metalliredigens (strain QYMF)	37.74	53	31	2	103	155	43	93	0.017	40.6
ETH_00033855	hypothetical protein	O65530	Proline-rich receptor-like protein kinase PERK14	Arabidopsis thaliana	32.95	88	35	4	57	122	98	183	0.009	40.6
cgd1_1010	hypothetical protein	Q9W0V1	3-phosphoinositide-dependent protein kinase 1	Drosophila melanogaster	41.18	68	24	4	59	118	771	830	0.019	40.5
ETH_00039310	hypothetical protein	Q5K7X7	Serine/threonine-protein kinase SSN3	Cryptococcus neoformans	40.43	47	24	1	2	44	203	249	0.03	40.5
NCLIV_007720	hypothetical protein, conserved	Q2JJ30	Bifunctional pantoate ligase/cytidylate kinase	Synechococcus sp.	41.07	56	24	3	111	166	492	538	0.024	40.5
PVX_111440	hypothetical protein, conserved	Q96L96	Alpha-protein kinase 3	Homo sapiens	41.1	73	28	5	281	349	1010	1071	0.055	40.5
PY06138	hypothetical protein	Q54WS5	Probable serine/threonine-protein kinase roco6	Dictyostelium discoideum	39.34	61	22	4	59	113	6	57	0.022	40.5
PY06978	hypothetical protein	Q95PI2	Hybrid signal transduction histidine kinase C	Dictyostelium discoideum	29.5	139	48	8	68	202	38	130	0.023	40.5
TGME49_030390	hypothetical protein	Q64649	Phosphorylase b kinase regulatory subunit alpha, skeletal muscle isoform	Rattus norvegicus	45.24	42	18	1	180	221	1047	1083	0.088	40.5
TGME49_071080	hypothetical protein	Q86I06	Probable serine/threonine-protein kinase nek3	Dictyostelium discoideum	40.91	66	25	5	40	103	576	629	0.008	40.5
TGME49_109920	hypothetical protein	P57059	Serine/threonine-protein kinase SIK1	Homo sapiens	40	65	30	3	294	357	452	508	0.081	40.5
cgd6_3500	hypothetical protein	Q54WC0	Serine/threonine-protein kinase 19 homolog	Dictyostelium discoideum	20.75	212	153	2	1	212	177	373	0.009	40.4
cgd7_770	hypothetical protein	Q55CW2	Probable serine/threonine-protein kinase samkC	Dictyostelium discoideum	23.45	145	108	2	370	511	59	203	0.1	40.4
Chro.20141	hypothetical protein	Q54DK3	Probable serine/threonine-protein kinase cdc7	Dictyostelium discoideum	20.9	201	140	3	109	306	406	590	0.025	40.4
Chro.30347	hypothetical protein	Q54JM2	Putative actin-fragmin kinase DDB_G0287957	Dictyostelium discoideum	25.39	193	120	7	63	239	21	205	0.03	40.4
Chro.60408	hypothetical protein	Q54ZN3	Probable serine/threonine-protein kinase DDB_G0277539	Dictyostelium discoideum	25.81	155	95	6	232	379	182	323	0.041	40.4
NCLIV_039990	hypothetical protein, conserved	P0C865	Mitogen-activated protein kinase 7	Rattus norvegicus	28.17	142	80	4	40	175	407	532	0.019	40.4
PVX_065690	hypothetical protein	Q5RDG7	Putative myosin light chain kinase 3	Pongo abelii	29.82	114	65	3	185	294	265	367	0.023	40.4
cgd1_1390	hypothetical protein	B4QK53	Serine/threonine-protein kinase PLK4	Drosophila simulans	36.36	66	24	3	261	319	472	526	0.05	40.1
cgd3_3330	hypothetical protein	A7TIZ4	Serine/threonine-protein kinase atg1	Vanderwaltozyma polyspora (strain ATCC 22028 / DSM 70294)	30.11	93	41	5	831	917	413	487	0.12	40.1
Chro.10161	hypothetical protein	B4QK53	Serine/threonine-protein kinase PLK4	Drosophila simulans	36.36	66	24	3	261	319	472	526	0.05	40.1
CMU_025680	hypothetical protein, conserved	Q55GE6	Probable serine/threonine-protein kinase roco7	Dictyostelium discoideum	32.56	86	42	4	623	694	209	292	0.19	40.1
ETH_00010560	hypothetical protein	Q58835	Shikimate kinase	Methanocaldococcus jannaschii	43.75	48	23	3	327	371	62	108	0.096	40.1
ETH_00018640	hypothetical protein	P16912	Protein kinase DC2	Drosophila melanogaster	45.24	42	20	1	114	152	66	107	0.072	40.1
NCLIV_002900	hypothetical protein, conserved	Q54U31	Dual specificity protein kinase shkD	Dictyostelium discoideum	27.52	109	62	4	948	1044	68	171	0.18	40.1
NCLIV_023700	hypothetical protein, conserved	Q0GGW5	Serine/threonine-protein kinase 11	Gallus gallus	39.66	58	23	3	1061	1109	375	429	0.17	40.1
NCLIV_049340	hypothetical protein, conserved	Q05609	Serine/threonine-protein kinase CTR1	Arabidopsis thaliana	45.45	55	23	4	3447	3500	493	541	0.55	40.1
NCLIV_051600	hypothetical protein, conserved	Q1MKS2	4-diphosphocytidyl-2-C-methyl-D-erythritol kinase	Rhizobium leguminosarum bv. viciae (strain 3841)	36.43	129	56	9	420	538	135	247	0.086	40.1
NCLIV_054000	hypothetical protein, conserved	O70405	Serine/threonine-protein kinase ULK1	Mus musculus	34.31	137	48	10	709	819	647	767	0.17	40.1
NCLIV_066880	hypothetical protein, conserved	Q9VPC0	Serine/threonine-protein kinase PITSLRE	Drosophila melanogaster	39.19	74	27	5	146	208	436	502	0.09	40.1
NCLIV_069320	hypothetical protein, conserved	P30009	Myristoylated alanine-rich C-kinase substrate	Rattus norvegicus	38.03	71	30	3	689	749	184	250	0.19	40.1
PVX_086140	hypothetical protein, conserved	P34756	1-phosphatidylinositol-3-phosphate 5-kinase FAB1	Saccharomyces cerevisiae	54.84	31	13	1	504	533	980	1010	0.13	40.1
PY03869	hypothetical protein	Q54U31	Dual specificity protein kinase shkD	Dictyostelium discoideum	40.85	71	26	6	93	150	61	128	0.017	40.1
PY07650	hypothetical protein	Q6XHA5	Probable serine/threonine-protein kinase roco11	Dictyostelium discoideum	34.69	49	25	1	70	111	294	342	0.01	40.1
TGME49_031620	hypothetical protein, conserved	O15990	Arginine kinase	Liolophura japonica	25.33	75	47	2	112	185	160	226	0.029	40.1
TP01_1106	hypothetical protein	Q06147	Sphingoid long chain base kinase 5	Saccharomyces cerevisiae	34.02	97	45	6	121	214	455	535	0.034	40.1
BBOV_II003790	hypothetical protein	Q6DI86	FAST kinase domain-containing protein 1	Mus musculus	22.4	125	93	3	63	186	320	441	0.023	40
BBOV_IV002610	hypothetical protein	O77819	Rho-associated protein kinase 1	Oryctolagus cuniculus	21.95	246	158	8	91	320	839	1066	0.022	40
Chro.70280	hypothetical protein	Q54XS3	Probable inactive serine/threonine-protein kinase gdt1	Dictyostelium discoideum	26.53	98	70	1	72	169	1023	1118	0.008	40
Chro.80024	hypothetical protein	Q54HC6	Ankyrin repeat-containing protein kinase A	Dictyostelium discoideum	21.5	293	190	9	160	427	10	287	0.05	40
NCLIV_029740	hypothetical protein, conserved	Q9UQ88	Cell division protein kinase 11A	Homo sapiens	25.97	77	57	0	823	899	274	350	0.12	40
NCLIV_062170	hypothetical protein, conserved	Q9ZNQ8	Proline-rich receptor-like protein kinase PERK4	Arabidopsis thaliana	30.77	91	54	2	120	201	33	123	0.072	40
PKH_082030	hypothetical protein, conserved in P.knowlesi	Q54U31	Dual specificity protein kinase shkD	Dictyostelium discoideum	29.7	101	66	2	150	248	83	180	0.048	40
PY01389	hypothetical protein	Q54UA9	Probable serine/threonine-protein kinase clkA	Dictyostelium discoideum	22.99	361	206	9	51	378	290	611	0.039	40
PY03161	hypothetical protein	Q54EG9	Probable serine/threonine-protein kinase DDB_G0291516	Dictyostelium discoideum	32.5	80	45	2	105	178	883	959	0.009	40
TA09470	hypothetical protein	P54676	Phosphatidylinositol 3-kinase VPS34-like	Dictyostelium discoideum	28.21	78	56	0	245	322	549	626	0.043	40
TGME49_007740	hypothetical protein	Q54RV3	Serine/threonine-protein kinase pakG	Dictyostelium discoideum	22.78	158	114	4	391	546	898	1049	0.066	40
TGME49_071170	hypothetical protein	Q8R2Y3	Dolichol kinase	Mus musculus	34.41	93	55	3	1	93	445	531	0.004	40
TGME49_097890	hypothetical protein	O54931	A-kinase anchor protein 2	Mus musculus	31.96	97	53	3	901	993	404	491	0.13	40
TP02_0164	hypothetical protein	P33113	Sensor histidine kinase spaK	Bacillus subtilis	25	144	101	5	232	371	139	279	0.081	40
TP04_0377	hypothetical protein	P42527	Myosin heavy chain kinase A	Dictyostelium discoideum	25.51	98	71	2	106	202	1024	1120	0.11	40
cgd2_2650	hypothetical protein, signal peptide, transmembrane domain near C-terminus	Q559T8	Probable serine/threonine-protein kinase DDB_G0272282	Dictyostelium discoideum	21.39	173	121	4	213	383	671	830	0.042	39.7
cgd3_2990	hypothetical protein with signal peptide and 7 transmembrane domains	Q55G83	Probable serine/threonine-protein kinase abkC	Dictyostelium discoideum	31.25	128	54	9	511	631	7	107	0.17	39.7
cgd4_3060	hypothetical protein	Q54BF0	Probable serine/threonine-protein kinase fhkA	Dictyostelium discoideum	34.85	66	19	3	48	91	493	556	0.016	39.7
cgd8_2680	hypothetical secreted protein, signal peptide	P18161	Dual specificity protein kinase pyk2	Dictyostelium discoideum	23.72	215	130	8	39	236	563	760	0.026	39.7
Chro.20383	hypothetical protein	Q56UN5	SPS1/STE20-related protein kinase YSK4	Homo sapiens	48.39	31	16	0	1069	1099	510	540	0.2	39.7
Chro.50274	hypothetical protein	Q54M77	Probable serine/threonine-protein kinase roco8	Dictyostelium discoideum	30.94	139	75	8	29	153	1078	1209	0.032	39.7
Chro.50298	hypothetical protein	Q6MTJ7	Cytidylate kinase	Mycoplasma mycoides subsp. mycoides SC	30.25	119	52	6	77	189	49	142	0.057	39.7
CMU_021780	hypothetical protein, conserved	P50315	Phosphoglycerate kinase	Haloarcula vallismortis	39.06	64	27	5	475	532	208	265	0.14	39.7
CMU_024160	hypothetical protein, conserved	Q8CR47	D-xylulose kinase	Staphylococcus epidermidis (strain ATCC 12228)	33.85	65	39	2	760	820	159	223	0.13	39.7
ETH_00019690	hypothetical protein	Q55GU0	Probable serine/threonine-protein kinase DDB_G0267514	Dictyostelium discoideum	28.05	82	40	3	57	137	434	497	0.031	39.7
ETH_00029685	hypothetical protein	Q7TPK6	Serine/threonine-protein kinase WNK4	Rattus norvegicus	36.92	65	30	2	1424	1488	860	913	0.35	39.7
NCLIV_013980	hypothetical protein, conserved	Q4WHP3	Serine/threonine-protein kinase ste20	Aspergillus fumigatus	29.45	146	91	5	137	274	25	166	0.047	39.7
NCLIV_035290	hypothetical protein, conserved	Q5RFI6	FAST kinase domain-containing protein 5	Pongo abelii	32.39	71	46	1	659	727	694	764	0.084	39.7
NCLIV_036600	hypothetical protein, conserved	P26645	Myristoylated alanine-rich C-kinase substrate	Mus musculus	30.77	91	48	3	1831	1916	57	137	0.32	39.7
NCLIV_050230	hypothetical protein, conserved	Q86CZ2	Hybrid signal transduction histidine kinase K	Dictyostelium discoideum	48.39	31	13	1	68	98	312	339	0.077	39.7
PVX_089985	hypothetical protein, conserved	Q5KSL6	Diacylglycerol kinase kappa	Homo sapiens	35.94	64	41	0	316	379	76	139	0.081	39.7
PVX_121925	hypothetical protein, conserved	B1HYT4	Homoserine kinase	Lysinibacillus sphaericus (strain C3-41)	31.43	105	58	4	10	108	207	303	0.016	39.7
PY03245	hypothetical protein	Q54R95	Probable serine/threonine-protein kinase DDB_G0283337	Dictyostelium discoideum	22.89	201	136	5	131	328	151	335	0.04	39.7
PY03690	hypothetical protein	P54677	Phosphatidylinositol 4-kinase	Dictyostelium discoideum	29.63	135	55	8	156	280	267	371	0.068	39.7
PY04679	hypothetical protein	P54673	Phosphatidylinositol 3-kinase 1	Dictyostelium discoideum	40.82	49	16	2	2	37	15	63	0.072	39.7
PY06557	hypothetical protein	Q54TC3	Probable inactive serine/threonine-protein kinase slob1	Dictyostelium discoideum	36.67	60	28	3	171	227	422	474	0.033	39.7
PY07155	hypothetical protein	Q6XHA7	Probable serine/threonine-protein kinase roco9	Dictyostelium discoideum	46.88	32	17	0	651	682	2368	2399	0.19	39.7
PY07526	hypothetical protein	Q9ES74	Serine/threonine-protein kinase Nek7	Mus musculus	92.86	14	1	0	3	16	216	229	0.011	39.7
TA08875	hypothetical protein	P34100	Developmentally-regulated protein kinase 1	Dictyostelium discoideum	39.58	48	24	2	3	50	254	296	0.042	39.7
TA14480	hypothetical protein, conserved	Q54SF9	Myosin heavy chain kinase D	Dictyostelium discoideum	21.21	165	115	4	192	342	638	801	0.053	39.7
TGME49_023100	hypothetical protein	Q9V2C6	2-phosphoglycerate kinase	Pyrococcus abyssi	56.25	32	10	2	253	283	90	118	0.13	39.7
TGME49_054830	hypothetical protein	Q9Z335	Serine/threonine-protein kinase SBK1	Rattus norvegicus	47.83	46	9	4	345	385	303	338	0.21	39.7
TGME49_107810	hypothetical protein	Q55D99	Serine/threonine-protein kinase pakA	Dictyostelium discoideum	22.5	200	136	4	43	241	588	769	0.042	39.7
TP01_0216	hypothetical protein	P35761	Dual specificity protein kinase TTK	Mus musculus	38.64	44	24	2	18	61	751	791	0.01	39.7
TP02_0496	hypothetical protein	Q55BQ3	Probable inactive serine/threonine-protein kinase scy2	Dictyostelium discoideum	29.76	84	40	4	73	153	1007	1074	0.031	39.7
TP02_0588	hypothetical protein	Q9LP77	Probable inactive receptor kinase At1g48480	Arabidopsis thaliana	41.03	78	38	3	296	371	99	170	0.052	39.7
TP02_0857	hypothetical protein	Q8MY12	Myosin heavy chain kinase C	Dictyostelium discoideum	31.11	90	52	3	146	235	358	437	0.035	39.7
BBOV_IV002690	conserved hypothetical protein	P17709	Glucokinase-1	Saccharomyces cerevisiae	65.22	23	7	1	883	905	209	230	0.27	39.3
BBOV_IV010400	conserved hypothetical protein	Q14CZ7	FAST kinase domain-containing protein 3	Homo sapiens	22.54	142	102	3	265	402	322	459	0.088	39.3
cgd2_4060	hypothetical protein with 12 transmembrane domains	Q54RZ7	Probable serine/threonine-protein kinase DDB_G0282895	Dictyostelium discoideum	21.25	160	108	4	429	574	217	372	0.11	39.3
cgd3_3990	hypothetical protein	P54675	Phosphatidylinositol 3-kinase 3	Dictyostelium discoideum	46.51	43	19	2	464	502	121	163	0.099	39.3
cgd4_600	hypothetical protein	Q1ZXI5	Probable serine/threonine-protein kinase DDB_G0278845	Dictyostelium discoideum	28.7	108	45	4	354	448	284	372	0.13	39.3
Chro.70162	hypothetical protein	Q54CV5	Probable inactive serine/threonine-protein kinase bub1	Dictyostelium discoideum	20.21	282	175	8	99	375	582	818	0.052	39.3
Chro.80298	hypothetical protein	Q54L00	Probable LIM domain-containing serine/threonine-protein kinase DDB_G0287001	Dictyostelium discoideum	29.82	114	51	4	663	773	307	394	0.28	39.3
CMU_020660	hypothetical protein, conserved	Q54S77	Probable serine/threonine-protein kinase vps15	Dictyostelium discoideum	33	100	49	6	14	98	1187	1283	0.28	39.3
CMU_023410	hypothetical protein	B0G126	1-phosphatidylinositol-3-phosphate 5-kinase	Dictyostelium discoideum	39.34	61	24	3	114	164	670	727	0.044	39.3
CMU_035680	hypothetical protein, conserved	Q869T7	Serine/threonine-protein kinase pakF	Dictyostelium discoideum	47.06	34	16	1	6	39	71	102	0.087	39.3
ETH_00000345	hypothetical protein	A0LJZ1	Phosphoglycerate kinase	Syntrophobacter fumaroxidans (strain DSM 10017 / MPOB)	60.87	23	9	0	221	243	287	309	0.079	39.3
ETH_00008515	hypothetical protein	A7H492	Glucokinase	Campylobacter jejuni subsp. doylei (strain ATCC BAA-1458 / RM4099 / 269.97)	32.56	86	34	4	448	518	51	127	0.14	39.3
ETH_00012270	hypothetical protein	Q8NCB2	CaM kinase-like vesicle-associated protein	Homo sapiens	31.73	104	67	2	2	105	394	493	0.022	39.3
ETH_00040875	hypothetical protein	Q9XTC6	Mitogen-activated protein kinase kinase kinase mom-4	Caenorhabditis elegans	42.55	47	23	3	9	53	97	141	0.015	39.3
NCLIV_033180	hypothetical protein, conserved	Q14004	Cell division protein kinase 13	Homo sapiens	31.91	141	58	11	609	742	172	281	0.25	39.3
NCLIV_044940	hypothetical protein	O96013	Serine/threonine-protein kinase PAK 4	Homo sapiens	43.59	39	17	1	34	72	135	168	0.02	39.3
NCLIV_049740	hypothetical protein, conserved	P03949	Tyrosine-protein kinase abl-1	Caenorhabditis elegans	38.1	63	35	3	350	408	632	694	0.32	39.3
NCLIV_054980	hypothetical protein, conserved	Q54H45	Probable serine/threonine-protein kinase drkB	Dictyostelium discoideum	28.79	66	42	1	150	210	276	341	0.037	39.3
PVX_081685	hypothetical protein, conserved	Q2GG78	4-diphosphocytidyl-2-C-methyl-D-erythritol kinase	Ehrlichia chaffeensis (strain Arkansas)	28.05	82	57	2	320	399	12	93	0.15	39.3
PY05031	hypothetical protein	Q54C18	Probable serine/threonine-protein kinase DDB_G0293276	Dictyostelium discoideum	40.48	42	19	2	1024	1061	92	131	0.25	39.3
PY05071	hypothetical protein	Q54RJ4	Probable serine/threonine-protein kinase iksA	Dictyostelium discoideum	35.48	62	29	3	23	82	91	143	0.021	39.3
PY05643	hypothetical protein	Q54UA9	Probable serine/threonine-protein kinase clkA	Dictyostelium discoideum	32.14	56	37	1	36	91	317	371	0.015	39.3
PY06552	hypothetical protein	Q54VD8	Serine/threonine-protein kinase rio1	Dictyostelium discoideum	44	50	24	2	416	465	456	501	0.1	39.3
TA04150	hypothetical protein	Q54Q69	Hybrid signal transduction histidine kinase G	Dictyostelium discoideum	23.03	152	102	1	45	181	385	536	0.018	39.3
TA04550	hypothetical protein	Q54Y32	MAP kinase phosphatase with leucine-rich repeats protein 3	Dictyostelium discoideum	24.47	94	71	0	403	496	237	330	0.1	39.3
TGME49_014540	hypothetical protein	Q9H1R3	Myosin light chain kinase 2, skeletal/cardiac muscle	Homo sapiens	43.06	72	25	5	300	361	70	135	0.076	39.3
TGME49_062440	hypothetical protein	Q9SX31	Proline-rich receptor-like protein kinase PERK9	Arabidopsis thaliana	35	80	48	2	379	456	157	234	0.062	39.3
TGME49_089740	hypothetical protein	Q99KY4	Cyclin-G-associated kinase	Mus musculus	39.39	66	16	5	48	90	994	1058	0.13	39.3
TP01_0274	hypothetical protein	Q9SUI2	Phosphatidylinositol-4-phosphate 5-kinase 7	Arabidopsis thaliana	50	28	14	0	585	612	10	37	0.13	39.3
TP03_0889	hypothetical protein	Q10925	Probable tyrosine-protein kinase kin-25	Caenorhabditis elegans	40.54	37	20	1	89	123	827	863	0.08	39.3
TP04_0655	hypothetical protein	A8MLU1	Type III pantothenate kinase	Alkaliphilus oremlandii (strain OhILAs)	44.44	36	18	1	404	437	195	230	0.11	39.3
BBOV_III002680	hypothetical protein	P18161	Dual specificity protein kinase pyk2	Dictyostelium discoideum	19.73	223	143	8	7	206	179	388	0.023	38.9
BBOV_III004990	hypothetical protein	Q55CW3	Probable serine/threonine-protein kinase samkA	Dictyostelium discoideum	22.07	290	158	12	242	488	142	406	0.15	38.9
cgd8_960	conserved hypothetical protein	P34100	Developmentally-regulated protein kinase 1	Dictyostelium discoideum	25.35	71	51	1	207	275	61	131	0.13	38.9
Chro.10295	hypothetical protein	Q55CW1	Probable inactive serine/threonine-protein kinase samkD	Dictyostelium discoideum	31.3	115	60	6	5	107	67	174	0.017	38.9
Chro.60066	hypothetical protein	Q8SSS9	Probable serine/threonine-protein kinase qkgA	Dictyostelium discoideum	40.48	42	20	1	9	50	1271	1307	0.042	38.9
CMU_003660	hypothetical protein	Q5UPZ2	Putative serine/threonine-protein kinase R301	Acanthamoeba polyphaga mimivirus	35.23	88	37	6	64	131	291	378	0.067	38.9
CMU_035730	hypothetical protein, conserved	Q1ZXD6	Probable serine/threonine-protein kinase roco5	Dictyostelium discoideum	34.33	67	38	3	78	141	1629	1692	0.055	38.9
ETH_00004815	hypothetical protein	Q9V3D5	Dual specificity tyrosine-phosphorylation-regulated kinase 2	Drosophila melanogaster	30.09	113	66	4	30	135	484	590	0.076	38.9
NCLIV_049950	hypothetical protein, conserved	Q14296	Fas-activated serine/threonine kinase	Homo sapiens	54.55	33	13	1	37	69	206	236	0.17	38.9
NCLIV_056390	hypothetical protein, conserved	Q6CVA2	Serine/threonine-protein kinase STE20	Kluyveromyces lactis	23.86	197	143	3	309	500	496	690	0.1	38.9
PKH_080230	hypothetical protein, conserved in Apicomplexan species	Q54UA9	Probable serine/threonine-protein kinase clkA	Dictyostelium discoideum	33.85	65	30	3	156	211	284	344	0.076	38.9
PY00453	hypothetical protein	Q86HN7	Probable serine/threonine-protein kinase PLK	Dictyostelium discoideum	38.33	60	28	2	20	74	490	545	0.02	38.9
PY02014	hypothetical protein	Q1ZXI5	Probable serine/threonine-protein kinase DDB_G0278845	Dictyostelium discoideum	39.34	61	25	4	28	82	454	508	0.013	38.9
PY03217	hypothetical protein	Q54IE8	Probable serine/threonine-protein kinase irlE	Dictyostelium discoideum	43.4	53	24	2	29	75	720	772	0.026	38.9
PY04241	hypothetical protein	Q54SK5	Hybrid signal transduction histidine kinase M	Dictyostelium discoideum	31.87	91	39	4	215	303	1360	1429	0.083	38.9
PY04991	hypothetical protein	Q54XZ5	Probable serine/threonine-protein kinase DDB_G0278509	Dictyostelium discoideum	40	50	20	3	324	368	263	307	0.13	38.9
PY05195	hypothetical protein	A7TIZ4	Serine/threonine-protein kinase atg1	Vanderwaltozyma polyspora (strain ATCC 22028 / DSM 70294)	27.63	76	44	2	50	125	390	454	0.17	38.9
PY07083	hypothetical protein	Q54RR9	Probable serine/threonine-protein kinase DDB_G0282963	Dictyostelium discoideum	42.86	35	20	0	195	229	603	637	0.076	38.9
TGME49_003760	hypothetical protein	Q2M2I8	AP2-associated protein kinase 1	Homo sapiens	36.96	92	38	7	480	558	13	97	0.31	38.9
TGME49_033910	hypothetical protein	P54645	5'-AMP-activated protein kinase catalytic subunit alpha-1	Rattus norvegicus	27.78	54	39	0	30	83	393	446	0.051	38.9
TGME49_066440	hypothetical protein	Q9KLK7	Autoinducer 2 sensor kinase/phosphatase luxQ	Vibrio cholerae	21.63	208	153	3	132	330	103	309	0.22	38.9
TGME49_093540	hypothetical protein	Q960X8	Hepatocyte growth factor-regulated tyrosine kinase substrate	Drosophila melanogaster	32.18	87	47	3	123	203	645	725	0.04	38.9
TP01_0044	hypothetical protein, conserved	Q552C1	Probable serine/threonine-protein kinase DDB_G0276181	Dictyostelium discoideum	23.58	123	89	2	42	160	79	200	0.037	38.9
TP01_0468	hypothetical protein, conserved	P39104	Phosphatidylinositol 4-kinase PIK1	Saccharomyces cerevisiae	28.1	121	58	5	180	292	203	302	0.14	38.9
TP01_0474	hypothetical protein	A7N6S2	CAI-1 autoinducer sensor kinase/phosphatase CqsS	Vibrio harveyi (strain ATCC BAA-1116 / BB120)	35.48	62	32	3	325	382	261	318	0.23	38.9
TP01_0594	hypothetical protein	Q5UPU3	Putative serine/threonine-protein kinase L268	Acanthamoeba polyphaga mimivirus	30.95	126	51	8	204	307	179	290	0.27	38.9
TP02_0131	hypothetical protein	Q58CX2	FAST kinase domain-containing protein 3	Bos taurus	21.93	228	153	7	73	296	270	476	0.058	38.9
TP03_0839	hypothetical protein	Q54Q69	Hybrid signal transduction histidine kinase G	Dictyostelium discoideum	28.41	88	57	1	164	251	2927	3008	0.035	38.9
BBOV_IV002130	hypothetical protein	Q02499	Pyruvate kinase	Bacillus stearothermophilus	37.84	74	31	5	676	746	430	491	0.3	38.5
cgd6_3920	hypothetical protein with signal peptide	Q6GQ66	FAST kinase domain-containing protein 1	Xenopus laevis	25.74	136	86	3	569	702	372	494	0.2	38.5
Chro.80129	hypothetical protein	Q96M69	Leucine-rich repeat and guanylate kinase domain-containing protein	Homo sapiens	30.26	76	51	1	70	143	71	146	0.078	38.5
Chro.80304	hypothetical protein	Q55BN8	Probable serine/threonine-protein kinase nek2	Dictyostelium discoideum	32.61	92	50	4	34	123	269	350	0.086	38.5
Chro.80444	hypothetical protein	Q8KAD1	Phosphoenolpyruvate carboxykinase [GTP]	Chlorobium tepidum	51.52	33	14	1	261	291	581	613	0.25	38.5
ETH_00001090	hypothetical protein	P29966	Myristoylated alanine-rich C-kinase substrate	Homo sapiens	37.33	75	41	2	130	198	216	290	0.13	38.5
NCLIV_010520	hypothetical protein, conserved	A5UG81	3-deoxy-D-manno-octulosonic acid kinase	Haemophilus influenzae (strain PittGG)	28.18	110	74	2	401	508	37	143	0.24	38.5
NCLIV_057340	hypothetical protein	O60307	Microtubule-associated serine/threonine-protein kinase 3	Homo sapiens	41.94	62	27	3	155	212	1103	1159	0.32	38.5
PY00289	hypothetical protein	Q55DD4	Serine/threonine-protein kinase pakD	Dictyostelium discoideum	30.38	79	53	1	27	103	302	380	0.095	38.5
PY01445	hypothetical protein	B0G126	1-phosphatidylinositol-3-phosphate 5-kinase	Dictyostelium discoideum	35.21	71	44	1	41	111	1742	1810	0.012	38.5
PY02349	hypothetical protein	Q54UA9	Probable serine/threonine-protein kinase clkA	Dictyostelium discoideum	21.95	123	84	1	135	257	331	441	0.067	38.5
PY02785	hypothetical protein	Q54ZN3	Probable serine/threonine-protein kinase DDB_G0277539	Dictyostelium discoideum	24.81	129	79	5	208	330	595	711	0.078	38.5
PY04619	hypothetical protein	Q6GQ66	FAST kinase domain-containing protein 1	Xenopus laevis	23.32	193	123	6	219	406	234	406	0.16	38.5
PY07834	hypothetical protein	Q55CW1	Probable inactive serine/threonine-protein kinase samkD	Dictyostelium discoideum	25	124	81	3	41	152	170	293	0.035	38.5
TA15405	hypothetical protein	P50530	Serine/threonine-protein kinase sck1	Schizosaccharomyces pombe	43.48	46	24	2	17	60	299	344	0.011	38.5
TGME49_002620	hypothetical protein	Q0V8S0	Hepatocyte growth factor-regulated tyrosine kinase substrate	Bos taurus	27.59	174	103	7	26	197	577	729	0.067	38.5
TP03_0522	hypothetical protein	P42356	Phosphatidylinositol 4-kinase alpha	Homo sapiens	30.61	98	66	1	6	103	246	341	0.012	38.5
TP04_0286	hypothetical protein	Q8CR71	Polyphosphate kinase	Staphylococcus epidermidis (strain ATCC 12228)	36.56	93	46	6	266	354	94	177	0.12	38.5
TP04_0874	hypothetical protein	Q54B48	Probable serine/threonine-protein kinase DDB_G0293958	Dictyostelium discoideum	40	40	24	0	77	116	677	716	0.027	38.5
cgd5_30	hypothetical protein	Q54RP6	Hybrid signal transduction histidine kinase L	Dictyostelium discoideum	29.41	136	49	7	2	134	188	279	0.039	38.4
CMU_017130	hypothetical protein, conserved	Q54M77	Probable serine/threonine-protein kinase roco8	Dictyostelium discoideum	33.75	80	39	3	11	79	1105	1181	0.29	38.4
ETH_00007930	hypothetical protein	P83103	Putative serine/threonine-protein kinase haspin homolog	Drosophila melanogaster	34.52	84	26	6	336	406	223	290	0.29	38.4
ETH_00020330	hypothetical protein	Q6MJQ2	Glycerol kinase	Bdellovibrio bacteriovorus	32.89	76	37	3	55	129	311	373	0.17	38.4
PY00215	hypothetical protein	Q16W24	Serine/threonine-protein kinase PLK4	Aedes aegypti	41.46	41	17	2	229	262	462	502	0.18	38.4
PY00419	hypothetical protein	Q9UPQ8	Dolichol kinase	Homo sapiens	62.5	24	9	0	138	161	391	414	0.2	38.4
PY00966	hypothetical protein	Q54YH4	Hybrid signal transduction histidine kinase B	Dictyostelium discoideum	30.58	121	35	8	20	108	18	121	0.12	38.4
PY01165	hypothetical protein	Q54ZN3	Probable serine/threonine-protein kinase DDB_G0277539	Dictyostelium discoideum	36.76	68	33	4	7	71	670	730	0.041	38.4
PY06044	hypothetical protein	Q8K9U1	Dephospho-CoA kinase	Buchnera aphidicola subsp. Schizaphis graminum	43.48	46	21	2	2	47	141	181	0.095	38.4
TGME49_020110	hypothetical protein	Q7TSJ6	Serine/threonine-protein kinase LATS2	Mus musculus	38.18	55	26	2	1114	1168	208	254	0.64	38.4
TGME49_055160	hypothetical protein	Q06685	Inositol hexakisphosphate and diphosphoinositol-pentakisphosphate kinase	Saccharomyces cerevisiae	36.76	68	20	3	227	293	158	203	0.47	38.4
TGME49_095090	hypothetical protein	Q11179	Putative serine/threonine-protein kinase C05D10.2	Caenorhabditis elegans	41.82	55	15	4	474	524	390	431	0.24	38.4
TP01_0821	hypothetical protein	Q9PK92	Serine/threonine-protein kinase pknD	Chlamydia muridarum	45.83	48	21	2	130	177	322	364	0.1	38.4
BBOV_III000570	conserved hypothetical protein	Q552C6	Dual specificity protein kinase pyk4	Dictyostelium discoideum	26.47	102	73	1	72	171	241	342	0.041	38.1
cgd3_1600	hypothetical protein with 4 transmembrane domains	Q54XQ2	RGS domain-containing serine/threonine-protein kinase A	Dictyostelium discoideum	24.46	139	102	1	249	387	282	417	0.12	38.1
Chro.30304	hypothetical protein	Q54ZN3	Probable serine/threonine-protein kinase DDB_G0277539	Dictyostelium discoideum	28.04	107	65	3	113	217	418	514	0.047	38.1
CMU_019350	hypothetical protein, conserved	Q58877	2-phosphoglycerate kinase	Methanocaldococcus jannaschii	23.72	156	99	3	63	198	75	230	0.074	38.1
CMU_020320	hypothetical protein, conserved	Q54W36	Hybrid signal transduction histidine kinase H	Dictyostelium discoideum	28.4	81	51	2	81	161	1094	1167	0.11	38.1
NCLIV_062910	hypothetical protein, conserved	P16527	Myristoylated alanine-rich C-kinase substrate	Gallus gallus	24.73	186	107	6	48	200	68	253	0.12	38.1
PVX_083050	hypothetical protein, conserved	Q54UA9	Probable serine/threonine-protein kinase clkA	Dictyostelium discoideum	24.14	203	131	6	2	202	61	242	0.085	38.1
PY05771	hypothetical protein	Q9VA38	Serine/threonine-protein kinase Warts	Drosophila melanogaster	31.25	64	40	1	252	311	671	734	0.32	38.1
TGME49_014370	hypothetical protein	Q80U28	MAP kinase-activating death domain protein	Mus musculus	24.81	133	91	3	357	484	628	756	0.22	38.1
TP01_0767	hypothetical protein	Q54YZ5	Probable serine/threonine-protein kinase DDB_G0277989	Dictyostelium discoideum	31.68	101	65	3	107	207	707	803	0.075	38.1
TP02_0672	hypothetical protein	Q555U5	Probable inactive serine/threonine-protein kinase DDB_G0274821	Dictyostelium discoideum	34.21	76	48	2	299	373	11	85	0.16	38.1
TP03_0054	hypothetical protein	Q552Z2	Probable serine/threonine-protein kinase fnkE	Dictyostelium discoideum	26.21	145	94	6	267	403	182	321	0.15	38.1
Chro.30282	hypothetical protein	Q22258	Serine/threonine-protein kinase ATR	Caenorhabditis elegans	31.06	132	57	8	185	296	675	792	0.13	38
CMU_010700	hypothetical protein, conserved	Q54C77	Probable inactive serine/threonine-protein kinase DDB_G0293184	Dictyostelium discoideum	40.62	64	32	4	141	203	209	267	0.34	38
CMU_018160	hypothetical protein, conserved	P08181	Casein kinase II subunit alpha	Drosophila melanogaster	39.13	69	33	3	67	128	252	318	0.16	38
CMU_032360	hypothetical protein, conserved	Q54TW2	Probable serine/threonine-protein kinase pdkA	Dictyostelium discoideum	33.65	104	49	4	37	134	242	331	0.061	38
ETH_00043780	hypothetical protein	Q2H6X2	Serine/threonine-protein kinase ATG1	Chaetomium globosum	40.68	59	32	1	1	59	262	317	0.28	38
NCLIV_063700	hypothetical protein, conserved	O31516	Sensor histidine kinase yesM	Bacillus subtilis	30.69	101	51	4	36	134	55	138	0.043	38
PY00070	hypothetical protein	Q54YZ5	Probable serine/threonine-protein kinase DDB_G0277989	Dictyostelium discoideum	29.33	208	93	15	751	942	662	831	0.51	38
PY00703	hypothetical protein	Q555U5	Probable inactive serine/threonine-protein kinase DDB_G0274821	Dictyostelium discoideum	36.36	88	30	6	128	212	789	853	0.34	38
PY01124	hypothetical protein	Q9WUA6	RAC-gamma serine/threonine-protein kinase	Mus musculus	38.6	57	23	4	6	57	6	55	0.045	38
PY02097	hypothetical protein	A1AVA8	Phosphoglycerate kinase	Ruthia magnifica subsp. Calyptogena magnifica	35.37	82	41	4	542	613	9	88	0.39	38
PY03201	hypothetical protein	Q54RR9	Probable serine/threonine-protein kinase DDB_G0282963	Dictyostelium discoideum	39.58	48	23	2	188	235	596	637	0.14	38
PY05499	hypothetical protein	Q5KFE0	Serine/threonine-protein kinase TEL1	Cryptococcus neoformans	31.82	66	32	3	22	79	1042	1102	0.069	38
PY06590	hypothetical protein	Q54YF2	5'-AMP-activated serine/threonine-protein kinase catalytic subunit alpha	Dictyostelium discoideum	42.55	47	19	2	174	215	545	588	0.1	38
PY07562	hypothetical protein	Q4J9S8	Phosphoenolpyruvate carboxykinase [GTP]	Sulfolobus acidocaldarius	31.25	80	35	3	36	111	500	563	0.11	38
TA18850	hypothetical protein	Q551H4	Serine/threonine-protein kinase fray2	Dictyostelium discoideum	33.33	81	40	5	3	75	698	772	0.089	38
TGME49_017930	hypothetical protein	Q05101	Probable 44.7 kDa protein kinase	Gallid herpesvirus 2 (strain GA)	25.98	127	87	4	291	415	60	181	0.48	38
TP01_1221	hypothetical protein	P25341	Probable serine/threonine-protein kinase KIN82	Saccharomyces cerevisiae	32.63	95	56	5	1713	1803	308	398	0.91	38
TP03_0883	hypothetical protein	Q55GU0	Probable serine/threonine-protein kinase DDB_G0267514	Dictyostelium discoideum	45	40	20	2	167	206	473	510	0.25	38
TP03_0917	hypothetical protein (Tpr family)	Q9W2Q7	Inositol-pentakisphosphate 2-kinase	Drosophila melanogaster	30.28	109	60	5	178	286	394	486	0.23	38
TP04_0480	hypothetical protein	Q55E44	Hybrid signal transduction histidine kinase E	Dictyostelium discoideum	36.76	68	31	4	70	136	198	254	0.048	38
ETH_00007180	hypothetical protein	C1CQI9	Hydroxyethylthiazole kinase 2	Streptococcus pneumoniae (strain Taiwan19F-14)	22.75	189	128	4	66	241	69	252	0.12	37.7
NCLIV_037260	hypothetical protein, conserved	Q02952	A-kinase anchor protein 12	Homo sapiens	21.98	273	185	9	108	364	963	1223	0.17	37.7
TA08765	hypothetical protein, conserved	Q196W2	Probable kinase 098L	Invertebrate iridescent virus 3	25.6	125	85	3	163	284	67	186	0.33	37.7
TA18165	hypothetical protein	Q55DD4	Serine/threonine-protein kinase pakD	Dictyostelium discoideum	24.28	173	110	6	108	265	1298	1464	0.23	37.7
TGME49_038920	hypothetical protein	A7IF36	4-diphosphocytidyl-2-C-methyl-D-erythritol kinase	Xanthobacter autotrophicus (strain ATCC BAA-1158 / Py2)	31.88	138	90	2	99	234	109	244	0.12	37.7
TGME49_066290	hypothetical protein	Q96QZ7	Membrane-associated guanylate kinase, WW and PDZ domain-containing protein 1	Homo sapiens	26.88	160	100	3	2	156	1333	1480	0.027	37.7
TGME49_097340	hypothetical protein	P54738	Serine/threonine-protein kinase pkn6	Myxococcus xanthus	29.37	126	67	6	373	476	496	621	0.2	37.7
BBOV_IV002120	hypothetical protein	Q9UY08	Ribose-phosphate pyrophosphokinase	Pyrococcus abyssi	40.68	59	21	4	412	465	219	268	0.48	37.6
cgd1_1040	hypothetical protein	Q55GG4	Probable serine/threonine-protein kinase DDB_G0267686	Dictyostelium discoideum	34.57	81	37	4	420	500	273	337	0.37	37.6
cgd2_3130	hypothetical protein with possible transcriptional repressor EZH1 domain	Q55EU4	Putative actin-fragmin kinase DDB_G0268748	Dictyostelium discoideum	34.12	85	42	5	177	253	60	138	0.25	37.6
cgd5_1670	hypothetical protein with conserved apicomplexan domain	Q3UH66	Serine/threonine-protein kinase WNK2	Mus musculus	31.03	145	58	11	8	118	641	777	0.071	37.6
Chro.20326	hypothetical protein	Q54RR9	Probable serine/threonine-protein kinase DDB_G0282963	Dictyostelium discoideum	35.42	96	27	6	19	93	1025	1106	0.74	37.6
Chro.40060	hypothetical protein	Q55FJ0	Probable inactive serine/threonine-protein kinase lvsG	Dictyostelium discoideum	40	55	29	3	182	234	373	425	0.22	37.6
Chro.50215	hypothetical protein	Q3UH66	Serine/threonine-protein kinase WNK2	Mus musculus	31.03	145	58	11	8	118	641	777	0.071	37.6
CMU_017500	hypothetical protein	Q54BC9	Probable serine/threonine-protein kinase dyrk2	Dictyostelium discoideum	35.8	81	39	4	15	89	379	452	0.13	37.6
CMU_025870	hypothetical protein	Q54N73	Seven transmembrane domain-containing tyrosine-protein kinase 1	Dictyostelium discoideum	51.85	27	13	0	38	64	629	655	0.16	37.6
CMU_028570	hypothetical protein, conserved	Q557G1	Probable serine/threonine-protein kinase irlB	Dictyostelium discoideum	35.38	65	30	4	29	82	732	795	0.048	37.6
CMU_033070	hypothetical protein, conserved	Q54VV7	Probable serine/threonine-protein kinase DDB_G0280111	Dictyostelium discoideum	35.82	67	30	3	172	233	458	516	0.21	37.6
ETH_00000570	hypothetical protein	Q54XJ4	Probable serine/threonine-protein kinase DDB_G0278901	Dictyostelium discoideum	40.91	44	25	1	413	456	1337	1379	1.3	37.6
ETH_00001990	hypothetical protein	Q80UE6	Serine/threonine-protein kinase WNK4	Mus musculus	36.84	76	31	4	646	707	833	905	0.45	37.6
ETH_00006280	hypothetical protein	P34099	cAMP-dependent protein kinase catalytic subunit	Dictyostelium discoideum	29.49	78	38	4	7	77	118	185	0.029	37.6
ETH_00011195	hypothetical protein	Q80XI6	Mitogen-activated protein kinase kinase kinase 11	Mus musculus	51.52	33	14	2	1478	1510	717	747	1.6	37.6
ETH_00017765	hypothetical protein	Q9VXG8	Serine/threonine-protein kinase ATR	Drosophila melanogaster	54.17	24	11	0	780	803	1508	1531	0.68	37.6
ETH_00038240	hypothetical protein, conserved	P54735	Serine/threonine-protein kinase D	Synechocystis sp. (strain PCC 6803)	61.54	26	8	1	161	184	396	421	0.13	37.6
ETH_00043450	hypothetical protein	Q8ZCX2	Polyphosphate kinase	Yersinia pestis	39.62	53	32	0	21	73	385	437	0.026	37.6
NCLIV_036070	hypothetical protein, conserved	Q3UHJ0	AP2-associated protein kinase 1	Mus musculus	33.9	59	30	2	124	173	557	615	0.15	37.6
PVX_111290	hypothetical protein, conserved	Q5VK71	A-kinase anchor protein 8	Canis familiaris	47.06	34	18	0	167	200	610	643	0.26	37.6
PY03471	hypothetical protein	Q54PK8	Probable serine/threonine-protein kinase DDB_G0284491	Dictyostelium discoideum	35.29	51	25	2	63	113	293	335	0.057	37.6
PY03911	hypothetical protein	Q54QI2	Serine/threonine-protein kinase DDB_G0283821	Dictyostelium discoideum	35.23	88	46	3	31	109	716	801	0.17	37.6
PY06532	hypothetical protein	Q9F7L5	Dephospho-CoA kinase	Gamma-proteobacterium EBAC31A08	42.86	35	16	1	93	127	67	97	0.22	37.6
TA10265	hypothetical protein, conserved	Q55FT4	Probable serine/threonine-protein kinase tsuA	Dictyostelium discoideum	37.5	56	26	2	85	131	1687	1742	0.23	37.6
TA11855	hypothetical protein	A8F4T2	Adenylate kinase	Thermotoga lettingae (strain ATCC BAA-301 / DSM 14385 / TMO)	34.92	63	32	3	51	109	96	153	0.077	37.6
TA18720	hypothetical protein	Q9US14	Uncharacterized inositol polyphosphate kinase C607.04	Schizosaccharomyces pombe	53.12	32	15	0	137	168	79	110	0.23	37.6
TGME49_013440	hypothetical protein	Q73X44	Homoserine kinase	Mycobacterium paratuberculosis	41.79	67	35	2	254	317	201	266	0.28	37.6
TGME49_035530	hypothetical protein, conserved	Q6DT37	Serine/threonine-protein kinase MRCK gamma	Homo sapiens	32.41	108	31	6	61	149	432	516	0.14	37.6
TP01_0270	hypothetical protein	Q54U87	Hybrid signal transduction histidine kinase A	Dictyostelium discoideum	39.39	66	26	4	29	94	370	421	0.081	37.6
TP03_0290	hypothetical protein	A0ALE2	Phosphoglycerate kinase	Listeria welshimeri serovar 6b (strain ATCC 35897 / DSM 20650 / SLCC5334)	41.38	58	19	4	26	78	89	136	0.37	37.6
TP04_0381	hypothetical protein	P49759	Dual specificity protein kinase CLK1	Homo sapiens	35.53	76	34	5	19	93	249	310	0.26	37.6
BBOV_III001340	hypothetical protein	Q2U639	Serine/threonine-protein kinase tel1	Aspergillus oryzae	29.91	117	76	3	16	127	1186	1301	0.09	37.4
BBOV_III010700	hypothetical protein	B9LPV4	Cytidylate kinase	Halorubrum lacusprofundi (strain ATCC 49239 / DSM 5036 / JCM 8891 / ACAM 34)	32.86	70	45	1	184	253	101	168	0.15	37.4
CMU_017950	hypothetical protein	P52446	Probable ganciclovir kinase	Human herpesvirus 6B (strain Z29)	28.72	94	61	2	76	168	19	107	0.1	37.4
PVX_099730	hypothetical protein	Q571I4	Tyrosine-protein kinase SgK223	Mus musculus	23.24	241	136	9	357	569	161	380	0.36	37.4
TA07070	hypothetical protein, conserved	Q54C77	Probable inactive serine/threonine-protein kinase DDB_G0293184	Dictyostelium discoideum	25.44	114	68	2	76	183	755	857	0.21	37.4
TGME49_030630	hypothetical protein	B8IS49	Anhydro-N-acetylmuramic acid kinase	Methylobacterium nodulans (strain ORS2060 / LMG 21967)	31.63	98	63	3	276	370	74	170	0.33	37.4
TGME49_048790	hypothetical protein, conserved	Q8WNU8	Serine/threonine-protein kinase Nek11	Macaca fascicularis	25.15	163	107	5	69	223	255	410	0.092	37.4
cgd7_50	hypothetical protein	Q6XHA6	Probable inactive serine/threonine-protein kinase roco10	Dictyostelium discoideum	36.54	52	27	2	28	78	278	324	0.066	37.2
cgd8_3020	hypothetical protein	Q55GS2	Probable inactive serine/threonine-protein kinase scy1	Dictyostelium discoideum	31.25	128	61	10	134	260	579	680	0.23	37.2
Chro.50462	hypothetical protein	Q6DII7	Src kinase-associated phosphoprotein 1	Xenopus tropicalis	52	25	12	0	60	84	119	143	0.3	37.2
Chro.70305	hypothetical protein	P36005	Probable serine/threonine-protein kinase YKL161C	Saccharomyces cerevisiae	35.21	71	33	4	155	220	316	378	0.21	37.2
CMU_001740	hypothetical protein, conserved	Q7UFR1	Thymidine kinase	Rhodopirellula baltica	42.59	54	23	3	504	551	35	86	0.95	37.2
CMU_015660	hypothetical protein, conserved	Q64398	Diacylglycerol kinase eta	Mesocricetus auratus	53.33	30	13	1	309	337	293	322	1.4	37.2
ETH_00018455	hypothetical protein	Q61846	Maternal embryonic leucine zipper kinase	Mus musculus	41.94	31	17	1	528	558	115	144	0.51	37.2
ETH_00021680	hypothetical protein	O54949	Serine/threonine-protein kinase NLK	Mus musculus	39.68	63	36	1	46	108	58	118	0.11	37.2
ETH_00030055	hypothetical protein	Q54RR9	Probable serine/threonine-protein kinase DDB_G0282963	Dictyostelium discoideum	44.12	34	15	1	7	40	1278	1307	0.35	37.2
ETH_00030120	hypothetical protein	Q869N2	Serine/threonine-protein kinase pakB	Dictyostelium discoideum	53.33	30	9	2	119	146	183	209	0.15	37.2
ETH_00042440	hypothetical protein	Q9C0H9	SRC kinase signaling inhibitor 1	Homo sapiens	46.51	43	22	1	635	676	155	197	0.67	37.2
ETH_00042740	hypothetical protein	Q54N73	Seven transmembrane domain-containing tyrosine-protein kinase 1	Dictyostelium discoideum	37.5	72	39	2	241	306	382	453	0.27	37.2
PY03282	hypothetical protein	B1WAS2	Hormonally up-regulated neu tumor-associated kinase homolog	Xenopus tropicalis	32.39	71	36	2	66	136	343	401	0.22	37.2
PY03734	hypothetical protein	Q6XHB2	Probable serine/threonine-protein kinase roco4	Dictyostelium discoideum	43.18	44	17	2	148	186	835	875	0.2	37.2
PY05683	hypothetical protein	Q86A12	Probable serine/threonine-protein kinase sky1	Dictyostelium discoideum	39.66	58	17	3	136	186	369	415	0.54	37.2
PY06609	hypothetical protein	A6Q200	Nucleoside diphosphate kinase	Nitratiruptor sp. (strain SB155-2)	45.65	46	15	2	226	271	15	50	0.27	37.2
TA14490	hypothetical protein, conserved	Q12152	Putative serine/threonine-protein kinase YPL150W	Saccharomyces cerevisiae	39.58	48	25	2	285	328	624	671	0.49	37.2
TA16220	hypothetical protein, conserved	Q8D2E8	Guanylate kinase	Wigglesworthia glossinidia brevipalpis	33.02	106	28	8	50	153	55	119	0.25	37.2
TGME49_054360	hypothetical protein	O01824	Putative pyridoxal kinase	Caenorhabditis elegans	33.78	74	45	3	74	144	144	216	0.13	37.2
TGME49_057610	hypothetical protein	P65732	Probable serine/threonine-protein kinase pknJ	Mycobacterium tuberculosis	37.78	45	23	1	142	186	356	395	1.2	37.2
TGME49_075620	hypothetical protein	Q63638	Striated muscle-specific serine/threonine-protein kinase	Rattus norvegicus	43.48	46	14	3	283	324	601	638	0.99	37.2
TGME49_087630	hypothetical protein	Q05101	Probable 44.7 kDa protein kinase	Gallid herpesvirus 2 (strain GA)	28.16	103	67	4	58	158	84	181	0.76	37.2
TGME49_119720	hypothetical protein	P29966	Myristoylated alanine-rich C-kinase substrate	Homo sapiens	43.75	48	24	2	234	278	55	102	1.1	37.2
BBOV_III000750	hypothetical protein	Q54RJ4	Probable serine/threonine-protein kinase iksA	Dictyostelium discoideum	28	75	41	1	104	178	517	578	0.15	37
BBOV_III011310	hypothetical protein	Q8T2I8	Serine/threonine-protein kinase sepA	Dictyostelium discoideum	35.48	62	34	1	375	430	614	675	0.29	37
cgd3_560	hypothetical protein with a signal peptide	O15865	Calcium-dependent protein kinase 2	Plasmodium falciparum (isolate K1 / Thailand)	27.17	92	63	2	274	362	109	199	0.38	37
CMU_009120	hypothetical protein, conserved	Q54ZN3	Probable serine/threonine-protein kinase DDB_G0277539	Dictyostelium discoideum	25.29	170	93	7	438	583	642	801	0.6	37
PVX_003620	hypothetical protein, conserved	Q8D2U9	Tetraacyldisaccharide 4'-kinase	Wigglesworthia glossinidia brevipalpis	25.98	127	73	5	9	125	189	304	0.39	37
PVX_099090	hypothetical protein, conserved	Q8BSN9	FAST kinase domain-containing protein 3	Mus musculus	22.03	118	79	6	516	627	347	457	0.46	37
PY02120	hypothetical protein	Q0SP35	Cytidylate kinase 1	Borrelia afzelii (strain PKo)	23.03	165	107	8	175	328	26	181	0.27	37
PY03105	hypothetical protein	Q95PI2	Hybrid signal transduction histidine kinase C	Dictyostelium discoideum	21.88	128	75	4	10	123	10	126	0.14	37
TA20120	hypothetical protein	Q05880	Thymidine kinase	Choristoneura fumiferana entomopoxvirus	29.49	78	49	3	104	177	63	138	0.1	37
TGME49_013760	hypothetical protein	P27926	Hexokinase-3	Rattus norvegicus	28.04	107	71	2	286	392	270	370	0.42	37
TGME49_027380	hypothetical protein	Q6AJM2	Dephospho-CoA kinase	Desulfotalea psyChrophila	30.88	68	44	1	38	105	22	86	0.45	37
TGME49_119640	hypothetical protein	A5UG81	3-deoxy-D-manno-octulosonic acid kinase	Haemophilus influenzae (strain PittGG)	27.84	97	67	1	295	391	50	143	0.59	37
TP01_0392	hypothetical protein	Q54D75	Probable cyclin-dependent serine/threonine-protein kinase DDB_G0292550	Dictyostelium discoideum	24.64	207	144	5	32	237	515	710	0.13	37
TP02_0811	hypothetical protein	O00418	Eukaryotic elongation factor 2 kinase	Homo sapiens	26.96	115	65	4	16	124	377	478	0.042	37
TP03_0417	hypothetical protein	Q75JN1	Probable serine/threonine-protein kinase ifkC	Dictyostelium discoideum	33.93	56	37	0	223	278	235	290	0.24	37
BBOV_I000790	hypothetical protein	P07278	cAMP-dependent protein kinase regulatory subunit	Saccharomyces cerevisiae	46.34	41	21	1	6	45	299	339	0.68	36.8
BBOV_II003600	hypothetical protein	Q5KFE0	Serine/threonine-protein kinase TEL1	Cryptococcus neoformans	38.96	77	33	5	129	199	105	173	0.59	36.8
Chro.10162	hypothetical protein	Q96M69	Leucine-rich repeat and guanylate kinase domain-containing protein	Homo sapiens	34.78	69	30	3	15	68	153	221	0.057	36.8
ETH_00002715	hypothetical protein	Q6FJ85	Probable serine/threonine-protein kinase KKQ8	Candida glabrata	40.48	42	25	0	309	350	17	58	0.93	36.8
ETH_00007365	hypothetical protein, conserved	Q63470	Dual specificity tyrosine-phosphorylation-regulated kinase 1A	Rattus norvegicus	39.02	41	21	1	127	167	661	697	0.41	36.8
ETH_00013635	hypothetical protein	Q3TYD6	Serine/threonine-protein kinase LMTK2	Mus musculus	36	75	27	4	56	112	890	961	0.13	36.8
ETH_00019495	hypothetical protein	Q551H4	Serine/threonine-protein kinase fray2	Dictyostelium discoideum	35.29	51	33	0	28	78	683	733	0.28	36.8
ETH_00020170	hypothetical protein	Q869N2	Serine/threonine-protein kinase pakB	Dictyostelium discoideum	53.33	30	9	2	119	146	183	209	0.16	36.8
NCLIV_022690	hypothetical protein, conserved	Q55FJ0	Probable inactive serine/threonine-protein kinase lvsG	Dictyostelium discoideum	45.16	31	12	2	109	134	2020	2050	0.36	36.8
PVX_093500	hypothetical protein, conserved	P42690	Tyrosine-protein kinase isoform SRK4	Spongilla lacustris	41.03	39	23	0	35	73	374	412	0.054	36.8
PVX_123680	hypothetical protein, conserved	Q54SK5	Hybrid signal transduction histidine kinase M	Dictyostelium discoideum	56.67	30	6	1	95	124	1295	1317	0.56	36.8
PY05902	hypothetical protein	Q54RR9	Probable serine/threonine-protein kinase DDB_G0282963	Dictyostelium discoideum	45.71	35	19	0	95	129	603	637	0.13	36.8
TGME49_017960	hypothetical protein	Q05101	Probable 44.7 kDa protein kinase	Gallid herpesvirus 2 (strain GA)	28.16	103	67	4	81	181	84	181	0.84	36.8
TGME49_055410	hypothetical protein	Q2JDP1	Glutamate 5-kinase	Frankia sp. (strain CcI3)	41.51	53	23	2	4	50	201	251	0.16	36.8
TP04_0199	hypothetical protein	Q5R8X7	Mitogen-activated protein kinase kinase kinase 13	Pongo abelii	34.26	108	38	8	8	98	766	857	0.32	36.8
BBOV_III004810	hypothetical protein	Q58CX2	FAST kinase domain-containing protein 3	Bos taurus	19.94	336	193	11	426	710	317	627	0.76	36.6
cgd7_1090	hypothetical protein	Q55GU0	Probable serine/threonine-protein kinase DDB_G0267514	Dictyostelium discoideum	23.68	76	58	0	149	224	517	592	0.33	36.6
CMU_020280	hypothetical protein, conserved	Q99996	A-kinase anchor protein 9	Homo sapiens	25.22	115	71	2	374	485	1308	1410	0.69	36.6
ETH_00029965	hypothetical protein	Q9Z7Y5	Cytidylate kinase	Chlamydia pneumoniae	26.28	137	86	4	32	162	44	171	0.1	36.6
PY04354	hypothetical protein	Q9SKG5	Somatic embryogenesis receptor kinase 4	Arabidopsis thaliana	31.58	57	38	1	57	112	534	590	0.042	36.6
TA02560	hypothetical protein, conserved	Q54SK5	Hybrid signal transduction histidine kinase M	Dictyostelium discoideum	23.59	195	138	6	272	465	575	759	0.44	36.6
TA12485	hypothetical protein, conserved	Q68VZ7	Aspartokinase	Rickettsia typhi	25.93	135	89	4	10	137	297	427	0.52	36.6
TGME49_044570	hypothetical protein	Q5M7V7	FAST kinase domain-containing protein 2	Rattus norvegicus	26.13	111	74	3	86	189	385	494	0.15	36.6
TP04_0018	hypothetical protein	Q54JC7	Probable serine/threonine-protein kinase DDB_G0288147	Dictyostelium discoideum	28.17	71	50	1	136	205	191	261	0.31	36.6
BBOV_II000650	hypothetical protein	Q6DD27	Serine/threonine-protein kinase TAO3	Xenopus laevis	44.44	36	10	1	104	129	459	494	0.17	36.4
cgd3_2470	hypothetical protein	P83741	Serine/threonine-protein kinase WNK1	Mus musculus	59.26	27	10	1	82	108	1280	1305	0.3	36.4
cgd6_3510	hypothetical protein	Q55DK2	Probable serine/threonine-protein kinase DDB_G0269628	Dictyostelium discoideum	55.17	29	12	1	86	113	219	247	0.28	36.4
Chro.30286	hypothetical protein	P83741	Serine/threonine-protein kinase WNK1	Mus musculus	59.26	27	10	1	81	107	1280	1305	0.3	36.4
Chro.60405	hypothetical protein	Q55DK2	Probable serine/threonine-protein kinase DDB_G0269628	Dictyostelium discoideum	55.17	29	12	1	86	113	219	247	0.28	36.4
Chro.70208	hypothetical protein	Q27483	Probable 6-phosphofructokinase	Caenorhabditis elegans	57.14	28	10	2	194	220	156	182	1.3	36.4
CMU_042870	hypothetical protein, conserved	P54673	Phosphatidylinositol 3-kinase 1	Dictyostelium discoideum	32.38	105	61	5	2	103	420	517	0.72	36.4
ETH_00006775	hypothetical protein, conserved	Q0ALG1	Phosphoglycerate kinase	Maricaulis maris (strain MCS10)	44.74	38	21	0	479	516	87	124	0.96	36.4
ETH_00008150	hypothetical protein, conserved	Q2QYL8	Probable serine/threonine-protein kinase WNK8	Oryza sativa subsp. japonica	76.47	17	2	1	9	23	503	519	1.6	36.4
ETH_00015490	hypothetical protein	Q829B4	Probable inorganic polyphosphate/ATP-NAD kinase 2	Streptomyces avermitilis	39.13	46	28	0	119	164	1	46	0.28	36.4
ETH_00016995	hypothetical protein	Q6Z829	Wee1-like protein kinase	Oryza sativa subsp. japonica	46.67	45	13	2	27	60	55	99	0.9	36.4
ETH_00036395	hypothetical protein	Q63484	RAC-gamma serine/threonine-protein kinase	Rattus norvegicus	33.33	72	21	4	36	89	371	433	0.17	36.4
NCLIV_020170	hypothetical protein, conserved	Q8IV63	Serine/threonine-protein kinase VRK3	Homo sapiens	34.38	64	38	1	419	482	97	156	1.4	36.4
PVX_116885	hypothetical protein, conserved	Q8R807	Hydroxyethylthiazole kinase	Thermoanaerobacter tengcongensis	32.26	62	30	2	1182	1231	1	62	2.1	36.4
PVX_117165	hypothetical protein, conserved	P70032	Serine/threonine-protein kinase PLK1	Xenopus laevis	30.17	116	67	6	190	298	428	536	0.47	36.4
PY04633	hypothetical protein	Q55E44	Hybrid signal transduction histidine kinase E	Dictyostelium discoideum	31.71	123	51	7	255	358	101	209	0.59	36.4
PY05187	hypothetical protein	Q54SK5	Hybrid signal transduction histidine kinase M	Dictyostelium discoideum	30.16	63	43	1	3	65	804	865	0.044	36.4
PY06550	hypothetical protein	Q54RR9	Probable serine/threonine-protein kinase DDB_G0282963	Dictyostelium discoideum	40	45	22	1	146	190	598	637	0.34	36.4
TGME49_017940	hypothetical protein	Q9XTF3	Dual specificity tyrosine-phosphorylation-regulated kinase mbk-2	Caenorhabditis elegans	41.03	39	15	2	20	58	64	94	0.14	36.4
TGME49_024570	hypothetical protein	Q8DHA4	Thymidylate kinase	Thermosynechococcus elongatus (strain BP-1)	31.68	101	51	4	384	472	101	195	0.91	36.4
TGME49_110300	hypothetical protein	O27656	Putative adenylate kinase	Methanobacterium thermoautotrophicum	48.78	41	20	1	586	626	86	125	1.3	36.4
TGME49_115230	hypothetical protein	Q9NIV1	Eukaryotic translation initiation factor 2-alpha kinase	Drosophila melanogaster	40.35	57	23	2	83	128	1104	1160	1	36.4
TGME49_119500	hypothetical protein, conserved	Q82UL3	Homoserine kinase	Nitrosomonas europaea	48.28	29	14	1	868	895	281	309	1.7	36.4
TP01_1029	hypothetical protein	P32350	Dual specificity protein kinase KNS1	Saccharomyces cerevisiae	27.72	101	40	4	25	96	91	187	0.16	36.4
TP01_1064	hypothetical protein	Q54P47	Probable serine/threonine-protein kinase ndrC	Dictyostelium discoideum	46.51	43	20	2	67	106	1260	1302	0.49	36.4
Chro.30433	hypothetical protein	Q54UC0	DNA-dependent protein kinase catalytic subunit	Dictyostelium discoideum	29.46	112	65	4	176	287	1833	1930	0.46	36.2
CMU_025320	hypothetical protein, conserved	P23561	Serine/threonine-protein kinase STE11	Saccharomyces cerevisiae	24.68	77	57	1	124	199	444	520	0.31	36.2
ETH_00007065	hypothetical protein, conserved	Q9H4A3	Serine/threonine-protein kinase WNK1	Homo sapiens	26.14	88	65	0	1	88	690	777	0.058	36.2
PVX_082865	hypothetical protein, conserved	Q21734	Putative ribosomal protein S6 kinase alpha-1	Caenorhabditis elegans	28.95	76	52	1	1	76	457	530	0.8	36.2
PY00237	hypothetical protein	Q4LAJ8	Sensor protein kinase walK	Staphylococcus haemolyticus (strain JCSC1435)	26.89	119	70	4	157	258	33	151	0.27	36.2
TP03_0835	hypothetical protein	Q54R98	Probable serine/threonine-protein kinase DDB_G0283301	Dictyostelium discoideum	23.57	140	83	3	4	120	88	226	0.36	36.2
Chro.20267	hypothetical protein	Q86HW6	Probable serine/threonine-protein kinase DDB_G0276461	Dictyostelium discoideum	36.73	49	29	1	95	141	394	442	0.3	36
Chro.70479	hypothetical protein	Q2FK46	Uncharacterized sensor-like histidine kinase SAUSA300_0218	Staphylococcus aureus (strain USA300)	43.55	62	28	4	57	116	138	194	0.64	36
Chro.80102	hypothetical protein	Q8R9S6	Guanylate kinase	Thermoanaerobacter tengcongensis	36	75	41	3	180	251	117	187	0.47	36
Chro.80248	hypothetical protein	Q559T8	Probable serine/threonine-protein kinase DDB_G0272282	Dictyostelium discoideum	31.91	47	30	1	21	65	24	70	0.047	36
ETH_00019080	hypothetical protein	B0SKG9	4-diphosphocytidyl-2-C-methyl-D-erythritol kinase	Leptospira biflexa serovar Patoc (strain Patoc 1 / ATCC 23582 / Paris)	48.57	35	17	1	122	155	220	254	0.62	36
ETH_00020190	hypothetical protein	Q54U31	Dual specificity protein kinase shkD	Dictyostelium discoideum	38.33	60	29	3	128	182	118	174	0.29	36
NCLIV_060000	hypothetical protein, conserved	Q6PA14	Serine/threonine-protein kinase 4	Xenopus laevis	36.36	77	29	5	145	202	388	463	0.81	36
PY03771	hypothetical protein	O65468	Cysteine-rich receptor-like protein kinase 8	Arabidopsis thaliana	27.55	98	60	3	41	134	115	205	0.5	36
TA06675	hypothetical protein	Q550K8	Probable serine/threonine-protein kinase DDB_G0277071	Dictyostelium discoideum	32.26	62	35	1	6	60	1118	1179	0.32	36
TGME49_113920	hypothetical protein	Q49YC7	Pyruvate kinase	Staphylococcus saprophyticus subsp. saprophyticus (strain ATCC 15305 / DSM 20229)	39.53	43	24	1	183	223	97	139	0.8	36
TGME49_118550	hypothetical protein	O14356	Phosphatidylinositol 3-kinase tor1	Schizosaccharomyces pombe	28.26	138	83	5	40	166	1422	1554	0.38	36
TP01_0996	hypothetical protein	Q69Z38	Tyrosine-protein kinase SgK269	Mus musculus	38	50	22	2	10	50	1407	1456	0.039	36
TP03_0595	hypothetical protein	Q6G0J6	Tetraacyldisaccharide 4'-kinase	Bartonella quintana	30.53	95	43	4	150	231	238	322	0.54	36
Chro.50188	hypothetical protein	P27987	Inositol-trisphosphate 3-kinase B	Homo sapiens	31.4	86	37	3	121	189	40	120	0.39	35.9
CMU_004610	hypothetical protein, conserved	Q55E58	Probable serine/threonine-protein kinase pats1	Dictyostelium discoideum	38.1	42	25	1	55	96	711	751	0.33	35.9
ETH_00032070	hypothetical protein	A5UUL2	Hydroxyethylthiazole kinase	Roseiflexus sp. (strain RS-1)	30.56	144	53	10	458	596	145	246	1.4	35.9
NCLIV_013390	hypothetical protein, conserved	Q5RFI6	FAST kinase domain-containing protein 5	Pongo abelii	54.17	24	10	1	398	421	728	750	1	35.9
PVX_091360	hypothetical protein, conserved	Q54B48	Probable serine/threonine-protein kinase DDB_G0293958	Dictyostelium discoideum	45.45	33	17	1	157	188	1525	1557	1.5	35.9
PVX_110805	hypothetical protein, conserved	Q54WS5	Probable serine/threonine-protein kinase roco6	Dictyostelium discoideum	36.36	55	31	2	40	93	23	74	0.45	35.9
PVX_113300	hypothetical protein, conserved	Q74L69	Adenylate kinase	Lactobacillus johnsonii	41.3	46	22	2	302	343	167	211	0.9	35.9
PY03890	hypothetical protein	Q54RR9	Probable serine/threonine-protein kinase DDB_G0282963	Dictyostelium discoideum	45.45	33	18	0	38	70	605	637	0.16	35.9
PY04592	hypothetical protein	Q54RR9	Probable serine/threonine-protein kinase DDB_G0282963	Dictyostelium discoideum	45.71	35	19	0	174	208	603	637	0.51	35.9
PY04946	hypothetical protein	Q4R945	Dual specificity protein kinase TTK	Macaca fascicularis	39.58	48	27	1	60	107	13	58	0.24	35.9
PY05941	hypothetical protein	Q559A2	Probable serine/threonine-protein kinase irlA	Dictyostelium discoideum	31.82	88	30	3	200	266	1264	1342	0.78	35.9
PY06615	hypothetical protein	Q4LAJ8	Sensor protein kinase walK	Staphylococcus haemolyticus (strain JCSC1435)	27.66	141	72	8	104	225	41	170	0.45	35.9
TGME49_049800	hypothetical protein	Q67R57	Dephospho-CoA kinase	Symbiobacterium thermophilum	51.28	39	6	3	23	55	49	80	1.7	35.9
TGME49_054150	hypothetical protein	O08679	Serine/threonine-protein kinase MARK2	Rattus norvegicus	31.25	128	55	9	167	274	518	632	1.6	35.9
TGME49_066840	hypothetical protein	Q7T2V3	Mitogen-activated protein kinase kinase kinase 10	Xenopus laevis	41.03	39	20	2	235	272	573	609	0.74	35.9
TGME49_070950	hypothetical protein	Q9FFW5	Proline-rich receptor-like protein kinase PERK8	Arabidopsis thaliana	52	25	12	0	212	236	138	162	0.74	35.9
TGME49_095940	hypothetical protein	Q9BWU1	Cell division protein kinase 19	Homo sapiens	46.88	32	10	1	354	378	380	411	1.8	35.9
TP01_1131	hypothetical protein	Q8T277	5'-AMP-activated protein kinase subunit gamma	Dictyostelium discoideum	34.09	44	22	1	41	84	191	227	0.49	35.9
CMU_018740	hypothetical protein, conserved	Q39017	Diacylglycerol kinase 1	Arabidopsis thaliana	26.71	161	92	7	277	422	400	549	1.7	35.8
CMU_028060	hypothetical protein, conserved	Q55E58	Probable serine/threonine-protein kinase pats1	Dictyostelium discoideum	23.08	78	60	0	157	234	388	465	0.26	35.8
ETH_00024060	hypothetical protein, conserved	Q89UU4	Homoserine kinase	Bradyrhizobium japonicum	32.69	52	35	0	590	641	29	80	1.2	35.8
NCLIV_064200	hypothetical protein, conserved	O95819	Mitogen-activated protein kinase kinase kinase kinase 4	Homo sapiens	29.85	67	47	0	36	102	523	589	0.29	35.8
TGME49_081460	hypothetical protein	Q8BKX6	Serine/threonine-protein kinase SMG1	Mus musculus	28.92	83	49	2	71	151	1888	1962	0.45	35.8
TGME49_093620	hypothetical protein	Q7ZXL5	Protein kinase C-binding protein NELL2	Xenopus laevis	44.44	36	16	1	113	148	281	312	0.17	35.8
TGME49_116610	hypothetical protein	Q9WVS8	Mitogen-activated protein kinase 7	Mus musculus	34.23	111	60	5	1448	1548	438	545	2.8	35.8
TP03_0218	hypothetical protein, conserved	Q54YH4	Hybrid signal transduction histidine kinase B	Dictyostelium discoideum	27.56	127	76	3	42	167	1	112	0.37	35.8
cgd1_2210	hypothetical protein	Q54QI2	Serine/threonine-protein kinase DDB_G0283821	Dictyostelium discoideum	38.1	42	21	1	5	46	322	358	0.19	35.5
cgd5_350	hypothetical protein	Q187C4	Cytidylate kinase	Clostridium difficile (strain 630)	39.58	48	25	2	112	159	50	93	0.54	35.5
cgd6_1080	conserved hypothetical protein	Q9WYD0	Glutamate 5-kinase	Thermotoga maritima	48.48	33	14	2	275	306	167	197	0.89	35.5
Chro.10053	hypothetical protein	Q55CL6	Dual specificity mitogen-activated protein kinase kinase 1	Dictyostelium discoideum	37.5	40	22	1	48	84	607	646	0.16	35.5
Chro.10252	hypothetical protein	Q54QI2	Serine/threonine-protein kinase DDB_G0283821	Dictyostelium discoideum	38.1	42	21	1	5	46	322	358	0.19	35.5
Chro.30111	hypothetical protein	O94804	Serine/threonine-protein kinase 10	Homo sapiens	58.33	24	10	0	35	58	366	389	0.31	35.5
Chro.30187	hypothetical protein	Q09690	Dual specificity protein kinase pom1	Schizosaccharomyces pombe	42.31	52	20	4	241	284	143	192	0.87	35.5
Chro.70556	hypothetical protein	Q54XQ2	RGS domain-containing serine/threonine-protein kinase A	Dictyostelium discoideum	34.18	79	37	5	159	229	644	715	1.1	35.5
Chro.80417	hypothetical protein	Q55DJ9	Probable serine/threonine-protein kinase irlD	Dictyostelium discoideum	38.33	60	29	4	22	77	584	639	0.11	35.5
ETH_00006335	hypothetical protein	B1JRD3	Tetraacyldisaccharide 4'-kinase	Yersinia pseudotuberculosis serotype O:3 (strain YPIII)	38.18	55	26	2	11	58	211	264	0.052	35.5
ETH_00011785	hypothetical protein	Q4A040	Polyphosphate kinase	Staphylococcus saprophyticus subsp. saprophyticus (strain ATCC 15305 / DSM 20229)	40.43	47	19	3	31	72	78	120	0.38	35.5
ETH_00024820	hypothetical protein, conserved	Q96RG2	PAS domain-containing serine/threonine-protein kinase	Homo sapiens	29.7	101	44	5	188	271	2	92	0.78	35.5
ETH_00025405	hypothetical protein	Q5XIL2	Phosphatidylinositol 4-kinase type 2-beta	Rattus norvegicus	36.17	47	27	1	195	238	49	95	2.2	35.5
ETH_00028595	hypothetical protein	P51451	Tyrosine-protein kinase Blk	Homo sapiens	40.54	37	21	1	113	149	416	451	1.1	35.5
ETH_00031795	hypothetical protein	Q99640	Membrane-associated tyrosine- and threonine-specific cdc2-inhibitory kinase	Homo sapiens	32.94	85	44	5	3	77	22	103	0.11	35.5
NCLIV_020450	hypothetical protein, conserved	Q66H84	MAP kinase-activated protein kinase 3	Rattus norvegicus	31.34	67	43	1	83	146	276	342	0.43	35.5
NCLIV_020680	hypothetical protein, conserved	Q5WF06	Probable inorganic polyphosphate/ATP-NAD kinase	Bacillus clausii (strain KSM-K16)	38.46	52	27	2	179	225	115	166	1.6	35.5
NCLIV_050730	hypothetical protein, conserved	Q6C3D7	Serine/threonine-protein kinase STE20	Yarrowia lipolytica	41.67	60	13	6	59	115	603	643	1.3	35.5
PKH_071030	hypothetical protein, conserved in Apicomplexan species	Q94CG0	CBL-interacting serine/threonine-protein kinase 21	Arabidopsis thaliana	43.75	32	12	1	3	34	51	76	0.33	35.5
PVX_084880	hypothetical protein	Q550L8	Probable serine/threonine-protein kinase ifkB	Dictyostelium discoideum	42.55	47	15	3	230	273	1154	1191	1.2	35.5
PVX_095435	hypothetical protein, conserved	Q8TE04	Pantothenate kinase 1	Homo sapiens	55.56	27	6	1	76	96	127	153	0.87	35.5
PY01219	hypothetical protein	P42490	Thymidylate kinase	African swine fever virus (strain Badajoz 1971 Vero-adapted)	56.67	30	9	3	55	82	194	221	0.18	35.5
PY01731	hypothetical protein	Q54R58	Probable tyrosine-protein kinase DDB_G0283397	Dictyostelium discoideum	25.29	87	37	3	66	150	473	533	0.61	35.5
PY05393	hypothetical protein	Q55CL6	Dual specificity mitogen-activated protein kinase kinase 1	Dictyostelium discoideum	33.96	53	25	3	55	104	189	234	0.59	35.5
PY07295	hypothetical protein	Q54RR9	Probable serine/threonine-protein kinase DDB_G0282963	Dictyostelium discoideum	45.45	33	18	0	191	223	605	637	0.78	35.5
TGME49_019530	hypothetical protein, conserved	Q6AGS4	Phosphoenolpyruvate carboxykinase [GTP]	Leifsonia xyli subsp. xyli	46.88	32	13	1	67	98	21	48	0.63	35.5
TGME49_032780	hypothetical protein	Q5VT25	Serine/threonine-protein kinase MRCK alpha	Homo sapiens	48.48	33	14	1	13	42	529	561	0.16	35.5
TGME49_035940	hypothetical protein	Q96S38	Ribosomal protein S6 kinase delta-1	Homo sapiens	42.22	45	19	2	79	120	861	901	0.24	35.5
TGME49_040480	hypothetical protein, conserved	C0LGJ9	Probable LRR receptor-like serine/threonine-protein kinase At2g02780	Arabidopsis thaliana	61.11	18	7	0	169	186	717	734	0.45	35.5
TGME49_113620	hypothetical protein	Q61083	Mitogen-activated protein kinase kinase kinase 2	Mus musculus	51.43	35	13	2	394	427	486	517	1.4	35.5
TP01_0990	hypothetical protein, conserved	P53170	Probable protein kinase YGL059W	Saccharomyces cerevisiae	37.29	59	29	2	147	205	102	152	0.46	35.5
TP02_0815	hypothetical protein	O58965	Phosphoglycerate kinase	Pyrococcus horikoshii	57.14	21	9	0	172	192	336	356	0.49	35.5
TP02_0892	hypothetical protein	Q9LV48	Proline-rich receptor-like protein kinase PERK1	Arabidopsis thaliana	54.17	24	11	0	128	151	19	42	1.1	35.5
BBOV_II006140	hypothetical protein	A7I3V2	Homoserine kinase	Campylobacter hominis (strain ATCC BAA-381 / LMG 19568 / NCTC 13146 / CH001A)	25.76	66	48	1	170	235	53	117	0.5	35.4
Chro.70103	hypothetical protein	Q55GU0	Probable serine/threonine-protein kinase DDB_G0267514	Dictyostelium discoideum	22	100	64	2	2	91	587	682	0.1	35.4
CMU_036490	hypothetical protein	A6QBT0	Acetate kinase	Sulfurovum sp. (strain NBC37-1)	25.93	135	89	4	124	249	34	166	0.83	35.4
ETH_00017180	hypothetical protein	Q3ZDQ4	Serine/threonine-protein kinase atg1	Podospora anserina	23.85	109	75	1	105	213	608	708	0.33	35.4
NCLIV_033660	hypothetical protein, conserved	Q9V3D5	Dual specificity tyrosine-phosphorylation-regulated kinase 2	Drosophila melanogaster	27.47	91	62	1	83	173	472	558	0.67	35.4
PY02725	hypothetical protein	Q95PI2	Hybrid signal transduction histidine kinase C	Dictyostelium discoideum	27.59	87	63	0	1	87	35	121	0.57	35.4
TA17490	SfiI-fragment related sub-telomeric hypothetical protein family member, putative	Q55F45	Probable serine/threonine-protein kinase DDB_G0268642	Dictyostelium discoideum	32.65	49	33	0	6	54	539	587	0.37	35.4
TGME49_094950	hypothetical protein	Q9VR59	Inositol hexakisphosphate and diphosphoinositol-pentakisphosphate kinase	Drosophila melanogaster	28.57	91	58	2	2	86	973	1062	0.099	35.4
TP01_0864	hypothetical protein	B4IMC3	Serine/threonine-protein kinase GM11705	Drosophila sechellia	26.72	116	81	3	1	114	1	114	0.67	35.4
BBOV_IV005500	hypothetical protein	Q8YXG9	Shikimate kinase	Anabaena sp. (strain PCC 7120)	42.11	57	27	4	6	59	128	181	0.22	35.1
cgd8_4480	hypothetical protein	Q4A159	Sensor protein kinase walK	Staphylococcus saprophyticus subsp. saprophyticus (strain ATCC 15305 / DSM 20229)	29.79	47	28	1	69	110	52	98	1.9	35.1
CMU_039220	hypothetical protein, conserved	P38691	Serine/threonine-protein kinase KSP1	Saccharomyces cerevisiae	36.21	58	23	3	42	99	466	509	0.46	35.1
ETH_00005555	hypothetical protein, conserved	Q12669	Pyruvate kinase	Aspergillus niger	32.81	64	37	2	54	117	100	157	0.61	35.1
ETH_00007565	hypothetical protein	Q556Q3	Probable serine/threonine-protein kinase irlF	Dictyostelium discoideum	31.25	48	33	0	95	142	824	871	6	35.1
ETH_00008330	hypothetical protein	Q60670	Serine/threonine-protein kinase SIK1	Mus musculus	38.24	68	33	3	368	426	375	442	1.6	35.1
ETH_00016650	hypothetical protein	P13185	Serine/threonine protein kinase KIN1	Saccharomyces cerevisiae	66.67	15	5	0	311	325	47	61	2.5	35.1
ETH_00018300	hypothetical protein	Q9NB31	Serine/threonine-protein kinase cst-1	Caenorhabditis elegans	38.78	49	25	3	454	500	225	270	1.8	35.1
ETH_00034260	hypothetical protein, conserved	O61122	Serine/threonine-protein kinase svkA	Dictyostelium discoideum	41.67	36	11	1	67	92	321	356	1.2	35.1
ETH_00034575	hypothetical protein	O88664	Serine/threonine-protein kinase TAO1	Rattus norvegicus	37.18	78	42	3	340	415	111	183	2	35.1
ETH_00036660	hypothetical protein	P34208	Serine/threonine-protein kinase chk1	Schizosaccharomyces pombe	68.42	19	6	0	1	19	128	146	1.8	35.1
NCLIV_010910	hypothetical protein, conserved	B1YL94	Polyphosphate kinase	Exiguobacterium sibiricum (strain DSM 17290 / JCM 13490 / 255-15)	37.84	37	21	1	295	331	66	100	1.1	35.1
NCLIV_012000	hypothetical protein, conserved	Q551X9	Hybrid signal transduction histidine kinase F	Dictyostelium discoideum	40.54	37	19	2	63	98	740	774	0.58	35.1
PVX_002695	hypothetical protein, conserved	Q9Z2B5	Eukaryotic translation initiation factor 2-alpha kinase 3	Mus musculus	60	20	8	0	78	97	1045	1064	2	35.1
PVX_084425	hypothetical protein, conserved	Q1ZXI5	Probable serine/threonine-protein kinase DDB_G0278845	Dictyostelium discoideum	33.93	56	34	1	631	686	440	492	3.8	35.1
PVX_086970	hypothetical protein, conserved	Q13UE3	Glycerol kinase	Burkholderia xenovorans (strain LB400)	44.44	36	17	2	94	129	200	232	0.89	35.1
PVX_123225	hypothetical protein, conserved	Q8NRQ2	Pantothenate kinase	Corynebacterium glutamicum	29.55	88	45	3	154	225	138	224	1	35.1
PVX_123835	hypothetical protein, conserved	Q54M77	Probable serine/threonine-protein kinase roco8	Dictyostelium discoideum	36.17	47	20	3	94	140	70	106	0.63	35.1
PY00585	hypothetical protein	Q86A12	Probable serine/threonine-protein kinase sky1	Dictyostelium discoideum	44.68	47	19	4	70	111	380	424	0.32	35.1
PY01506	hypothetical protein	Q9UTE5	Eukaryotic translation initiation factor 2-alpha kinase 2	Schizosaccharomyces pombe	38.64	44	25	1	5	48	300	341	0.57	35.1
TA14190	hypothetical protein	Q5H1E3	Uridylate kinase	Xanthomonas oryzae pv. oryzae	42.55	47	20	2	34	80	101	140	0.11	35.1
TGME49_017900	hypothetical protein, conserved	A5WB73	Pyridoxamine kinase	Pseudomonas putida (strain F1 / ATCC 700007)	32.35	68	41	2	38	103	155	219	0.29	35.1
TGME49_093720	hypothetical protein, conserved	O74536	SNF1-like protein kinase ssp2	Schizosaccharomyces pombe	47.73	44	11	3	265	299	436	476	1.2	35.1
BBOV_III005120	hypothetical protein	Q5WYR3	Thymidine kinase	Legionella pneumophila (strain Lens)	23.53	119	82	3	23	137	26	139	0.48	35
Chro.60596	hypothetical protein	Q8C0V7	Sperm motility kinase W	Mus musculus	29.17	96	55	3	11	94	187	281	0.13	35
NCLIV_041250	hypothetical protein, conserved	Q03563	Serine/threonine-protein kinase spk-1	Caenorhabditis elegans	29.41	68	34	1	49	102	283	350	1.8	35
TA11515	hypothetical protein, conserved	Q559T8	Probable serine/threonine-protein kinase DDB_G0272282	Dictyostelium discoideum	25.89	112	74	3	6	117	574	676	0.13	35
TGME49_018750	hypothetical protein	A8AEL8	Probable propionate kinase	Citrobacter koseri (strain ATCC BAA-895 / CDC 4225-83 / SGSC4696)	25.69	144	88	4	173	301	77	216	0.75	35
TGME49_097280	hypothetical protein, conserved	Q9JI11	Serine/threonine-protein kinase 4	Mus musculus	32.91	79	47	2	33	105	291	369	0.33	35
TGME49_111320	hypothetical protein	Q9Y5S2	Serine/threonine-protein kinase MRCK beta	Homo sapiens	27.73	119	67	5	6	110	574	687	0.24	35
TP01_0371	hypothetical protein	Q553E9	Probable serine/threonine-protein kinase smg1	Dictyostelium discoideum	24.49	98	63	3	51	137	756	853	0.14	35
BBOV_I002640	hypothetical protein	Q8BSN9	FAST kinase domain-containing protein 3	Mus musculus	35.9	39	17	1	43	81	321	351	0.49	34.7
CMU_001220	hypothetical protein	Q5UXG8	Adenylate kinase	Haloarcula marismortui	53.85	26	12	0	50	75	104	129	0.45	34.7
CMU_030430	hypothetical protein	Q1ZXR2	Probable serine/threonine-protein kinase DDB_G0267566	Dictyostelium discoideum	22.88	153	97	5	5	139	59	208	0.6	34.7
ETH_00001985	hypothetical protein	Q8SSS9	Probable serine/threonine-protein kinase qkgA	Dictyostelium discoideum	48.72	39	16	2	423	461	640	674	4.6	34.7
ETH_00003390	hypothetical protein	Q2RBE3	Probable serine/threonine-protein kinase WNK7	Oryza sativa subsp. japonica	60.87	23	8	1	293	314	501	523	2.4	34.7
ETH_00010120	hypothetical protein, conserved	P00557	Hygromycin-B 4-O-kinase	Escherichia coli	34.62	52	31	2	181	232	57	105	0.57	34.7
ETH_00011425	hypothetical protein	P43294	Serine/threonine-protein kinase MHK	Arabidopsis thaliana	62.5	16	6	0	18	33	408	423	0.39	34.7
ETH_00018905	hypothetical protein	O35491	Dual specificity protein kinase CLK2	Mus musculus	36.11	72	29	4	3	73	84	139	1.7	34.7
ETH_00029710	hypothetical protein	Q811L6	Microtubule-associated serine/threonine-protein kinase 4	Mus musculus	41.3	46	15	5	74	117	975	1010	0.73	34.7
ETH_00032700	hypothetical protein	Q9P1W9	Serine/threonine-protein kinase pim-2	Homo sapiens	39.29	56	26	1	368	415	68	123	2.9	34.7
ETH_00042100	hypothetical protein	O13863	Uncharacterized kinase C1B1.02c	Schizosaccharomyces pombe	37.5	40	25	0	3	42	480	519	1.3	34.7
NCLIV_009080	hypothetical protein, conserved	Q6ZQ29	Serine/threonine-protein kinase TAO2	Mus musculus	73.33	15	4	0	577	591	954	968	3.1	34.7
NCLIV_038440	hypothetical protein, conserved	Q3UHJ0	AP2-associated protein kinase 1	Mus musculus	40	30	18	0	109	138	457	486	1.3	34.7
PVX_082495	hypothetical protein, conserved	Q12263	Serine/threonine-protein kinase GIN4	Saccharomyces cerevisiae	25.27	91	65	2	172	259	926	1016	1.2	34.7
PVX_100675	hypothetical protein, conserved	Q6XUX0	Dual serine/threonine and tyrosine protein kinase	Gallus gallus	29.41	68	43	2	277	340	290	356	1.7	34.7
PY00107	hypothetical protein	Q5UNT7	Putative serine/threonine-protein kinase R679	Acanthamoeba polyphaga mimivirus	34.33	67	29	4	2	57	111	173	0.24	34.7
PY02292	hypothetical protein	Q9FHK7	Probable leucine-rich repeat receptor-like protein kinase At5g05160	Arabidopsis thaliana	65	20	6	1	11	30	384	402	0.14	34.7
PY02379	hypothetical protein	Q4VSN1	Dual serine/threonine and tyrosine protein kinase	Danio rerio	35.85	53	24	3	24	66	329	381	0.14	34.7
PY03299	hypothetical protein	Q54M77	Probable serine/threonine-protein kinase roco8	Dictyostelium discoideum	36.17	47	20	3	94	140	70	106	0.97	34.7
PY06039	hypothetical protein	Q54RR9	Probable serine/threonine-protein kinase DDB_G0282963	Dictyostelium discoideum	45.71	35	19	0	198	232	603	637	1.3	34.7
PY07164	hypothetical protein	Q54Q69	Hybrid signal transduction histidine kinase G	Dictyostelium discoideum	39.22	51	17	3	7	49	2650	2694	0.37	34.7
TA10350	hypothetical protein	Q9Z2A6	Mitogen-activated protein kinase 15	Rattus norvegicus	25.33	75	50	1	11	79	54	128	0.55	34.7
TA17410	hypothetical protein	Q9NLA1	Serine/threonine-protein kinase flr-4	Caenorhabditis elegans	44.74	38	17	3	20	55	407	442	0.81	34.7
TA21020	hypothetical protein, conserved	Q553E9	Probable serine/threonine-protein kinase smg1	Dictyostelium discoideum	24.49	98	63	3	252	338	756	853	1	34.7
TGME49_024100	hypothetical protein	A2CI35	Dual serine/threonine and tyrosine protein kinase	Strongylocentrotus purpuratus	38.18	55	23	1	99	153	611	654	0.96	34.7
TGME49_030640	hypothetical protein	P00549	Pyruvate kinase 1	Saccharomyces cerevisiae	56	25	10	1	3	26	411	435	0.83	34.7
TGME49_067120	hypothetical protein	P52344	Probable ganciclovir kinase	Human herpesvirus 7 (strain JI)	47.73	44	7	4	80	122	158	186	0.88	34.7
TGME49_070600	hypothetical protein	Q9GK78	Urokinase plasminogen activator surface receptor	Macaca fascicularis	62.5	24	7	1	60	81	155	178	1.4	34.7
TGME49_077690	hypothetical protein	A8XSC1	Serine/threonine kinase NLK	Caenorhabditis briggsae	25	124	80	4	71	191	455	568	0.78	34.7
TGME49_096640	hypothetical protein	Q8QGX4	DNA-dependent protein kinase catalytic subunit	Gallus gallus	39.62	53	21	2	128	169	2670	2722	0.87	34.7
TGME49_111910	hypothetical protein	Q2JWK9	Adaptive-response sensory-kinase sasA	Synechococcus sp. (strain JA-3-3Ab)	31.88	69	47	0	62	130	117	185	0.6	34.7
TP04_0527	hypothetical protein	P41695	Checkpoint serine/threonine-protein kinase BUB1	Saccharomyces cerevisiae	33.77	77	27	5	247	313	216	278	1.7	34.7
TP04_0567	hypothetical protein	Q54WZ5	Probable inactive serine/threonine-protein kinase slob2	Dictyostelium discoideum	36.21	58	31	1	115	166	447	504	0.84	34.7
TP04_0671	hypothetical protein	O74539	Peroxide stress-activated histidine kinase mak3	Schizosaccharomyces pombe	45.83	48	20	3	195	241	1091	1133	1	34.7
BBOV_II001570	hypothetical protein	Q9FVS6	Shaggy-related protein kinase delta	Arabidopsis thaliana	38.46	65	32	3	325	381	182	246	3.2	34.3
BBOV_III011360	hypothetical protein	Q5EAK6	Serine/threonine-protein kinase ATM	Drosophila melanogaster	32.35	68	38	3	201	267	101	161	2.9	34.3
Chro.20320	hypothetical protein	Q54IE8	Probable serine/threonine-protein kinase irlE	Dictyostelium discoideum	70.59	17	5	0	88	104	1208	1224	0.75	34.3
Chro.30422	hypothetical protein	B0G126	1-phosphatidylinositol-3-phosphate 5-kinase	Dictyostelium discoideum	30.39	102	59	5	8	102	1099	1195	0.22	34.3
Chro.60622	hypothetical protein	Q75JN1	Probable serine/threonine-protein kinase ifkC	Dictyostelium discoideum	42	50	16	3	35	73	415	462	5.5	34.3
Chro.80379	hypothetical protein	Q54JQ1	Probable serine/threonine-protein kinase mkcC	Dictyostelium discoideum	32	50	33	1	6	55	486	534	0.19	34.3
CMU_008670	hypothetical protein, conserved	Q5VJL3	Probable serine/threonine-protein kinase gdt9	Dictyostelium discoideum	26.61	109	70	4	79	186	1157	1256	0.83	34.3
CMU_036800	hypothetical protein, conserved	Q9LZU4	Cysteine-rich receptor-like protein kinase 4	Arabidopsis thaliana	36.96	46	21	2	82	119	533	578	0.9	34.3
ETH_00003495	hypothetical protein	P07332	Tyrosine-protein kinase Fes/Fps	Homo sapiens	46.3	54	17	4	75	124	357	402	0.5	34.3
ETH_00021375	hypothetical protein, conserved	Q55EI8	Probable serine/threonine-protein kinase DDB_G0268876	Dictyostelium discoideum	51.43	35	11	2	125	153	310	344	1.9	34.3
ETH_00021580	hypothetical protein, conserved	Q6FQ83	Serine/threonine-protein kinase BUR1	Candida glabrata	33.71	89	46	6	170	253	161	241	2.1	34.3
ETH_00022995	hypothetical protein	O14427	Serine/threonine-protein kinase CLA4	Candida albicans	34.88	43	20	1	35	77	442	476	4.3	34.3
ETH_00027395	hypothetical protein	Q810W7	Microtubule-associated serine/threonine-protein kinase 1	Rattus norvegicus	57.14	28	9	2	51	75	1517	1544	0.35	34.3
ETH_00030610	hypothetical protein	Q63638	Striated muscle-specific serine/threonine-protein kinase	Rattus norvegicus	48.48	33	9	2	36	60	2758	2790	0.78	34.3
NCLIV_022620	hypothetical protein, conserved	Q3IRB3	Probable thymidylate kinase	Natronomonas pharaonis (strain DSM 2160 / ATCC 35678)	27.4	73	53	0	166	238	2	74	1.1	34.3
NCLIV_031490	hypothetical protein	P11837	G2-specific protein kinase nimA	Emericella nidulans	44.44	36	19	1	35	70	399	433	1.8	34.3
NCLIV_061880	hypothetical protein, conserved	P47859	6-phosphofructokinase type C	Oryctolagus cuniculus	46.67	30	15	1	103	131	235	264	0.6	34.3
PKH_060705	hypothetical protein, conserved in P.knowlesi (fragment)	P41279	Mitogen-activated protein kinase kinase kinase 8	Homo sapiens	36.21	58	17	3	12	49	22	79	1.1	34.3
PY05605	hypothetical protein	Q4R945	Dual specificity protein kinase TTK	Macaca fascicularis	41.86	43	20	2	183	224	10	48	1.9	34.3
PY06873	hypothetical protein	Q6C4M9	Mitogen-activated protein kinase HOG1	Yarrowia lipolytica	31.37	51	33	1	108	158	152	200	1.3	34.3
PY07249	hypothetical protein	A8WIP6	Cell division protein kinase 20	Danio rerio	43.9	41	17	3	8	42	91	131	0.66	34.3
TGME49_015660	hypothetical protein	Q15772	Striated muscle preferentially expressed protein kinase	Homo sapiens	47.22	36	10	2	285	320	551	577	3.3	34.3
TGME49_017640	hypothetical protein	Q6GE41	Oxygen sensor histidine kinase nreB	Staphylococcus aureus (strain MRSA252)	33.33	60	32	2	67	126	7	58	0.47	34.3
TP01_0891	hypothetical protein	P0CD62	Probable LIM domain-containing serine/threonine-protein kinase DDB_G0286997	Dictyostelium discoideum	37.7	61	25	4	9	57	603	662	0.67	34.3
TP01_0972	hypothetical protein	P00528	Tyrosine-protein kinase Src64B	Drosophila melanogaster	37.21	43	25	2	247	288	99	140	1.9	34.3
TP02_0130	hypothetical protein	Q559T8	Probable serine/threonine-protein kinase DDB_G0272282	Dictyostelium discoideum	26.79	112	73	4	6	117	574	676	0.22	34.3
TP03_0495	hypothetical protein	Q0BQG5	Nucleoside diphosphate kinase	Granulibacter bethesdensis (strain ATCC BAA-1260 / cgdNIH1)	38.89	36	20	2	105	139	33	67	0.85	34.3
TP04_0403	hypothetical protein	P15790	Casein kinase II subunit alpha	Saccharomyces cerevisiae	57.69	26	10	1	47	71	274	299	1.1	34.3
BBOV_III004090	hypothetical protein	B1XIE7	Nucleoside diphosphate kinase	Synechococcus sp. (strain ATCC 27264 / PCC 7002 / PR-6)	32.76	58	31	2	107	158	1	56	1.9	33.9
BBOV_III010200	conserved hypothetical protein	C0LGP4	Probable LRR receptor-like serine/threonine-protein kinase At3g47570	Arabidopsis thaliana	33.82	68	35	5	15	80	375	434	2	33.9
BBOV_IV010260	conserved hypothetical protein	Q336M2	Cyclin-dependent kinase E-1	Oryza sativa subsp. japonica	37.5	48	25	3	38	82	249	294	0.56	33.9
CMU_030050	hypothetical protein, conserved	Q54ZN3	Probable serine/threonine-protein kinase DDB_G0277539	Dictyostelium discoideum	29.11	79	54	1	76	152	33	111	0.47	33.9
ETH_00000750	hypothetical protein	Q5KYP6	Ribulokinase	Geobacillus kaustophilus	54.84	31	11	1	139	166	399	429	1.2	33.9
ETH_00005230	hypothetical protein	Q8BYR2	Serine/threonine-protein kinase LATS1	Mus musculus	51.72	29	13	1	279	307	671	698	6	33.9
ETH_00009810	hypothetical protein	Q89M62	Anhydro-N-acetylmuramic acid kinase	Bradyrhizobium japonicum	38.3	47	25	1	182	228	16	58	1.8	33.9
ETH_00010035	hypothetical protein	Q5KYP6	Ribulokinase	Geobacillus kaustophilus	54.84	31	11	1	197	224	399	429	1.8	33.9
ETH_00011065	hypothetical protein, conserved	Q5H5K4	Anhydro-N-acetylmuramic acid kinase	Xanthomonas oryzae pv. oryzae	58.06	31	12	1	309	338	291	321	5.7	33.9
ETH_00012225	hypothetical protein	P80386	5'-AMP-activated protein kinase subunit beta-1	Rattus norvegicus	48.28	29	15	0	38	66	4	32	1.7	33.9
ETH_00012360	hypothetical protein	Q54ZN3	Probable serine/threonine-protein kinase DDB_G0277539	Dictyostelium discoideum	38.24	34	21	0	643	676	907	940	6.2	33.9
ETH_00012370	hypothetical protein	Q96Q04	Serine/threonine-protein kinase LMTK3	Homo sapiens	34.09	44	29	0	71	114	1027	1070	3.3	33.9
ETH_00020815	hypothetical protein	A6LPL2	Type III pantothenate kinase	Clostridium beijerinckii (strain ATCC 51743 / NCIMB 8052)	45.71	35	14	1	266	300	198	227	2.7	33.9
ETH_00023660	hypothetical protein	Q6ZMQ8	Serine/threonine-protein kinase LMTK1	Homo sapiens	35.09	57	20	2	82	121	692	748	0.95	33.9
ETH_00025475	hypothetical protein	Q55CS7	MAP kinase phosphatase with leucine-rich repeats protein 1	Dictyostelium discoideum	34.88	86	39	4	278	346	568	653	2.8	33.9
ETH_00039160	hypothetical protein	Q3A311	4-diphosphocytidyl-2-C-methyl-D-erythritol kinase	Pelobacter carbinolicus (strain DSM 2380 / Gra Bd 1)	42.22	45	22	3	83	124	194	237	1.1	33.9
NCLIV_013260	hypothetical protein, conserved	B9JYQ5	Glucokinase	Agrobacterium vitis (strain S4 / ATCC BAA-846)	46.67	30	11	1	64	93	223	247	1.5	33.9
NCLIV_035630	hypothetical protein, conserved	Q8TE68	Epidermal growth factor receptor kinase substrate 8-like protein 1	Homo sapiens	24.76	105	75	3	24	126	10	112	0.76	33.9
PVX_116975	hypothetical protein, conserved	Q2YDN8	Serine/threonine-protein kinase VRK3	Bos taurus	24.76	105	75	2	21	121	131	235	0.32	33.9
PY00840	hypothetical protein	Q55FJ0	Probable inactive serine/threonine-protein kinase lvsG	Dictyostelium discoideum	34.85	66	25	4	38	98	278	330	0.58	33.9
PY03377	hypothetical protein	A7J1T2	Mitogen-activated protein kinase kinase kinase 13-A	Xenopus laevis	39.53	43	21	2	98	140	269	306	2.1	33.9
PY04154	hypothetical protein	Q12100	Probable serine/threonine-protein kinase YDL025C	Saccharomyces cerevisiae	29.67	91	26	4	5	66	382	463	0.19	33.9
PY04460	hypothetical protein	Q54R58	Probable tyrosine-protein kinase DDB_G0283397	Dictyostelium discoideum	37.5	48	26	2	2	47	522	567	0.18	33.9
TGME49_004330	hypothetical protein	Q28SW8	Thymidylate kinase	Jannaschia sp. (strain CCS1)	33.75	80	26	6	1	66	1	67	1.1	33.9
TGME49_024730	hypothetical protein	A6VDG0	Shikimate kinase	Pseudomonas aeruginosa (strain PA7)	32.35	68	36	1	29	86	92	159	2.7	33.9
TGME49_056220	hypothetical protein	P29376	Leukocyte tyrosine kinase receptor	Homo sapiens	43.9	41	8	3	39	69	34	69	3	33.9
TGME49_059060	hypothetical protein	O08873	MAP kinase-activating death domain protein	Rattus norvegicus	70.59	17	5	0	65	81	141	157	1.3	33.9
TGME49_089270	hypothetical protein	A6T4K1	Ribulokinase	Klebsiella pneumoniae subsp. pneumoniae (strain ATCC 700721 / MGH 78578)	37.14	35	22	0	72	106	526	560	0.74	33.9
TGME49_093520	hypothetical protein	Q9TVW2	Adenosine kinase	Toxoplasma gondii	43.9	41	14	3	154	185	90	130	1.7	33.9
TP02_0022	hypothetical protein	A7HKW8	Thymidylate kinase	Fervidobacterium nodosum (strain ATCC 35602 / DSM 5306 / Rt17-B1)	62.96	27	7	1	90	116	163	186	2.4	33.9
TP03_0825	hypothetical protein	Q8AYC9	Serine/threonine-protein kinase Chk1	Gallus gallus	27.18	103	51	2	142	220	33	135	2.5	33.9
cgd7_5450	conserved hypothetical protein	Q54RR9	Probable serine/threonine-protein kinase DDB_G0282963	Dictyostelium discoideum	26.32	133	93	2	169	299	592	721	2.2	33.5
ETH_00042680	hypothetical protein, conserved	Q54YF2	5'-AMP-activated serine/threonine-protein kinase catalytic subunit alpha	Dictyostelium discoideum	23.91	92	35	1	1	92	657	713	0.37	33.5
NCLIV_057480	hypothetical protein	P36616	Protein kinase dsk1	Schizosaccharomyces pombe	29.06	117	68	4	43	151	305	414	1	33.5
PY02133	hypothetical protein	Q54R95	Probable serine/threonine-protein kinase DDB_G0283337	Dictyostelium discoideum	26.23	61	45	0	8	68	140	200	0.37	33.5
TA10755	hypothetical protein, conserved	Q55CE0	Probable serine/threonine-protein kinase mkcF	Dictyostelium discoideum	30.77	65	39	2	124	187	272	331	2.6	33.5
BBOV_III010290	hypothetical protein	Q9Z1T6	1-phosphatidylinositol-3-phosphate 5-kinase	Mus musculus	46.67	30	15	1	38	66	1957	1986	0.69	33.4
cgd6_10	hypothetical protein with signal peptide and cysteine rich region at the C-terminus	Q0WPH8	Serine/threonine-protein kinase Nek5	Arabidopsis thaliana	40.48	42	21	2	157	198	221	258	2.3	33.4
cgd6_2990	hypothetical protein	Q62868	Rho-associated protein kinase 2	Rattus norvegicus	36.51	63	25	4	49	109	953	1002	2.6	33.4
Chro.80437	hypothetical protein	Q54DK4	Alpha-protein kinase 1	Dictyostelium discoideum	63.16	19	6	1	2	20	363	380	0.51	33.4
CMU_016240	hypothetical protein	Q9LVI6	Probable inactive receptor kinase RLK902	Arabidopsis thaliana	48.48	33	12	2	11	43	586	613	0.88	33.4
ETH_00000855	hypothetical protein	Q5BBL3	Serine/threonine-protein kinase ste20	Emericella nidulans	43.33	30	17	0	51	80	424	453	1.4	33.4
ETH_00000960	hypothetical protein, conserved	Q95KD0	FAST kinase domain-containing protein 5	Macaca fascicularis	41.51	53	21	2	81	123	491	543	1.3	33.4
ETH_00003845	hypothetical protein	A1VT30	Type III pantothenate kinase	Polaromonas naphthalenivorans (strain CJ2)	62.5	16	6	0	391	406	76	91	8.4	33.4
ETH_00012940	hypothetical protein	Q2N9D3	Adenylate kinase	Erythrobacter litoralis (strain HTCC2594)	63.64	22	4	1	38	59	10	27	4	33.4
ETH_00031740	hypothetical protein	Q3A311	4-diphosphocytidyl-2-C-methyl-D-erythritol kinase	Pelobacter carbinolicus (strain DSM 2380 / Gra Bd 1)	43.18	44	21	3	169	209	195	237	4.4	33.4
ETH_00034105	hypothetical protein, conserved	O81852	Bifunctional aspartokinase/homoserine dehydrogenase 2, chloroplastic	Arabidopsis thaliana	50	30	13	1	223	252	281	308	7.8	33.4
ETH_00037830	hypothetical protein	Q8FN82	Glutamate 5-kinase	Corynebacterium efficiens	64.71	17	6	0	2	18	115	131	8.8	33.4
ETH_00039505	hypothetical protein	Q2M3C7	A-kinase anchor protein SPHKAP	Homo sapiens	53.57	28	10	2	47	73	1274	1299	6.3	33.4
ETH_00041810	hypothetical protein	Q55FT4	Probable serine/threonine-protein kinase tsuA	Dictyostelium discoideum	59.09	22	9	0	110	131	963	984	2.2	33.4
ETH_00043360	hypothetical protein	Q99640	Membrane-associated tyrosine- and threonine-specific cdc2-inhibitory kinase	Homo sapiens	68.75	16	5	0	173	188	39	54	4.7	33.4
PY00508	hypothetical protein	Q55F45	Probable serine/threonine-protein kinase DDB_G0268642	Dictyostelium discoideum	38.64	44	18	2	165	208	569	603	2.3	33.4
PY02125	hypothetical protein	O65476	Putative cysteine-rich receptor-like protein kinase 16	Arabidopsis thaliana	57.69	26	10	1	34	59	128	152	0.33	33.4
PY03524	hypothetical protein	Q54YH4	Hybrid signal transduction histidine kinase B	Dictyostelium discoideum	59.26	27	9	2	61	86	166	191	0.84	33.4
PY04137	hypothetical protein	B4KPU0	Tyrosine-protein kinase-like otk	Drosophila mojavensis	33.33	54	30	2	35	83	474	526	0.77	33.4
PY05058	hypothetical protein	Q54ER4	Probable serine/threonine-protein kinase atr1	Dictyostelium discoideum	47.62	21	11	0	10	30	2860	2880	0.23	33.4
PY06969	hypothetical protein	Q9Z2V4	Phosphoenolpyruvate carboxykinase, cytosolic [GTP]	Mus musculus	51.72	29	7	2	73	98	504	528	2.4	33.4
TA05650	hypothetical protein	A9BAP2	Glutamate 5-kinase	Prochlorococcus marinus (strain MIT 9211)	44.83	29	15	1	59	87	174	201	0.87	33.4
TGME49_070700	hypothetical protein	P08967	Phosphoglycerate kinase, glycosomal	Crithidia fasciculata	45.71	35	14	2	131	165	356	385	3.4	33.4
TGME49_073020	hypothetical protein, conserved	Q54R98	Probable serine/threonine-protein kinase DDB_G0283301	Dictyostelium discoideum	48.84	43	14	3	51	90	110	147	1.6	33.4
TGME49_075860	hypothetical protein	P34099	cAMP-dependent protein kinase catalytic subunit	Dictyostelium discoideum	51.61	31	9	2	174	204	413	437	4.5	33.4
TGME49_081600	hypothetical protein	B5ERJ0	Phosphoglycerate kinase	Acidithiobacillus ferrooxidans (strain ATCC 53993)	34.43	61	32	4	74	133	228	281	2.4	33.4
ETH_00012130	hypothetical protein	P0C1B1	Serine/threonine-protein kinase cbk1	Emericella nidulans	34.78	69	37	1	145	205	83	151	8.6	33.1
TA05305	hypothetical protein, conserved	Q8WN22	DNA-dependent protein kinase catalytic subunit	Canis familiaris	29.63	81	51	2	26	106	1180	1254	0.5	33.1
TGME49_048350	hypothetical protein	Q9WVC7	A-kinase anchor protein 6	Rattus norvegicus	26.51	83	59	1	43	125	881	961	0.49	33.1
cgd3_820	hypothetical protein	O94804	Serine/threonine-protein kinase 10	Homo sapiens	54.17	24	11	0	35	58	366	389	1.8	33
cgd7_600	hypothetical protein	Q30Y50	Tetraacyldisaccharide 4'-kinase	Desulfovibrio desulfuricans (strain G20)	46.15	39	14	2	5	43	126	157	1.5	33
Chro.50144	hypothetical protein	A4IRZ2	Phosphoenolpyruvate carboxykinase [ATP]	Geobacillus thermodenitrificans (strain NG80-2)	43.24	37	17	2	34	67	487	522	0.59	33
Chro.50232	hypothetical protein	Q4R3W4	Putative adenylate kinase-like protein C9orf98 homolog	Macaca fascicularis	52	25	7	1	55	74	420	444	1.2	33
CMU_027450	hypothetical protein	Q9ZPS9	Serine/threonine-protein kinase BRI1-like 2	Arabidopsis thaliana	58.62	29	9	2	125	152	163	189	1.7	33
ETH_00018415	hypothetical protein	Q2LZ59	Mps one binder kinase activator-like 2	Drosophila pseudoobscura pseudoobscura	52.38	21	10	0	173	193	329	349	2.9	33
ETH_00035860	hypothetical protein	Q86HG9	Probable serine/threonine-protein kinase DDB_G0271682	Dictyostelium discoideum	30.77	65	40	2	79	143	268	327	2.9	33
ETH_00036620	hypothetical protein	Q03228	Histidine protein kinase divJ	Caulobacter crescentus	64	25	8	1	46	69	148	172	1.8	33
ETH_00042030	hypothetical protein	Q01887	Tyrosine-protein kinase RYK	Mus musculus	48.39	31	15	1	36	66	209	238	4.5	33
NCLIV_040450	hypothetical protein, conserved	Q8BPM2	Mitogen-activated protein kinase kinase kinase kinase 5	Mus musculus	31.62	117	41	8	47	128	561	673	1.9	33
PKH_102260	hypothetical protein, conserved in Apicomplexan species	P39838	Sensor-like histidine kinase RcsD	Escherichia coli (strain K12)	50	30	12	1	140	166	191	220	3.6	33
PY00933	hypothetical protein	Q4A743	Type III pantothenate kinase	Mycoplasma synoviae (strain 53)	56.52	23	9	1	29	51	35	56	3.4	33
PY03240	hypothetical protein	Q9Y7J6	Serine/threonine-protein kinase ppk21	Schizosaccharomyces pombe	33.33	60	24	2	29	72	30	89	0.9	33
PY03997	hypothetical protein	P32328	Serine/threonine-protein kinase DBF20	Saccharomyces cerevisiae	46.15	26	12	1	9	32	351	376	1.6	33
PY06477	hypothetical protein	Q1LQ34	Guanylate kinase	Ralstonia metallidurans (strain CH34 / ATCC 43123 / DSM 2839)	60.87	23	9	0	36	58	166	188	0.28	33
TA12650	hypothetical protein, conserved	Q8BPB0	Mps one binder kinase activator-like 1A	Mus musculus	42.86	35	20	0	61	95	163	197	1.1	33
TGME49_028110	hypothetical protein	P39838	Sensor-like histidine kinase RcsD	Escherichia coli (strain K12)	47.5	40	12	2	101	132	69	107	1.5	33
TGME49_040620	hypothetical protein	P42527	Myosin heavy chain kinase A	Dictyostelium discoideum	38.64	44	26	1	63	106	365	407	1	33
TGME49_048520	hypothetical protein, conserved	O60285	NUAK family SNF1-like kinase 1	Homo sapiens	30	120	53	8	67	168	503	609	4.3	33
TGME49_059580	hypothetical protein	Q5KFE0	Serine/threonine-protein kinase TEL1	Cryptococcus neoformans	35.09	57	31	3	33	87	1599	1651	3	33
TGME49_094990	hypothetical protein	Q8BFP9	[Pyruvate dehydrogenase [lipoamide]] kinase isozyme 1, mitochondrial	Mus musculus	68.42	19	5	1	81	99	18	35	3	33
BBOV_III002240	hypothetical protein	Q9M020	Lectin-domain containing receptor kinase A4.2	Arabidopsis thaliana	28.26	92	55	3	19	100	96	186	0.81	32.7
ETH_00004220	hypothetical protein	A7Z3X1	Methylthioribose kinase	Bacillus amyloliquefaciens (strain FZB42)	35.29	51	32	1	8	57	95	145	1.2	32.7
ETH_00038140	hypothetical protein, conserved	Q03563	Serine/threonine-protein kinase spk-1	Caenorhabditis elegans	23.4	47	36	0	108	154	519	565	3.2	32.7
PVX_098820	hypothetical protein	P46559	Choline kinase B2	Caenorhabditis elegans	32	75	44	4	108	177	198	270	2.8	32.7
TA07630	hypothetical protein, conserved	P53233	Probable serine/threonine-protein kinase YGR052W	Saccharomyces cerevisiae	29.87	77	51	1	17	93	110	183	3.3	32.7
ETH_00027185	hypothetical protein	Q53NI2	Probable NAD kinase 2, chloroplastic	Oryza sativa subsp. japonica	66.67	18	6	0	10	27	213	230	1.8	32.6
ETH_00041765	hypothetical protein	P38679	Serine/threonine-protein kinase cot-1	Neurospora crassa	64.71	17	6	0	98	114	85	101	6.4	32.6
MAL7P1.350	hypothetical protein, pseudogene	Q55CW1	Probable inactive serine/threonine-protein kinase samkD	Dictyostelium discoideum	66.67	15	5	0	33	47	203	217	0.72	32.6
NCLIV_020370	hypothetical protein, conserved	A8EU81	Tetraacyldisaccharide 4'-kinase	Arcobacter butzleri (strain RM4018)	38.89	36	19	1	264	296	240	275	6.2	32.6
NCLIV_046470	hypothetical protein, conserved	Q3BX03	4-diphosphocytidyl-2-C-methyl-D-erythritol kinase	Xanthomonas campestris pv. vesicatoria (strain 85-10)	54.55	22	9	1	40	61	51	71	3.1	32.6
NCLIV_046890	hypothetical protein, conserved	O74429	Inositol hexakisphosphate and diphosphoinositol-pentakisphosphate kinase	Schizosaccharomyces pombe	38.6	57	17	3	239	277	301	357	6.9	32.6
NCLIV_054890	hypothetical protein, conserved	B2FRW1	HPr kinase/phosphorylase	Stenotrophomonas maltophilia (strain K279a)	50	24	6	1	64	87	63	80	2.7	32.6
PKH_010850	hypothetical protein, conserved in Apicomplexan species	Q12382	CTP-dependent diacylglycerol kinase 1	Saccharomyces cerevisiae	29.35	92	43	5	94	166	137	225	3.9	32.6
PVX_092835	hypothetical protein, conserved	Q6FL58	Serine/threonine-protein kinase ATG1	Candida glabrata	66.67	21	5	1	262	282	428	446	8	32.6
PY01642	hypothetical protein	A6GWS3	Uridylate kinase	Flavobacterium psyChrophilum (strain JIP02/86 / ATCC 49511)	36.21	58	20	2	6	63	150	190	0.86	32.6
PY06264	hypothetical protein	Q552C1	Probable serine/threonine-protein kinase DDB_G0276181	Dictyostelium discoideum	37.5	40	13	3	17	46	554	591	0.74	32.6
PY07559	hypothetical protein	P61324	HPr kinase/phosphorylase	Lactobacillus johnsonii	53.85	26	9	1	49	71	292	317	4.9	32.6
TA15605	hypothetical protein	P32600	Serine/threonine-protein kinase TOR2	Saccharomyces cerevisiae	41.94	31	14	1	99	129	343	369	1.7	32.6
TGME49_057320	hypothetical protein	Q811L6	Microtubule-associated serine/threonine-protein kinase 4	Mus musculus	66.67	18	5	1	78	95	1248	1264	2.9	32.6
BBOV_IV007740	hypothetical protein	O02811	Phosphatidylinositol 4-kinase alpha	Bos taurus	35.85	53	30	1	36	84	225	277	0.83	32.3
Chro.60296	hypothetical protein	Q9HLV6	Ribose-phosphate pyrophosphokinase	Thermoplasma acidophilum (strain ATCC 25905 / DSM 1728 / JCM 9062 / NBRC 15155 / AMRC-C165)	25.71	35	26	0	12	46	150	184	0.83	32.3
BBOV_IV012170	hypothetical protein	A1A3W4	4-diphosphocytidyl-2-C-methyl-D-erythritol kinase	Bifidobacterium adolescentis (strain ATCC 15703 / DSM 20083)	35.19	54	25	2	8	52	134	186	3.1	32.2
Chro.20199	hypothetical protein	Q6DCQ8	Phosphatidylinositol 4-kinase type 2-beta	Xenopus laevis	47.06	34	17	1	36	69	286	318	0.83	32.2
CMU_012270	hypothetical protein, conserved	P44310	Guanylate kinase	Haemophilus influenzae	48.48	33	11	2	60	86	164	196	1.3	32.2
ETH_00008145	hypothetical protein	P65730	Probable serine/threonine-protein kinase pknI	Mycobacterium tuberculosis	50	30	14	1	76	105	314	342	2.8	32.2
ETH_00009740	hypothetical protein	Q60553	Receptor tyrosine-protein kinase erbB-2	Mesocricetus auratus	53.57	28	5	2	30	52	1074	1098	1.8	32.2
ETH_00021795	hypothetical protein	P54677	Phosphatidylinositol 4-kinase	Dictyostelium discoideum	85.71	14	1	1	27	39	838	851	5.2	32.2
ETH_00027430	hypothetical protein	Q9HEW1	cAMP-dependent protein kinase regulatory subunit	Candida albicans	57.89	19	8	0	206	224	144	162	8	32.2
MAL8P1.320	hypothetical protein, pseudogene	B7XIW9	Probable cytidylate kinase	Enterocytozoon bieneusi (strain H348)	58.62	29	7	3	18	44	163	188	2	32.2
NCLIV_024310	hypothetical protein	Q54PK9	3-phosphoinositide-dependent protein kinase B	Dictyostelium discoideum	50	20	10	0	37	56	224	243	3.2	32.2
NCLIV_044120	hypothetical protein, conserved	P51617	Interleukin-1 receptor-associated kinase 1	Homo sapiens	100	10	0	0	88	97	624	633	4.7	32.2
PVX_101065	hypothetical protein, conserved	Q54C77	Probable inactive serine/threonine-protein kinase DDB_G0293184	Dictyostelium discoideum	40.82	49	24	3	4	52	653	696	1.2	32.2
PY05268	hypothetical protein	O34757	Sensor histidine kinase desK	Bacillus subtilis	56.25	16	7	0	11	26	84	99	0.57	32.2
PY06474	hypothetical protein	Q63788	Phosphatidylinositol 3-kinase regulatory subunit beta	Rattus norvegicus	37.5	56	29	2	11	60	349	404	0.79	32.2
TGME49_033550	hypothetical protein	Q80YE4	Serine/threonine-protein kinase LMTK1	Mus musculus	91.67	12	1	0	11	22	1324	1335	8.5	32.2
TP03_0313	hypothetical protein	Q5JGT7	Thymidine kinase	Pyrococcus kodakaraensis	48.15	27	14	0	4	30	64	90	0.53	32.2
Chro.20418	hypothetical protein	P09559	Phosphoribulokinase, chloroplastic	Spinacia oleracea	29.31	58	31	2	30	77	316	373	1.9	31.8
Chro.30400	hypothetical protein	Q54XZ5	Probable serine/threonine-protein kinase DDB_G0278509	Dictyostelium discoideum	46.67	30	15	1	32	61	159	187	2.4	31.8
Chro.70011	hypothetical protein	Q55G83	Probable serine/threonine-protein kinase abkC	Dictyostelium discoideum	40.91	44	21	2	35	73	82	125	1.1	31.8
ETH_00004320	hypothetical protein	Q8BWQ5	Serine/threonine-protein kinase DCLK3	Mus musculus	52.38	21	7	1	65	85	196	213	8.4	31.8
ETH_00020005	hypothetical protein	Q9BYP7	Serine/threonine-protein kinase WNK3	Homo sapiens	50	28	11	1	2	26	512	539	2.5	31.8
ETH_00042105	hypothetical protein	P97313	DNA-dependent protein kinase catalytic subunit	Mus musculus	51.61	31	14	1	52	81	1532	1562	1.9	31.8
PVX_098030	hypothetical protein	Q1ISV1	Probable inorganic polyphosphate/ATP-NAD kinase	Acidobacteria bacterium (strain Ellin345)	57.89	19	8	0	29	47	110	128	1.2	31.8
PY00372	hypothetical protein	A7N6S2	CAI-1 autoinducer sensor kinase/phosphatase CqsS	Vibrio harveyi (strain ATCC BAA-1116 / BB120)	40.62	32	13	1	50	75	29	60	2.2	31.8
PY04109	hypothetical protein	Q54LH8	Probable serine/threonine-protein kinase DDB_G0286627	Dictyostelium discoideum	56.52	23	10	0	84	106	495	517	2.8	31.8
PY07630	hypothetical protein	Q9AHD2	Tyrosine-protein kinase CpsD	Streptococcus pneumoniae	26.21	103	68	4	18	115	2	101	3.8	31.8
TA15130	hypothetical protein	Q9Y7K2	Phosphatidylinositol 3-kinase tor2	Schizosaccharomyces pombe	47.83	23	12	0	2	24	2209	2231	3.4	31.8
TGME49_064730	hypothetical protein	Q9Y4K4	Mitogen-activated protein kinase kinase kinase kinase 5	Homo sapiens	30.33	122	36	9	47	128	560	672	4.4	31.8
TP01_1093	hypothetical protein	O86090	Polyphosphate kinase	Salmonella typhimurium	51.85	27	12	1	2	28	296	321	0.69	31.8
TP03_0115	hypothetical protein	Q3SZW1	Testis-specific serine/threonine-protein kinase 1	Bos taurus	37.78	45	16	2	10	50	238	274	0.67	31.8
TGME49_051830	hypothetical protein, conserved	P97874	Cyclin-G-associated kinase	Rattus norvegicus	31.75	63	43	0	30	92	962	1024	5.7	31.6
cgd5_1520	hypothetical protein	Q4R3W4	Putative adenylate kinase-like protein C9orf98 homolog	Macaca fascicularis	52	25	7	1	55	74	420	444	3.9	31.4
Chro.50359	hypothetical protein	Q0STA0	Hydroxyethylthiazole kinase	Clostridium perfringens (strain SM101 / Type A)	52.17	23	11	0	65	87	137	159	2.6	31.4
Chro.70073	hypothetical protein	Q86I06	Probable serine/threonine-protein kinase nek3	Dictyostelium discoideum	32.91	79	33	5	1	79	244	302	2.3	31.4
NCLIV_052460	hypothetical protein	C0ZGJ5	Hydroxyethylthiazole kinase	Brevibacillus brevis (strain 47 / JCM 6285 / NBRC 100599)	40.54	37	11	1	9	34	194	230	5.2	31.4
PY01487	hypothetical protein	Q2GVK6	Adenylate kinase 1	Chaetomium globosum	45.16	31	12	1	2	27	243	273	1.2	31.4
PY05098	hypothetical protein	Q9FN92	Probable receptor-like protein kinase At5g59700	Arabidopsis thaliana	40.74	27	16	0	2	28	216	242	1	31.4
PY05376	hypothetical protein	O65595	Probable pyruvate kinase, cytosolic isozyme	Arabidopsis thaliana	57.14	21	5	1	17	37	110	126	1	31.4
PY06159	hypothetical protein	P18431	Protein kinase shaggy	Drosophila melanogaster	36.84	57	27	3	20	68	659	714	1.1	31.4
PY07287	hypothetical protein	Q552C1	Probable serine/threonine-protein kinase DDB_G0276181	Dictyostelium discoideum	37.5	40	13	3	17	46	554	591	1	31.4
TGME49_053390	hypothetical protein	O22187	Probable receptor-like protein kinase At2g23200	Arabidopsis thaliana	40.74	27	16	0	13	39	393	419	3.6	31.4
TP01_1228	hypothetical protein	P52332	Tyrosine-protein kinase JAK1	Mus musculus	44.44	27	13	1	31	55	791	817	0.94	31.4
TA11990	hypothetical protein, conserved	Q57741	Probable thymidylate kinase	Methanocaldococcus jannaschii	28.95	76	46	2	28	95	15	90	1.8	31.2
Chro.50091	hypothetical protein	Q8RGM4	Probable inorganic polyphosphate/ATP-NAD kinase	Fusobacterium nucleatum subsp. nucleatum	50	24	11	1	60	83	6	28	2.2	30.9
ETH_00001105	hypothetical protein	Q6XHA7	Probable serine/threonine-protein kinase roco9	Dictyostelium discoideum	50	24	12	0	7	30	2206	2229	1.2	30.9
ETH_00007675	hypothetical protein	P33802	Thymidine kinase	Bovine herpes virus type 3 (strain WC11)	54.17	24	11	0	121	144	229	252	8.4	30.9
ETH_00012020	hypothetical protein	B8HVB6	Acetate kinase	Cyanothece sp. (strain PCC 7425 / ATCC 29141)	62.5	16	6	0	4	19	362	377	1.3	30.9
ETH_00016830	hypothetical protein	Q9NIV1	Eukaryotic translation initiation factor 2-alpha kinase	Drosophila melanogaster	50	22	11	0	5	26	589	610	3.6	30.9
ETH_00025080	hypothetical protein	Q24592	Tyrosine-protein kinase hopscotch	Drosophila melanogaster	46.67	30	14	1	100	129	1018	1045	8.9	30.9
ETH_00025285	hypothetical protein	Q09013	Myotonin-protein kinase	Homo sapiens	48.15	27	11	1	20	43	428	454	4.8	30.9
ETH_00032785	hypothetical protein	Q83RR9	N-acetyl-D-glucosamine kinase	Shigella flexneri	35.71	42	23	1	9	46	143	184	4.8	30.9
NCLIV_028550	hypothetical protein, conserved	Q2H6X2	Serine/threonine-protein kinase ATG1	Chaetomium globosum	43.59	39	19	1	39	77	441	476	8.1	30.9
PY05261	hypothetical protein	O13154	Protein kinase C and casein kinase substrate in neurons protein 2	Gallus gallus	62.5	16	6	0	1	16	418	433	1.3	30.9
PY06785	hypothetical protein	Q54XX5	Probable serine/threonine-protein kinase DDB_G0278535	Dictyostelium discoideum	55.56	18	8	0	2	19	137	154	1.3	30.9
ETH_00006990	hypothetical protein	Q6BLJ9	Serine/threonine-protein kinase CBK1	Debaryomyces hansenii	90	10	1	0	51	60	52	61	4.6	30.5
ETH_00008480	hypothetical protein, conserved	Q54BM7	Polyphosphate kinase	Dictyostelium discoideum	52.38	21	10	0	60	80	271	291	3.9	30.5
ETH_00025230	hypothetical protein	Q2L1G9	Type III pantothenate kinase	Bordetella avium (strain 197N)	47.06	34	10	1	9	34	225	258	4.6	30.5
ETH_00034075	hypothetical protein	Q54TH6	Probable serine/threonine-protein kinase DDB_G0281745	Dictyostelium discoideum	61.11	18	7	0	2	19	150	167	4.4	30.5
ETH_00043805	hypothetical protein	Q9FNE1	Cysteine-rich receptor-like protein kinase 42	Arabidopsis thaliana	35.42	48	22	2	79	117	403	450	6	30.5
PVX_094235	hypothetical protein	Q3MEJ8	Bifunctional pantoate ligase/cytidylate kinase	Anabaena variabilis (strain ATCC 29413 / PCC 7937)	48.48	33	17	0	53	85	221	253	3.2	30.5
PY07334	hypothetical protein	Q9SCT4	Probably inactive leucine-rich repeat receptor-like protein kinase IMK2	Arabidopsis thaliana	45.83	24	10	1	11	31	292	315	1.8	30.5
TA17470	hypothetical protein	Q0PBB6	Type III pantothenate kinase	Campylobacter jejuni	44.83	29	16	0	56	84	45	73	3.1	30.5
TP03_0024	hypothetical protein	Q03497	Serine/threonine-protein kinase STE20	Saccharomyces cerevisiae	45.16	31	16	1	2	31	894	924	4.8	30.5
TP03_0310	hypothetical protein	Q6GPK9	Serine/threonine-protein kinase TAO2	Xenopus laevis	36.59	41	14	1	44	72	373	413	8.6	30.5
PY07840	hypothetical protein	P51556	Diacylglycerol kinase alpha	Rattus norvegicus	33.33	39	21	1	9	42	60	98	3.2	30.4
TGME49_115090	hypothetical protein	A1K3E5	Type III pantothenate kinase	Azoarcus sp. (strain BH72)	42.22	45	25	1	159	202	200	244	9.6	30.4
Chro.30040	hypothetical protein	Q97IC2	Probable serine/threonine-protein kinase CA_C1728	Clostridium acetobutylicum	45.16	31	14	1	8	38	541	568	4.2	30.1
TP04_0543	hypothetical protein	O81014	4-diphosphocytidyl-2-C-methyl-D-erythritol kinase, chloroplastic	Arabidopsis thaliana	56.52	23	10	0	3	25	108	130	2.4	30.1
Chro.40348	hypothetical protein	Q7V3M6	Dephospho-CoA kinase	Prochlorococcus marinus subsp. pastoris (strain CCMP1986 / MED4)	37.21	43	22	3	7	47	67	106	3.3	29.7
PY01444	hypothetical protein	Q75JN1	Probable serine/threonine-protein kinase ifkC	Dictyostelium discoideum	57.14	21	8	1	16	36	836	855	3.4	29.7
PY07560	hypothetical protein	Q9LN59	Putative wall-associated receptor kinase-like 11	Arabidopsis thaliana	81.82	11	2	0	9	19	294	304	3.3	29.7
Chro.60454	hypothetical protein	C6A5J6	Probable inorganic polyphosphate/ATP-NAD kinase	Thermococcus sibiricus (strain MM 739 / DSM 12597)	45	20	11	0	5	24	35	54	8.7	29.3
PVX_111420	hypothetical protein	A9ANP0	Homoserine kinase	Burkholderia multivorans (strain ATCC 17616 / 249)	58.82	17	7	0	41	57	137	153	8.5	29.3
PY04908	hypothetical protein	Q6CP76	Serine/threonine-protein kinase TEL1	Kluyveromyces lactis	48.15	27	10	2	5	29	2088	2112	4.3	29.3
PY05823	hypothetical protein	Q1RJB3	Putative sensor histidine kinase ntrY-like	Rickettsia bellii (strain RML369-C)	47.83	23	12	0	4	26	16	38	4.2	29.3
PY07667	hypothetical protein	C0LGQ4	Probable LRR receptor-like serine/threonine-protein kinase MRH1	Arabidopsis thaliana	29.73	37	16	1	6	32	490	526	4.2	29.3
ETH_00026090	hypothetical protein	Q8IR79	LIM domain kinase 1	Drosophila melanogaster	44.83	29	14	1	12	40	1067	1093	5.8	28.9
PY01126	hypothetical protein	P42348	Phosphatidylinositol 3-kinase, nodule isoform	Glycine max	41.18	34	17	2	1	31	191	224	5.7	28.9
PY02841	hypothetical protein	Q54SC4	Probable serine/threonine-protein kinase DDB_G0282777	Dictyostelium discoideum	48	25	13	0	80	104	85	109	9.2	28.9
PY03046	hypothetical protein	Q057V8	Acetate kinase	Buchnera aphidicola subsp. Cinara cedri	52.94	17	8	0	11	27	38	54	5.8	28.9
PY03062	hypothetical protein	B8D789	Probable inorganic polyphosphate/ATP-NAD kinase	Buchnera aphidicola subsp. Acyrthosiphon pisum (strain Tuc7)	52.94	17	8	0	24	40	224	240	6.3	28.9
PY05872	hypothetical protein	Q9UPQ8	Dolichol kinase	Homo sapiens	40	30	15	1	2	28	274	303	5.8	28.9
PY07161	hypothetical protein	Q55E58	Probable serine/threonine-protein kinase pats1	Dictyostelium discoideum	48	25	10	1	3	24	273	297	5.8	28.9
PY00553	hypothetical protein	Q8D2U9	Tetraacyldisaccharide 4'-kinase	Wigglesworthia glossinidia brevipalpis	40	30	11	1	3	25	287	316	7.7	28.4
PY06006	hypothetical protein	Q62799	Receptor tyrosine-protein kinase erbB-3	Rattus norvegicus	61.54	13	5	0	2	14	110	122	7.7	28.4
