# Supplementary material for: The parasite specific substitution matrices improve the annotation of apicomplexan proteins
Source: BMC Genomics. 2012 Dec 7;13(Suppl 7):S19. doi: 10.1186/1471-2164-13-S7-S19 (PMC3521392; doi:10.1186/1471-2164-13-S7-S19)
Supplement: Additional file 10 — The hydropathy values of 70 apicomplexan hypothetical proteins or SMAT80 predicted kinases. The GRAVY (grand average of hydropathy) values were calculated for 70 SMAT80 predicted apicomplexan kinases. Positive GRAVY indicates hydrophobicity and negative GRAY hydrophilicity. [file 1471-2164-13-S7-S19-S10.xls]

## Sheet: Sheet1
Supplementary Table 9: The hydropathy values of 70 apicomplexan hypothetical proteins or SMAT80 predicted kinases
Note: The grand average hydropathicity index for a protein indicates its solubility,
with the positive GRAVY indicating hydrophobicity and negative GRAVY indicating hydrophilicity
Query ID	GRAVY (Grand Average of Hydropathy) values
PY03697	-1.459
PY07098	-0.712
PY05947	-0.792
PY00453	-0.637
PY04338	-0.748
PY04864	-1.173
PY04239	-0.605
PY04679	-1.353
TA10855	-0.293
PY04991	-0.737
TGME49_054830	-0.519
TA20800	-0.579
TA09360	-1.073
TA11985	-0.146
TA13235	-0.535
TA13255	-0.535
PY00070	-0.802
PY05683	-0.831
PY05393	-0.498
PY07249	-0.765
TGME49_030640	-0.541
PY03524	-0.546
TA17490	-0.709
PY07287	0.359
TGME49_119720	-0.25
PY05261	-1.184
PY06785	-0.955
TGME49_059060	-0.434
TGME49_113620	-0.723
PY03997	-0.474
TGME49_049800	-0.196
PVX_002695	-0.84
TA05650	-1.307
PY06969	0.212
ETH_00018415	0.177
TGME49_094990	-0.392
PY07560	-0.532
TGME49_015660	-0.065
PY00933	-0.11
PKH_102260	-0.5
ETH_00012940	-0.245
PY04509	-1.123
PY05823	1.848
PY07667	0.237
PY04908	-0.939
TA04215	-0.002
ETH_00042030	-1.303
ETH_00001985	-0.225
ETH_00043360	-0.651
PY07559	-0.58
TA06675	-0.285
TA13615	-0.143
PY01126	-1.151
PY03046	0.174
PY05872	0.779
PY07161	0.353
ETH_00039505	-0.177
PY03062	-0.177
ETH_00041765	-0.536
PY04595	-1.324
PY00553	-0.5
ETH_00034105	-0.42
ETH_00027430	-0.791
PVX_092835	-0.674
ETH_00003845	-0.449
ETH_00004320	-0.508
ETH_00037830	-1.688
PY03586	-1.332
PY05197	-1.251
PY07003	-1.349
