# Supplementary material for: The parasite specific substitution matrices improve the annotation of apicomplexan proteins
Source: BMC Genomics. 2012 Dec 7;13(Suppl 7):S19. doi: 10.1186/1471-2164-13-S7-S19 (PMC3521392; doi:10.1186/1471-2164-13-S7-S19)
Supplement: Additional file 11 — List of 17 apicomplexan hypothetical proteins (or proteases as predicted by SMAT80) whose hits were detected by SMAT80 but not by BLOSUM series of matrices. This is the list of 17 apicomplexan hypothetical proteins whose SwissProt hits have probable or known protease annotation. These hits were missed by BLOSUM series of matrices but detected by SMAT80 matrix. [file 1471-2164-13-S7-S19-S11.xls]

## Sheet: Sheet1
Supplementary Table 10: List of 17 apicomplexan hypothetical proteins (or proteases as predicted by SMAT80) whose hits were detected by SMAT80 but not by BLOSUM series of matrices
Query ID	Query Protein	Subject ID	Subject Protein	Subject Organism	% identity	alignment length	mismatches	gap openings	query start	query end	subject start	subject end	E-value	bit score
PY00882	hypothetical protein	P54683	Serine protease/ABC transporter B family protein tagB	Dictyostelium discoideum	32.94	85	37	4	134	218	41	105	0.75	35.5
TA05135	hypothetical protein, conserved	Q04805	Uncharacterized zinc protease ymxG	Bacillus subtilis	37.7	61	29	3	541	601	114	165	1.1	36.4
TA07785	hypothetical protein, conserved	A8Z5Z0	Lon protease	Sulcia muelleri (strain GWSS)	42.86	42	20	2	1003	1041	100	140	1.1	37.2
ETH_00005295	hypothetical protein	Q39444	ATP-dependent zinc metalloprotease FTSH, chloroplastic (Fragment)	Capsicum annuum	48.28	29	11	1	188	216	160	184	2.7	33.9
PY07319	hypothetical protein	Q8T9W1	Serine protease/ABC transporter B family protein tagD	Dictyostelium discoideum	48.39	31	13	2	21	49	63	92	3	32.2
TA17560	hypothetical protein	Q41365	26S protease regulatory subunit 7	Spinacia oleracea	40.91	44	21	2	48	88	3	44	4.7	32.6
PY06720	hypothetical protein	Q5HVB2	ATP-dependent protease ATPase subunit HslU	Campylobacter jejuni (strain RM1221)	39.29	56	18	4	152	192	116	170	5	33.9
PY07599	hypothetical protein	O31788	Serine protease AprX	Bacillus subtilis	61.11	18	7	0	47	64	361	378	5.2	31.4
PY00730	hypothetical protein	A6KZP3	Putative metalloprotease BVU_1217	Bacteroides vulgatus (strain ATCC 8482 / DSM 1447 / NCTC 11154)	41.3	46	17	3	129	164	72	117	5.6	31.8
PY05224	hypothetical protein	Q5UQV0	Putative thiol protease R355	Acanthamoeba polyphaga mimivirus	47.62	21	7	1	18	38	6	22	5.6	28.9
ETH_00042245	hypothetical protein, conserved	Q06277	Adenosine monophosphate-protein transferase and cysteine protease ibpA	Haemophilus somnus (strain 2336)	55.56	18	8	0	210	227	2878	2895	6.9	32.2
PVX_114890	hypothetical protein, conserved	Q6IUY1	Rhomboid-like protease 3	Toxoplasma gondii	32	50	34	0	173	222	88	137	6.9	32.6
ETH_00006170	hypothetical protein	B1XY29	ATP-dependent Clp protease adapter protein ClpS	Leptothrix cholodnii (strain ATCC 51168 / LMG 8142 / SP-6)	52.63	19	9	0	89	107	88	106	7.1	30.5
TP01_1206	hypothetical protein	A5EWF3	Lon protease	Dichelobacter nodosus (strain VCS1703A)	44.83	29	14	1	6	34	478	504	8.9	29.7
ETH_00037525	hypothetical protein	B2UMY1	ATP-dependent zinc metalloprotease FtsH	Akkermansia muciniphila (strain ATCC BAA-835)	50	26	9	2	65	86	2	27	9.3	31.4
ETH_00011760	hypothetical protein	Q8S2A7	ATP-dependent zinc metalloprotease FTSH 3, mitochondrial	Oryza sativa subsp. japonica	41.38	29	13	1	81	109	103	127	9.4	30.1
TP01_0999	hypothetical protein	A0PXM8	ATP-dependent zinc metalloprotease FtsH	Clostridium novyi (strain NT)	68.75	16	5	0	56	71	597	612	9.6	28.9
