# Supplementary material for: The parasite specific substitution matrices improve the annotation of apicomplexan proteins
Source: BMC Genomics. 2012 Dec 7;13(Suppl 7):S19. doi: 10.1186/1471-2164-13-S7-S19 (PMC3521392; doi:10.1186/1471-2164-13-S7-S19)
Supplement: Additional file 12 — Results of batch Conserved Domain search for 17 predicted (by SMAT80) apicomplexan proteases. The Conserved Domain search in batch mode at NCBI site for these 17 apicomplexan proteins gave hits only for 5 proteins and rhomboid superfamily of proteases was detected. [file 1471-2164-13-S7-S19-S12.xls]

## Sheet: Sheet1
Supplementary Table 11: Results of batch Conserved Domain search (of NCBI) for 17 predicted (by SMAT80) apicomplexan proteases
Only 5 out of 17 probable apicomplexan proteases gave conserved domain hits and rhomboid superfamily of proteases was detected for two of them.
Query	Hit type	PSSM-ID	From	To	E-Value	Bitscore	Accession	Short name	Incomplete	Superfamily
Q#1 - >PY00882 | Plas	non-specific	162442	61	255	1.72772e-61	195.7	TIGR01599	PYST-A	-	cl11754
Q#1 - >PY00882 | Plas	superfamily	162442	61	255	1.72772e-61	195.7	cl11754	PYST-A superfamily	-	-
Q#7 - >PY06720 | Plas	non-specific	192292	12	89	3.93646e-09	53.8162	pfam09429	Wbp11	-	cl09671
Q#7 - >PY06720 | Plas	superfamily	192292	12	89	3.93646e-09	53.8162	cl09671	Wbp11 superfamily	-	-
Q#9 - >PY00730 | Plas	non-specific	202715	128	168	7.9535e-07	44.1061	pfam03645	Tctex-1	NC	cl04194
Q#9 - >PY00730 | Plas	superfamily	202715	128	168	7.9535e-07	44.1061	cl04194	Tctex-1 superfamily	NC	-
Q#12 - >PVX_114890 | P	non-specific	201925	170	226	0.000126124	40.288	pfam01694	Rhomboid	C	cl11446
Q#12 - >PVX_114890 | P	superfamily	209326	170	226	0.000126124	40.288	cl11446	Rhomboid superfamily	C	-
Q#12 - >PVX_114890 | P	non-specific	31049	170	225	0.00990423	35.4696	COG0705	COG0705	NC	cl11446
Q#14 - >TP01_1206 | Th	non-specific	203346	5	33	8.7941e-06	40.0392	pfam05903	DUF862	N	cl05462
Q#14 - >TP01_1206 | Th	superfamily	203346	5	33	8.7941e-06	40.0392	cl05462	DUF862 superfamily	N	-
