# Supplementary material for: The parasite specific substitution matrices improve the annotation of apicomplexan proteins
Source: BMC Genomics. 2012 Dec 7;13(Suppl 7):S19. doi: 10.1186/1471-2164-13-S7-S19 (PMC3521392; doi:10.1186/1471-2164-13-S7-S19)
Supplement: Additional file 13 — List of hypothetical apicomplexan proteins whose SwissProt hits are probable or known proteases. The BLAST hits obtained using SMAT80, BLOSUM90 & BLOSUM62 matrices against SwissProt database were pooled together into one set and the apicomplexan hypothetical proteins whose subject annotations include 'protease' were filtered out of this set. We expect this list to be useful for the researchers working on role of proteases in apicomplexan biology. [file 1471-2164-13-S7-S19-S13.xls]

## Sheet: Sheet1
Supplementary Table 12: List of hypothetical apicomplexan proteins whose SwissProt hits are proteases
The BLAST hits (against SwissProt database) given by SMAT80, BLOSUM90 & BLOSUM62 matrices were combined to detect more number of apicomplexan proteases.
In total we obtained 231 apicomplexan hypothetical proteins whose hits are annotated as protease in SwissProt database.
All the apicomplexan proteins in this list are hypothetical, they include; 16 proteins of Babesia bovis, 23 of Cryptosporidium hominis, 7 of Cryptosporidium muris, 11 of Cryptosporidium parvum, 34 of Eimeria tenella,
25 of Neospora caninum, 1 of Plasmodium berghei, 4 of Plasmodium knowlesi, 17 of Plasmodium vivax, 32 of Plasmodium yoelii yoelii, 17 of Theileria annulata, 18 of Toxoplasma gondii and 26 of Theileria parva.
Query ID	Query Protein	Subject ID	Subject Protein	Subject Organism	% identity	alignment length	mismatches	gap openings	query start	query end	subject start	subject end	E-value	bit score
NCLIV_068380	hypothetical protein	Q9FXT9	26S protease regulatory subunit 7	Oryza sativa subsp. japonica	72.03	454	82	3	37	489	17	426	0	848
NCLIV_053270	hypothetical protein	A4S6Y4	Lon protease homolog, mitochondrial	Ostreococcus lucimarinus (strain CCE9901)	54.11	717	276	9	589	1294	255	929	0	844
NCLIV_060380	hypothetical protein	Q9SEI2	26S protease regulatory subunit 6A homolog A	Arabidopsis thaliana	76.32	418	83	3	12	414	7	423	0	798
NCLIV_045220	hypothetical protein	P62335	26S protease regulatory subunit 10B	Spermophilus tridecemlineatus	74.74	384	97	0	13	396	3	386	0	750
PVX_097905	hypothetical protein, conserved	Q695T8	Rhomboid-like protease 4	Toxoplasma gondii	54.45	483	202	8	117	590	165	638	4e-175	615
NCLIV_062860	hypothetical protein	Q2PP52	Rhomboid-like protease 6	Toxoplasma gondii	81.68	273	49	1	66	338	260	531	1e-149	530
NCLIV_038140	hypothetical protein	Q695U0	Rhomboid-like protease 1	Toxoplasma gondii	94.58	240	13	0	1	240	1	240	1e-146	519
TP04_0494	hypothetical protein, conserved	A2ZVG7	ATP-dependent zinc metalloprotease FTSH 9, chloroplastic/mitochondrial	Oryza sativa subsp. japonica	42.81	626	286	15	61	636	162	765	4e-138	492
Chro.60119	hypothetical protein	Q25544	26S protease regulatory subunit 8 homolog	Naegleria fowleri	92.53	174	11	1	1	172	145	318	1e-117	422
NCLIV_039010	hypothetical protein	P46466	26S protease regulatory subunit 4 homolog	Oryza sativa subsp. japonica	77.78	171	38	0	1	171	278	448	4e-97	354
ETH_00011625	hypothetical protein	D1C4U5	ATP-dependent zinc metalloprotease FtsH 3	Sphaerobacter thermophilus (strain DSM 20745 / S 6022)	51.21	248	111	4	326	571	50	289	5e-67	256
PY03772	hypothetical protein	Q2VYI5	ATP-dependent protease subunit HslV	Magnetospirillum magneticum (strain AMB-1 / ATCC 700264)	58.96	173	63	2	36	200	10	182	2e-63	242
TP02_0562	hypothetical protein	Q695T8	Rhomboid-like protease 4	Toxoplasma gondii	38.95	362	195	6	260	608	193	541	5e-62	240
TA13875	hypothetical protein, conserved	Q695T8	Rhomboid-like protease 4	Toxoplasma gondii	47.83	207	93	4	279	474	225	427	7e-60	232
TP02_0567	hypothetical protein	Q695T8	Rhomboid-like protease 4	Toxoplasma gondii	39.7	403	198	11	88	455	174	566	8e-59	228
cgd6_70	conserved hypothetical protein	Q54FH7	CAAX prenyl protease 1 homolog	Dictyostelium discoideum	35.29	425	232	15	28	430	23	426	4e-57	222
TP04_0807	hypothetical protein	Q5XIB4	Ufm1-specific protease 2	Rattus norvegicus	43	207	108	5	504	706	255	455	5e-47	190
TA13905	hypothetical protein, conserved	Q695T8	Rhomboid-like protease 4	Toxoplasma gondii	32.35	507	252	11	83	576	207	635	8e-46	185
TGME49_016020	hypothetical protein	Q9STL8	Probable Ufm1-specific protease	Arabidopsis thaliana	43	207	91	5	651	843	447	640	3e-45	184
TA09880	hypothetical protein, conserved	Q0INW1	Probable Ufm1-specific protease	Oryza sativa subsp. japonica	42.42	198	100	4	358	547	443	634	2e-44	181
NCLIV_060120	hypothetical protein, conserved	Q2M1D1	Probable Ufm1-specific protease 2	Drosophila pseudoobscura pseudoobscura	39.17	217	100	4	644	860	419	603	6e-44	180
ETH_00021125	hypothetical protein	B5YG00	ATP-dependent protease ATPase subunit HslU	Thermodesulfovibrio yellowstonii (strain ATCC 51303 / DSM 11347 / YP87)	45.31	192	48	4	30	167	225	413	2e-44	179
NCLIV_051630	hypothetical protein	Q5RBB1	Sentrin-specific protease 1	Pongo abelii	39.62	212	108	8	451	662	444	635	7e-41	169
cgd3_980	hypothetical protein	Q695U0	Rhomboid-like protease 1	Toxoplasma gondii	41.67	180	99	3	6	180	93	271	5e-41	168
CMU_027320	hypothetical protein, conserved	Q0INW1	Probable Ufm1-specific protease	Oryza sativa subsp. japonica	42.21	199	94	6	459	646	446	634	1e-38	162
TP04_0173	hypothetical protein	P59110	Sentrin-specific protease 1	Mus musculus	38.81	219	108	8	206	420	439	635	2e-35	151
BBOV_II006070	conserved hypothetical protein	Q695T8	Rhomboid-like protease 4	Toxoplasma gondii	28.4	419	270	7	2	404	234	638	3e-34	146
ETH_00035660	hypothetical protein	Q41365	26S protease regulatory subunit 7	Spinacia oleracea	83.87	62	10	0	7	68	100	161	1e-33	141
Chro.60098	hypothetical protein	Q695T8	Rhomboid-like protease 4	Toxoplasma gondii	41.88	191	100	5	590	776	307	490	3e-29	131
Chro.50094	hypothetical protein	P59110	Sentrin-specific protease 1	Mus musculus	39.36	188	84	11	1	185	473	633	2e-29	130
PBANKA_122900	hypothetical protein	A8YPR9	Snake venom metalloprotease inhibitor 02A10	Cerastes cerastes	27.85	237	168	3	298	533	41	275	1e-27	125
TGME49_065190	hypothetical protein, conserved	P59110	Sentrin-specific protease 1	Mus musculus	33.33	219	122	8	2809	3023	438	636	1e-25	121
TA07090	hypothetical protein, conserved	Q91ZX6	Sentrin-specific protease 2	Mus musculus	38.12	160	84	7	514	671	437	583	1e-23	112
ETH_00011545	hypothetical protein, conserved	Q5XIB4	Ufm1-specific protease 2	Rattus norvegicus	44.53	128	64	2	790	914	287	410	4e-23	111
PY00587	hypothetical protein	Q2PP52	Rhomboid-like protease 6	Toxoplasma gondii	24.9	257	152	6	233	475	293	522	6e-23	110
PVX_083160	hypothetical protein, conserved	Q2PP52	Rhomboid-like protease 6	Toxoplasma gondii	26.89	264	152	5	243	492	295	531	7e-23	109
BBOV_II001130	hypothetical protein	P45181	Probable zinc protease pqqL	Haemophilus influenzae	23.04	473	309	12	3	459	37	470	3e-21	105
TP02_0929	hypothetical protein	Q8RX88	CAAX prenyl protease 1 homolog	Arabidopsis thaliana	23.9	385	272	6	71	446	44	416	8e-21	102
BBOV_I004260	conserved hypothetical protein	Q9CQU8	Mitochondrial inner membrane protease subunit 1	Mus musculus	44.44	144	55	8	13	143	14	145	4e-21	101
ETH_00000865	hypothetical protein, conserved	Q5RBB1	Sentrin-specific protease 1	Pongo abelii	51.19	84	34	3	520	603	467	543	2e-20	101
NCLIV_021690	hypothetical protein	Q2JDQ8	ATP-dependent Clp protease proteolytic subunit 2	Frankia sp. (strain CcI3)	43.88	98	55	0	1	98	108	205	2e-21	101
PVX_123160	hypothetical protein, conserved	Q89AP5	Probable serine protease do-like	Buchnera aphidicola subsp. Baizongia pistaciae (strain Bp)	26.73	318	203	8	228	537	101	396	1e-19	98.6
cgd4_620	hypothetical protein	Q28I39	Mitochondrial inner membrane protease subunit 1	Xenopus tropicalis	37.98	129	57	6	30	151	33	145	8e-19	94.3
PY07139	hypothetical protein	Q9CQU8	Mitochondrial inner membrane protease subunit 1	Mus musculus	39.29	112	56	3	210	315	54	159	3e-17	90.5
PKH_133640	hypothetical protein, conserved in Apicomplexan species	Q695U0	Rhomboid-like protease 1	Toxoplasma gondii	33.05	118	78	1	555	672	53	169	1e-16	89
PVX_118405	hypothetical protein, conserved	A4IGF3	Mitochondrial inner membrane protease ATP23 homolog	Danio rerio	49.28	69	34	1	332	399	105	173	4e-16	87.2
PVX_085890	hypothetical protein, conserved	Q695U0	Rhomboid-like protease 1	Toxoplasma gondii	32.2	118	79	1	586	703	53	169	5e-16	87
Chro.20292	hypothetical protein	P45181	Probable zinc protease pqqL	Haemophilus influenzae	25.58	301	196	7	18	308	26	308	2e-15	85.1
TP02_0926	hypothetical protein	Q8RX88	CAAX prenyl protease 1 homolog	Arabidopsis thaliana	23.48	379	272	7	71	437	44	416	1e-15	84.7
TP04_0878	hypothetical protein	Q0WKV8	Probable ubiquitin-like-specific protease 2A	Arabidopsis thaliana	26.27	255	159	9	294	539	303	537	2e-15	84.7
PVX_114055	hypothetical protein, conserved	Q695U0	Rhomboid-like protease 1	Toxoplasma gondii	26.57	207	145	3	37	240	47	249	1e-15	83.6
PY06406	hypothetical protein	P36775	Lon protease homolog, mitochondrial	Saccharomyces cerevisiae	50.72	69	34	0	1	69	1039	1107	1e-14	80.9
BBOV_I003700	hypothetical protein	Q2PP52	Rhomboid-like protease 6	Toxoplasma gondii	24.33	263	143	4	195	443	311	531	1e-13	78.2
TGME49_057110	hypothetical protein	Q55CA5	Mitochondrial inner membrane protease ATP23 homolog	Dictyostelium discoideum	55.32	47	21	0	295	341	135	181	2e-12	75.1
NCLIV_029840	hypothetical protein, conserved	Q55CA5	Mitochondrial inner membrane protease ATP23 homolog	Dictyostelium discoideum	53.19	47	22	0	249	295	135	181	7e-12	73
NCLIV_012890	hypothetical protein	P30432	Furin-like protease 2	Drosophila melanogaster	25.23	333	171	16	5102	5405	1192	1475	2e-10	71.6
TGME49_006450	hypothetical protein	Q68FJ9	Cysteine protease ATG4D	Xenopus laevis	35.59	118	66	5	2983	3092	286	401	3e-10	70.5
NCLIV_044190	hypothetical protein, conserved	Q6CH28	Probable cysteine protease ATG4	Yarrowia lipolytica	33.57	140	73	7	2959	3088	265	394	8e-10	69
PY03056	hypothetical protein	Q7S3X7	Probable cysteine protease atg-4	Neurospora crassa	27.13	188	91	7	726	913	260	401	7e-10	67.3
Chro.30331	hypothetical protein	Q9P373	Probable cysteine protease atg4	Schizosaccharomyces pombe	26.52	230	149	6	1	228	75	286	1e-10	67
Chro.30106	hypothetical protein	Q0WKV8	Probable ubiquitin-like-specific protease 2A	Arabidopsis thaliana	28.7	223	88	13	2	221	367	521	8e-10	65.2
NCLIV_037220	hypothetical protein	Q54XR2	Probable sentrin-specific protease 8	Dictyostelium discoideum	24.62	199	104	7	126	320	45	201	2e-09	63.9
PY03872	hypothetical protein	Q31QE7	ATP-dependent Clp protease adapter protein ClpS	Synechococcus elongatus (strain PCC 7942)	34.15	82	54	0	24	105	10	91	7e-10	63.6
PY00470	hypothetical protein	Q03168	Lysosomal aspartic protease	Aedes aegypti	43.04	79	34	5	96	170	68	139	3e-09	62.6
PY03145	hypothetical protein	Q03168	Lysosomal aspartic protease	Aedes aegypti	43.04	79	34	5	96	170	68	139	3e-09	62.6
ETH_00039585	hypothetical protein	C7N1I1	ATP-dependent zinc metalloprotease FtsH	Slackia heliotrinireducens (strain ATCC 29202 / DSM 20476 / NCTC 11029 / RHS 1)	51.92	52	22	1	63	114	404	452	2e-09	62.3
TA21220	hypothetical protein, conserved	A1R6V9	Putative metalloprotease AAur_2230	Arthrobacter aurescens (strain TC1)	34.88	129	64	4	386	512	37	147	2e-08	61.5
TP02_0505	hypothetical protein	A5DSB4	Probable cysteine protease ATG4	Lodderomyces elongisporus	30	160	74	5	36	189	148	275	1e-08	61.1
BBOV_IV009490	hypothetical protein	Q97QP7	Immunoglobulin A1 protease	Streptococcus pneumoniae	23.44	401	263	16	35	411	451	831	2e-08	60.8
TP01_0470	hypothetical protein, conserved	Q2PP52	Rhomboid-like protease 6	Toxoplasma gondii	29.81	161	80	6	22	154	355	510	3e-08	59.3
PVX_122115	hypothetical protein, conserved	P70995	Putative zinc metalloprotease ywhC	Bacillus subtilis	29.05	148	96	4	110	256	26	165	6e-08	58.5
ETH_00018400	hypothetical protein, conserved	Q8BGE6	Cysteine protease ATG4B	Mus musculus	34.51	113	56	5	924	1027	219	322	1e-06	57.6
PVX_085585	hypothetical protein, conserved	Q9P373	Probable cysteine protease atg4	Schizosaccharomyces pombe	29.01	162	99	7	827	988	157	302	6e-07	57.4
ETH_00028585	hypothetical protein	Q5B6H7	Mitochondrial presequence protease	Emericella nidulans	50.98	51	21	2	73	119	894	944	2e-07	56.9
BBOV_II005540	hypothetical protein	A2Q1V6	Cysteine protease ATG4	Medicago truncatula	31.71	123	48	5	32	141	144	243	4e-07	55.6
PVX_080410	hypothetical protein, conserved	D4AKU9	Subtilisin-like protease 1	Arthroderma benhamiae (strain CBS 112371)	58.06	31	13	0	2112	2142	454	484	2e-05	54.3
PVX_093655	hypothetical protein, conserved	Q0WKV8	Probable ubiquitin-like-specific protease 2A	Arabidopsis thaliana	26.09	138	48	6	1091	1221	319	409	3e-05	53
Chro.40419	hypothetical protein	A8Z5Z0	Lon protease	Sulcia muelleri (strain GWSS)	59.46	37	15	0	188	224	112	148	7e-06	51.9
TP01_0969	hypothetical protein	Q3AUR5	ATP-dependent Clp protease adapter protein ClpS	Synechococcus sp. (strain CC9902)	34.74	95	54	2	103	189	3	97	1e-05	50.6
Chro.30130	hypothetical protein	Q6IUY1	Rhomboid-like protease 3	Toxoplasma gondii	50	34	16	1	37	69	27	60	6e-06	49.7
ETH_00016805	hypothetical protein	Q2PP52	Rhomboid-like protease 6	Toxoplasma gondii	42.59	54	26	1	170	223	312	360	5e-05	49.7
PVX_099885	hypothetical protein	P42781	Dibasic-processing endoprotease	Yarrowia lipolytica	48	50	20	1	904	947	784	833	0.0003	49.7
TGME49_120290	hypothetical protein	Q54875	Immunoglobulin A1 protease	Streptococcus pneumoniae	26.88	160	93	6	57	192	472	631	0.0002	48.1
Chro.40078	hypothetical protein	Q28I39	Mitochondrial inner membrane protease subunit 1	Xenopus tropicalis	39.39	66	26	4	30	93	33	86	3e-05	48
ETH_00030480	hypothetical protein	Q9X6W8	ATP-dependent Clp protease proteolytic subunit	Azospirillum brasilense	33.83	133	86	1	135	267	68	198	0.0002	47.6
TGME49_118290	hypothetical protein, conserved	P83105	Probable serine protease HTRA4	Homo sapiens	24.53	159	93	4	165	314	200	340	0.0001	47.4
cgd7_870	hypothetical protein	P55995	Lon protease	Helicobacter pylori	30.58	121	62	8	152	257	164	277	0.0002	47.2
TP04_0495	hypothetical protein	Q8CT52	Serine protease htrA-like	Staphylococcus epidermidis (strain ATCC 12228)	22.54	315	204	10	198	484	11	313	0.0004	47
TA16110	hypothetical protein, conserved	Q5N3U1	ATP-dependent Clp protease adapter protein ClpS	Synechococcus sp. (strain ATCC 27144 / PCC 6301 / SAUG 1402/1)	32.61	92	47	3	39	128	1	79	0.0001	46.8
CMU_019770	hypothetical protein, conserved	Q5UPT0	Lon protease homolog	Acanthamoeba polyphaga mimivirus	30.4	125	51	8	288	394	75	181	0.001	46.4
Chro.10018	hypothetical protein	Q02724	Ubiquitin-like-specific protease 1	Saccharomyces cerevisiae	24.86	181	102	7	245	417	221	375	0.001	45.8
NCLIV_013230	hypothetical protein, conserved	P74466	Putative ATP-dependent Clp protease proteolytic subunit-like	Synechocystis sp. (strain PCC 6803)	27.27	110	54	3	169	278	129	212	0.0008	45.2
PY01566	hypothetical protein	P96617	Putative rhomboid protease ydcA	Bacillus subtilis	21.52	158	90	4	171	324	61	188	0.0008	45.1
TP04_0898	hypothetical protein	P40328	Probable 26S protease subunit YTA6	Saccharomyces cerevisiae	36.84	57	36	0	548	604	501	557	0.002	45.1
Chro.30129	hypothetical protein	Q695T9	Rhomboid-like protease 2	Toxoplasma gondii	52.78	36	17	0	11	46	223	258	0.0002	44.7
Chro.70109	hypothetical protein	P55995	Lon protease	Helicobacter pylori	29.75	121	63	8	152	257	164	277	0.001	44.7
TGME49_026450	hypothetical protein	Q8KD63	ATP-dependent protease ATPase subunit HslU	Chlorobium tepidum	28.15	135	67	4	281	385	16	150	0.002	44.7
ETH_00032150	hypothetical protein	P44969	Immunoglobulin A1 protease autotransporter	Haemophilus influenzae	19.62	209	157	2	502	699	1105	1313	0.011	44.3
Chro.70064	hypothetical protein	B0S2N4	Lon protease	Finegoldia magna (strain ATCC 29328)	32.73	110	50	8	17	122	215	304	0.001	43.9
TA08760	hypothetical protein, conserved	Q9UST2	Mitochondrial inner membrane protease subunit 2	Schizosaccharomyces pombe	30.53	131	75	5	7	122	11	140	0.0003	43.9
BBOV_IV003920	hypothetical protein	P36773	Lon protease 1	Myxococcus xanthus	27.47	91	66	0	91	181	199	289	0.002	43.1
ETH_00040295	hypothetical protein	Q9LJL3	Presequence protease 1, chloroplastic/mitochondrial	Arabidopsis thaliana	35.71	56	36	0	1	56	799	854	0.002	43.1
TA07330	hypothetical protein, conserved	Q5HH63	Serine protease htrA-like	Staphylococcus aureus (strain COL)	34.69	98	43	7	196	286	218	301	0.026	43.1
NCLIV_021680	hypothetical protein	Q3SI98	ATP-dependent Clp protease proteolytic subunit	Thiobacillus denitrificans (strain ATCC 25259)	41.18	51	18	2	61	104	76	121	0.003	42.6
ETH_00033920	hypothetical protein	Q9LJL3	Presequence protease 1, chloroplastic/mitochondrial	Arabidopsis thaliana	33.33	57	38	0	66	122	797	853	0.0009	42.4
TA11285	hypothetical protein	Q6FL44	Probable metalloprotease ARX1	Candida glabrata	34.72	72	30	4	59	124	282	342	0.007	41.8
Chro.30480	hypothetical protein	O14077	Putative zinc protease mug138	Schizosaccharomyces pombe	24.79	121	88	1	1	121	784	901	0.003	41.6
BBOV_II007560	hypothetical protein	Q98PE4	ATP-dependent zinc metalloprotease FtsH	Mycoplasma pulmonis	33.02	106	47	6	227	329	606	690	0.014	41.4
Chro.10354	hypothetical protein	Q6BNL9	Mitochondrial inner membrane i-AAA protease complex subunit MGR1	Debaryomyces hansenii	30.89	123	48	8	11	114	183	287	0.013	41.4
TP01_1128	hypothetical protein	P44838	ATP-dependent Clp protease ATP-binding subunit ClpX	Haemophilus influenzae	51.72	29	13	1	135	162	77	105	0.013	41.4
TGME49_028710	hypothetical protein	Q5KI83	Lon protease homolog, mitochondrial	Cryptococcus neoformans	24.39	82	62	0	837	918	56	137	0.045	41.2
BBOV_IV000240	hypothetical protein	Q60AK1	ATP-dependent zinc metalloprotease FtsH	Methylococcus capsulatus	44	75	27	4	34	97	318	388	0.012	41
PVX_092320	hypothetical protein, conserved	P54423	Cell wall-associated protease	Bacillus subtilis	36.84	95	37	5	1080	1162	811	894	0.18	40.5
TP01_1008	hypothetical protein, conserved	P54813	ATP-dependent zinc metalloprotease YME1 homolog	Caenorhabditis elegans	41.3	46	23	3	17	61	47	89	0.059	40.5
Chro.60415	hypothetical protein	Q8T9W1	Serine protease/ABC transporter B family protein tagD	Dictyostelium discoideum	28.57	140	52	7	38	174	25	119	0.024	40.1
Chro.70431	hypothetical protein	Q06277	Adenosine monophosphate-protein transferase and cysteine protease ibpA	Haemophilus somnus (strain 2336)	19.95	366	242	10	882	1224	1123	1460	0.12	40
TP01_0329	hypothetical protein	Q74AR8	Putative metalloprotease GSU2284	Geobacter sulfurreducens	35.94	64	41	0	89	152	30	93	0.015	40
TP02_0068	hypothetical protein	Q9BQF6	Sentrin-specific protease 7	Homo sapiens	25.74	136	94	2	116	244	310	445	0.024	40
Chro.30372	hypothetical protein	Q59051	Uncharacterized protease MJ1657	Methanocaldococcus jannaschii	43.59	39	21	1	74	111	13	51	0.023	39.3
ETH_00023490	hypothetical protein, conserved	Q1MRI6	ATP-dependent protease ATPase subunit HslU	Lawsonia intracellularis (strain PHE/MN1-00)	25.93	135	93	3	194	326	270	399	0.087	39.3
NCLIV_003430	hypothetical protein, conserved	P45386	Immunoglobulin A1 protease autotransporter	Haemophilus influenzae	38.57	70	28	4	500	559	1122	1186	0.2	39.3
NCLIV_059470	hypothetical protein, conserved	A6VL81	ATP-dependent protease ATPase subunit HslU	Actinobacillus succinogenes (strain ATCC 55618 / 130Z)	36.67	60	30	2	492	548	105	159	0.2	39.3
TGME49_119890	hypothetical protein	P42781	Dibasic-processing endoprotease	Yarrowia lipolytica	46.88	32	14	1	90	121	173	201	0.061	38.9
BBOV_II007630	conserved hypothetical protein	Q75D90	Pro-apoptotic serine protease NMA111	Ashbya gossypii	38.46	39	24	0	45	83	424	462	0.054	38.5
BBOV_III011680	hypothetical protein	Q600B5	Lon protease	Mycoplasma hyopneumoniae (strain 232)	47.92	48	20	3	115	158	69	115	0.23	38.5
Chro.30482	hypothetical protein	O14077	Putative zinc protease mug138	Schizosaccharomyces pombe	22.45	147	103	4	40	185	568	704	0.059	38.5
ETH_00018435	hypothetical protein	P54813	ATP-dependent zinc metalloprotease YME1 homolog	Caenorhabditis elegans	51.85	27	13	0	447	473	238	264	0.16	38.5
TA16125	hypothetical protein	Q20EZ8	ATP-dependent zinc metalloprotease FtsH homolog	Oltmannsiellopsis viridis	31.82	88	39	4	124	196	2198	2279	0.11	38.5
TGME49_116250	hypothetical protein	Q89AF2	ATP-dependent zinc metalloprotease FtsH	Buchnera aphidicola subsp. Baizongia pistaciae (strain Bp)	33.04	115	54	6	137	249	145	238	0.15	38.5
TP02_0219	hypothetical protein	Q9GTN7	Serine protease/ABC transporter B family protein tagA	Dictyostelium discoideum	29.13	103	63	3	672	764	189	291	0.22	38.5
BBOV_IV000760	hypothetical protein	Q9RDE2	Tricorn protease homolog 1	Streptomyces coelicolor	43.24	37	11	1	68	104	703	729	0.062	38.4
TGME49_104700	hypothetical protein	Q0RPW3	Lon protease	Frankia alni (strain ACN14a)	35.64	101	53	6	47	138	395	492	0.55	38.4
cgd6_30	conserved hypothetical protein	P54776	26S protease regulatory subunit 6A homolog	Solanum lycopersicum	40	50	23	2	27	75	45	88	0.11	38
TA05135	hypothetical protein, conserved	Q04805	Uncharacterized zinc protease ymxG	Bacillus subtilis	37.7	61	29	3	541	601	114	165	0.31	38
TA07785	hypothetical protein, conserved	A8Z5Z0	Lon protease	Sulcia muelleri (strain GWSS)	42.86	42	20	2	1003	1041	100	140	0.58	38
TP02_0566	hypothetical protein	Q695T8	Rhomboid-like protease 4	Toxoplasma gondii	42.22	45	19	3	14	55	589	629	0.027	38
cgd7_730	hypothetical protein	Q2EEX7	ATP-dependent zinc metalloprotease FtsH homolog	Helicosporidium sp. subsp. Simulium jonesii	34.12	85	40	6	3	80	1357	1432	0.063	37.6
ETH_00019480	hypothetical protein, conserved	A5DVI0	Pro-apoptotic serine protease NMA111	Lodderomyces elongisporus	39.39	66	32	4	733	794	800	861	0.75	37.6
NCLIV_012680	hypothetical protein, conserved	B3QSJ7	Lon protease	Chloroherpeton thalassium (strain ATCC 35110 / GB-78)	32.61	92	47	5	3336	3424	750	829	3.4	37.6
TGME49_052250	hypothetical protein	D1C4U5	ATP-dependent zinc metalloprotease FtsH 3	Sphaerobacter thermophilus (strain DSM 20745 / S 6022)	58.06	31	8	2	44	72	208	235	0.07	37.6
TGME49_066970	hypothetical protein	B7FSL4	Lon protease homolog, mitochondrial	Phaeodactylum tricornutum	40	50	19	2	214	252	382	431	0.2	37.6
BBOV_III008810	hypothetical protein	Q5AK25	Calpain-like protease palB/RIM13	Candida albicans	26.52	132	84	5	1081	1207	144	267	0.99	37.4
cgd3_1010	hypothetical protein with 3 transmembrane domains within C-terminus	C7N914	ATP-dependent zinc metalloprotease FtsH	Leptotrichia buccalis (strain ATCC 14201 / DSM 1135 / JCM 12969 / NCTC 10249)	48.84	43	20	2	68	109	727	768	0.18	37.2
Chro.30386	hypothetical protein	Q891J8	ATP-dependent Clp protease ATP-binding subunit ClpX	Clostridium tetani	44.68	47	14	3	211	257	380	414	0.29	37.2
CMU_014070	hypothetical protein	Q5AI37	Probable metalloprotease ARX1	Candida albicans	42.86	56	27	3	55	107	372	425	0.076	37.2
ETH_00028205	hypothetical protein	B8F9K1	Lon protease	Desulfatibacillum alkenivorans (strain AK-01)	42.31	52	18	3	65	104	771	822	0.061	37.2
ETH_00037435	hypothetical protein	Q8DQN5	Zinc metalloprotease zmpB	Streptococcus pneumoniae (strain ATCC BAA-255 / R6)	32.35	68	35	3	106	167	296	358	0.18	37.2
PY00347	hypothetical protein	P40537	Ubiquitin-like-specific protease 2	Saccharomyces cerevisiae	50	34	14	1	49	79	489	522	0.043	37.2
PY01289	hypothetical protein	C1FVS9	Putative metalloprotease CLM_3343	Clostridium botulinum (strain Kyoto / Type A2)	34.72	72	29	6	91	155	2	62	0.38	37.2
TGME49_013130	hypothetical protein	B8IYM2	ATP-dependent Clp protease proteolytic subunit	Desulfovibrio desulfuricans (strain ATCC 27774 / DSM 6949)	82.35	17	3	0	128	144	174	190	0.1	37.2
PVX_114135	hypothetical protein, conserved	B2A3Q4	ATP-dependent zinc metalloprotease FtsH	Natranaerobius thermophilus (strain ATCC BAA-1301 / DSM 18059 / JW/NM-WN-LF)	21.14	123	91	2	113	235	569	685	0.14	37
ETH_00003470	hypothetical protein, conserved	A8FD80	ATP-dependent protease ATPase subunit ClpY	Bacillus pumilus (strain SAFR-032)	34.29	70	34	3	355	412	236	305	0.46	36.8
ETH_00024035	hypothetical protein	Q5WVJ1	ATP-dependent Clp protease ATP-binding subunit ClpX	Legionella pneumophila (strain Lens)	43.14	51	22	3	204	253	229	273	0.48	36.8
NCLIV_042560	hypothetical protein, conserved	Q5XCL7	Probable ATP-dependent Clp protease ATP-binding subunit	Streptococcus pyogenes serotype M6	41.18	51	25	3	6	55	296	342	0.13	36.8
TA19165	hypothetical protein	D5D8E3	ATP-dependent zinc metalloprotease FtsH	Sulcia muelleri (strain DMIN)	44	50	17	2	732	770	563	612	1	36.8
BBOV_IV011030	hypothetical protein	Q89T99	Putative cysteine protease yopT-like blr2140	Bradyrhizobium japonicum	39.22	51	22	3	84	129	65	111	1	36.4
Chro.60013	hypothetical protein	P54776	26S protease regulatory subunit 6A homolog	Solanum lycopersicum	38	50	24	2	27	75	45	88	0.36	36.4
ETH_00042685	hypothetical protein	P46470	26S protease regulatory subunit 8	Xenopus laevis	44.12	34	19	0	150	183	400	433	0.37	36.4
BBOV_II005440	hypothetical protein	A0LG61	Lon protease 2	Syntrophobacter fumaroxidans (strain DSM 10017 / MPOB)	27.93	111	65	2	641	749	154	251	1	36.2
PVX_088990	hypothetical protein, conserved	Q4A696	Lon protease	Mycoplasma synoviae (strain 53)	23.3	176	101	7	29	172	2	175	0.16	36.2
cgd6_5010	hypothetical protein	Q5UPT0	Lon protease homolog	Acanthamoeba polyphaga mimivirus	50	34	13	2	85	118	428	457	0.27	36
CMU_021490	hypothetical protein, conserved	P46469	ATP-dependent zinc metalloprotease FtsH	Lactococcus lactis subsp. lactis	38.18	55	30	3	106	156	76	130	0.32	36
PY06498	hypothetical protein	Q8ZLH5	Rhomboid protease glpG	Salmonella typhimurium	44.83	29	12	2	17	43	135	161	0.044	35.9
NCLIV_011830	hypothetical protein, conserved	Q11QT1	Lon protease	Cytophaga hutchinsonii (strain ATCC 33406 / NCIMB 9469)	31.25	64	43	1	100	163	110	172	0.17	35.8
PKH_134010	hypothetical protein, conserved in Apicomplexan species	A2QY50	Probable cysteine protease atg4	Aspergillus niger (strain CBS 513.88 / FGSC A1513)	32.31	65	34	2	158	212	155	219	0.39	35.8
BBOV_IV011610	hypothetical protein	A5IYF2	Lon protease	Mycoplasma agalactiae (strain PG2)	30.77	104	50	7	44	127	274	375	0.24	35.5
PY00728	hypothetical protein	Q695T9	Rhomboid-like protease 2	Toxoplasma gondii	40.62	32	19	0	4	35	251	282	0.056	35.5
PY00882	hypothetical protein	P54683	Serine protease/ABC transporter B family protein tagB	Dictyostelium discoideum	32.94	85	37	4	134	218	41	105	0.75	35.5
TGME49_051420	hypothetical protein	Q05308	Serine protease 1	Rarobacter faecitabidus	35.62	73	33	3	2	69	32	95	0.38	35.5
PY01397	hypothetical protein	Q057G4	Putative metalloprotease BCc_273	Buchnera aphidicola subsp. Cinara cedri	27.88	104	62	3	107	210	2	92	0.33	35.4
PY02282	hypothetical protein	B5RL78	Lon protease	Borrelia duttonii (strain Ly)	30.83	120	62	5	591	698	69	179	1.6	35.4
cgd5_4580	conserved hypothetical protein	Q7XR52	Cysteine protease 1	Oryza sativa subsp. japonica	48.48	33	14	1	121	153	361	390	0.79	35.1
ETH_00016365	hypothetical protein, conserved	Q39102	ATP-dependent zinc metalloprotease FTSH 1, chloroplastic	Arabidopsis thaliana	55.17	29	12	1	92	120	101	128	7.6	35.1
PY00562	hypothetical protein	P70995	Putative zinc metalloprotease ywhC	Bacillus subtilis	73.33	15	4	0	109	123	25	39	0.92	35.1
PY04983	hypothetical protein	Q8K9P8	Probable protease sohB	Buchnera aphidicola subsp. Schizaphis graminum	43.24	37	20	1	30	65	52	88	0.51	35.1
PY05809	hypothetical protein	Q97T80	Zinc metalloprotease zmpC	Streptococcus pneumoniae	31.88	69	34	4	175	233	1035	1100	0.81	35.1
PY06361	hypothetical protein	Q8T9W1	Serine protease/ABC transporter B family protein tagD	Dictyostelium discoideum	41.46	41	19	2	98	138	41	76	0.5	35.1
TA13925	hypothetical protein	A9BFL9	ATP-dependent zinc metalloprotease FtsH 1	Petrotoga mobilis (strain DSM 10674 / SJ95)	41.79	67	30	5	3	65	27	88	0.14	35.1
TP01_0469	hypothetical protein	Q2PP52	Rhomboid-like protease 6	Toxoplasma gondii	27.78	54	39	0	319	372	310	363	1.3	35.1
ETH_00018760	hypothetical protein	A0JNK3	Serine protease HTRA2, mitochondrial	Bos taurus	63.64	22	8	0	6	27	2	23	4	34.7
NCLIV_024140	hypothetical protein	Q1WTU0	Putative metalloprotease LSL_0897	Lactobacillus salivarius subsp. salivarius (strain UCC118)	32.69	52	34	1	1	52	1	51	0.39	34.7
PY02839	hypothetical protein	C7N914	ATP-dependent zinc metalloprotease FtsH	Leptotrichia buccalis (strain ATCC 14201 / DSM 1135 / JCM 12969 / NCTC 10249)	36.76	68	26	5	35	102	711	761	0.68	34.7
NCLIV_014590	hypothetical protein, conserved	Q1E3N5	Pro-apoptotic serine protease NMA111	Coccidioides immitis	37.68	69	33	4	100	163	7	70	1	34.3
PVX_110900	hypothetical protein, conserved	Q57555	Uncharacterized protease MJ0090	Methanocaldococcus jannaschii	28.24	85	48	3	266	343	209	287	1.4	34.3
TA04415	hypothetical protein, conserved	B3QSJ7	Lon protease	Chloroherpeton thalassium (strain ATCC 35110 / GB-78)	44.12	34	16	2	23	55	133	164	0.9	34.3
TA17560	hypothetical protein	Q41365	26S protease regulatory subunit 7	Spinacia oleracea	40.91	44	21	2	48	88	3	44	1.3	34.3
TGME49_025730	hypothetical protein	O67776	Putative zinc metalloprotease aq_1964	Aquifex aeolicus	40.82	49	26	1	14	59	54	102	0.22	34.3
TP01_0108	hypothetical protein	O51558	Lon protease 2	Borrelia burgdorferi	27.85	79	53	2	19	94	158	235	0.26	34.3
TP01_1129	hypothetical protein	P36775	Lon protease homolog, mitochondrial	Saccharomyces cerevisiae	41.67	60	25	5	43	97	850	904	0.47	34.3
ETH_00005295	hypothetical protein	Q39444	ATP-dependent zinc metalloprotease FTSH, chloroplastic (Fragment)	Capsicum annuum	48.28	29	11	1	188	216	160	184	2.7	33.9
PKH_010495	hypothetical protein	C6E2S9	ATP-dependent Clp protease ATP-binding subunit ClpX	Geobacter sp. (strain M21)	31.82	66	27	3	24	77	229	288	0.72	33.9
PKH_130060	hypothetical protein, conserved in Apicomplexan species	Q00WL5	Lon protease homolog, mitochondrial	Ostreococcus tauri	32	50	34	0	110	159	590	639	0.74	33.9
PVX_099625	hypothetical protein, conserved	Q6CKY3	Calpain-like protease palB/RIM13	Kluyveromyces lactis	32.95	88	39	6	192	274	128	200	9.2	33.9
PY06720	hypothetical protein	Q5HVB2	ATP-dependent protease ATPase subunit HslU	Campylobacter jejuni (strain RM1221)	39.29	56	18	4	152	192	116	170	5	33.9
TGME49_007240	hypothetical protein	Q8XJR2	Putative zinc metalloprotease CPE1693	Clostridium perfringens	52	25	12	0	29	53	152	176	0.46	33.9
TGME49_110980	hypothetical protein	Q8VSL2	Serine protease sepA autotransporter	Shigella flexneri	27.47	91	62	2	44	132	550	638	0.42	33.9
TP03_0726	hypothetical protein	Q6MDI5	ATP-dependent zinc metalloprotease FtsH	Protochlamydia amoebophila (strain UWE25)	43.75	32	12	1	54	79	354	385	0.91	33.9
Chro.50231	hypothetical protein	Q8Y7G3	Putative zinc metalloprotease Lmo1318	Listeria monocytogenes	32.99	97	60	3	23	114	88	184	1.3	33.5
cgd5_4380	hypothetical protein	Q2GFT9	ATP-dependent Clp protease ATP-binding subunit ClpX	Ehrlichia chaffeensis (strain Arkansas)	42.11	38	17	1	48	85	45	77	1.3	33.4
cgd7_2200	hypothetical protein, signal peptide	Q06277	Adenosine monophosphate-protein transferase and cysteine protease ibpA	Haemophilus somnus (strain 2336)	36.36	44	22	2	104	142	3239	3281	2.1	33.4
CMU_036330	hypothetical protein, conserved	P34123	26S protease regulatory subunit 6B homolog	Dictyostelium discoideum	42.86	49	27	1	84	131	255	303	1.6	33.4
ETH_00025655	hypothetical protein, conserved	D3ZF42	Sentrin-specific protease 7	Rattus norvegicus	35.09	57	29	4	141	191	460	514	2.1	33.4
ETH_00038980	hypothetical protein	Q9SAA2	ATP-dependent Clp protease proteolytic subunit 6, chloroplastic	Arabidopsis thaliana	40.43	47	20	2	33	78	24	63	4	33.4
ETH_00003285	hypothetical protein	Q8N3Z0	Inactive serine protease 35	Homo sapiens	37.74	53	33	0	80	132	189	241	1.3	33
NCLIV_054590	hypothetical protein, conserved	Q5K9L9	Cysteine protease ATG4	Cryptococcus neoformans	40	30	18	0	82	111	154	183	1.6	33
NCLIV_018490	hypothetical protein, conserved	O94702	Uncharacterized zinc metalloprotease C1259.02c	Schizosaccharomyces pombe	61.9	21	7	1	37	57	573	592	4.8	32.6
PVX_114890	hypothetical protein, conserved	Q6IUY1	Rhomboid-like protease 3	Toxoplasma gondii	32	50	34	0	173	222	88	137	6.9	32.6
CMU_024210	hypothetical protein	C0ZPK5	ATP-dependent zinc metalloprotease FtsH	Rhodococcus erythropolis (strain PR4 / NBRC 100887)	39.53	43	15	2	21	59	101	136	1.7	32.2
ETH_00042245	hypothetical protein, conserved	Q06277	Adenosine monophosphate-protein transferase and cysteine protease ibpA	Haemophilus somnus (strain 2336)	55.56	18	8	0	210	227	2878	2895	6.9	32.2
PY05038	hypothetical protein	Q8EW68	Putative metalloprotease MYPE3350	Mycoplasma penetrans	68.75	16	5	0	29	44	27	42	0.59	32.2
PY07319	hypothetical protein	Q8T9W1	Serine protease/ABC transporter B family protein tagD	Dictyostelium discoideum	48.39	31	13	2	21	49	63	92	3	32.2
TP01_1038	hypothetical protein	A9EXK6	ATP-dependent zinc metalloprotease FtsH 4	Sorangium cellulosum (strain So ce56)	57.89	19	8	0	23	41	175	193	2	32.2
PY06716	hypothetical protein	Q65GJ4	ATP-dependent Clp protease ATP-binding subunit ClpX	Bacillus licheniformis (strain DSM 13 / ATCC 14580)	28.12	64	40	1	5	62	298	361	1.3	32
Chro.70229	hypothetical protein	B4RI01	Lon protease	Phenylobacterium zucineum (strain HLK1)	50	22	11	0	61	82	517	538	2.5	31.8
ETH_00020935	hypothetical protein	Q55669	Carboxyl-terminal-processing protease	Synechocystis sp. (strain PCC 6803)	51.85	27	12	1	1	26	17	43	8	31.8
ETH_00041930	hypothetical protein	Q69F58	Subtilisin-like protease 1	Trichophyton rubrum	55.56	18	8	0	52	69	409	426	3.3	31.8
PY00730	hypothetical protein	A6KZP3	Putative metalloprotease BVU_1217	Bacteroides vulgatus (strain ATCC 8482 / DSM 1447 / NCTC 11154)	41.3	46	17	3	129	164	72	117	5.6	31.8
PY01766	hypothetical protein	A9BHD3	ATP-dependent zinc metalloprotease FtsH 2	Petrotoga mobilis (strain DSM 10674 / SJ95)	47.22	36	17	1	4	37	27	62	0.74	31.8
TA17955	hypothetical protein	Q9HXY3	Putative zinc metalloprotease PA3649	Pseudomonas aeruginosa	44.83	29	13	1	32	57	105	133	3.1	31.8
CMU_042670	hypothetical protein, conserved	Q00204	Calpain-like protease palB	Emericella nidulans	36.59	41	21	2	110	149	651	687	5.5	31.4
ETH_00000265	hypothetical protein	Q2T103	Putative metalloprotease BTH_I0589	Burkholderia thailandensis (strain E264 / ATCC 700388 / DSM 13276 / CIP 106301)	48.28	29	10	1	16	39	185	213	7.7	31.4
ETH_00037525	hypothetical protein	B2UMY1	ATP-dependent zinc metalloprotease FtsH	Akkermansia muciniphila (strain ATCC BAA-835)	50	26	9	2	65	86	2	27	9.3	31.4
PY07599	hypothetical protein	O31788	Serine protease AprX	Bacillus subtilis	61.11	18	7	0	47	64	361	378	5.2	31.4
PY04777	hypothetical protein	B3ENA3	ATP-dependent Clp protease ATP-binding subunit ClpX	Chlorobium phaeobacteroides (strain BS1)	61.54	26	6	2	37	61	413	435	3.1	30.9
PY05355	hypothetical protein	Q7VXI7	ATP-dependent Clp protease proteolytic subunit	Bordetella pertussis	57.14	21	8	1	5	25	52	71	1.3	30.9
ETH_00006170	hypothetical protein	B1XY29	ATP-dependent Clp protease adapter protein ClpS	Leptothrix cholodnii (strain ATCC 51168 / LMG 8142 / SP-6)	52.63	19	9	0	89	107	88	106	7.1	30.5
PY01423	hypothetical protein	O94710	Glycoprotease pgp1, mitochondrial	Schizosaccharomyces pombe	52.94	17	8	0	12	28	21	37	1.8	30.5
ETH_00011760	hypothetical protein	Q8S2A7	ATP-dependent zinc metalloprotease FTSH 3, mitochondrial	Oryza sativa subsp. japonica	41.38	29	13	1	81	109	103	127	9.4	30.1
TP01_1206	hypothetical protein	A5EWF3	Lon protease	Dichelobacter nodosus (strain VCS1703A)	44.83	29	14	1	6	34	478	504	8.9	29.7
PY05224	hypothetical protein	Q5UQV0	Putative thiol protease R355	Acanthamoeba polyphaga mimivirus	47.62	21	7	1	18	38	6	22	5.6	28.9
TP01_0999	hypothetical protein	A0PXM8	ATP-dependent zinc metalloprotease FtsH	Clostridium novyi (strain NT)	68.75	16	5	0	56	71	597	612	9.6	28.9
