# Supplementary material for: The parasite specific substitution matrices improve the annotation of apicomplexan proteins
Source: BMC Genomics. 2012 Dec 7;13(Suppl 7):S19. doi: 10.1186/1471-2164-13-S7-S19 (PMC3521392; doi:10.1186/1471-2164-13-S7-S19)
Supplement: Additional file 14 — The hydropathy values of 17 apicomplexan hypothetical proteins or SMAT80 predicted proteases. The GRAVY (grand average of hydropathy) values were calculated for 17 SMAT80 predicted apicomplexan proteases. Positive GRAVY indicates hydrophobicity and negative GRAY hydrophilicity. [file 1471-2164-13-S7-S19-S14.xls]

## Sheet: Sheet1
Supplementary Table 13: The hydropathy values of 17 apicomplexan hypothetical proteins or SMAT80 predicted proteases
Note: The grand average hydropathicity index for a protein indicates its solubility,
with the positive GRAVY indicating hydrophobicity and negative GRAVY indicating hydrophilicity
Query ID	GRAVY (Grand Average of Hydropathy) values
PY00882	-0.602
TA05135	0.244
TA07785	-0.17
ETH_00005295	0.301
PY07319	-1.33
TA17560	-0.263
PY06720	-1.421
PY07599	-0.27
PY00730	-1.183
PY05224	-1.245
ETH_00042245	0.049
PVX_114890	-0.013
ETH_00006170	-0.025
TP01_1206	-0.409
ETH_00037525	-0.746
ETH_00011760	-1.354
TP01_0999	1.041
