# Supplementary material for: The parasite specific substitution matrices improve the annotation of apicomplexan proteins
Source: BMC Genomics. 2012 Dec 7;13(Suppl 7):S19. doi: 10.1186/1471-2164-13-S7-S19 (PMC3521392; doi:10.1186/1471-2164-13-S7-S19)
Supplement: Additional file 15 — Amino acid composition of SMAT80 predicted apicomplexan kinases and proteases compared to yeast kinases and proteases. The SMAT80 predicted apicomplexan kinases and proteases significantly differ from yeast kinases and proteases respectively in terms of non-polar and negatively charged amino acids content. We think this was one of the reasons that standard BLOSUM matrices could not detect orthologs for these proteins against SwissProt database. [file 1471-2164-13-S7-S19-S15.xls]

## Sheet: Sheet1
Supplementary Table 14: Amino acid composition of SMAT80 predicted apicomplexan kinases and proteases compared to yeast kinases and proteases
Note: Higher P-values indicate higher similarity in amino acid composition. The amino composition of 70 SMAT80 predicted apicomplexan kinases was compared with that of yeast kinases
while the amino acid composition of 17 SMAT80 predicted proteases was compared with that of yeast proteases.
For positively charged amino acids (RHK), P-values are high indicating that these apicomplexan proteins have similar composition as that of yeast in terms of positively charged amino acids
For negatively charged amino acids (DE), P-value is very low for apicomplexan kinases and low for proteases.
For non polar amino acids (GAVLIMPFW), P-value is very low for apicomplexan kinases and low for proteases.
Therefore the apicomplexan kinases differ significantly from yeast kinases in terms of composition of non-polar and negatively charged amino acids.
Similarly the apicomplexan proteases differ from yeast proteases in terms of composition of non-polar and negatively charged amino acids.
	P-value (two-tailed)
Amino Acids Category	Apicomplexan Kinases	Apicomplexan Proteases
	(predicted by SMAT80)	(predicted by SMAT80)
Non Polar (GAVLIMPFW)	0.291215	0.406689
Positively charged (RHK)	0.888024	0.9025
Polar with no charge (SYTCNQ)	0.587804	0.555469
Negatively charged (DE)	0.149512	0.339299
